# Supplementary material for: Spatial expression of transcription factors in Drosophila embryonic organ development
Source: Genome Biol. 2013 Dec 20;14(12):R140. doi: 10.1186/gb-2013-14-12-r140 (PMC4053779; doi:10.1186/gb-2013-14-12-r140)
Supplement: Additional file 2: Table S2 — List of sequence-specific Drosophila TFs and their associated DNA binding domains. Columns A-D show the FlyBase identifiers, gene symbols, and synonyms for the 708 TF genes described in this study and their associated DNA binding domains (DBD). Shown in columns E and F are the corresponding FlyTF final calls and scores, or NA for genes not annotated as a TF in the FlyTF list of 754 putative TFs [59]. [file gb-2013-14-12-r140-S2.xls]

## Sheet: TFlist
Flybase ID	gene symbol	DBD family	gene symbol synonym	FlyTF final call	FlyTF score
FBgn0028550	A3-3	bZIP	Atf3	yes	6
FBgn0259750	ab	zf-C2H2		yes	6
FBgn0000014	abd-A	Homeobox		yes	1
FBgn0000015	Abd-B	Homeobox		yes	1
FBgn0000022	ac	HLH		yes	2
FBgn0033749	achi	Homeobox		yes	5
FBgn0000028	acj6	Homeobox|Pou		yes	1
FBgn0037555	Ada2b	Myb_DNA-binding		yes	6
FBgn0000054	Adf1	BESS|MADF		yes	1
FBgn0005694	Aef1	zf-C2H2		yes	1
FBgn0000061	al	Homeobox		yes	5
FBgn0003270	amos	HLH		yes	5
FBgn0260642	Antp	Homeobox		yes	1
FBgn0000097	aop	Ets		yes	2
FBgn0000099	ap	Homeobox		yes	1
FBgn0023417	AP-2	TF_AP-2		yes	1
FBgn0015903	apt	SANT		yes	1
FBgn0015904	ara	Homeobox		yes	1
FBgn0000137	ase	HLH		yes	2
FBgn0005386	ash1	AT_hook		NA	NA
FBgn0039946	ATbp	zf-C2H2		yes	4
FBgn0050420	Atf-2	bZIP		yes	3
FBgn0033010	Atf6	bZIP		yes	6
FBgn0010433	ato	HLH		yes	2
FBgn0013751	Awh	Homeobox		yes	5
FBgn0025185	az2	zf-C2H2		yes	6
FBgn0004870	bab1	HTH_psq		yes	5
FBgn0025525	bab2	HTH_psq		yes	5
FBgn0004862	bap	Homeobox		yes	1
FBgn0042085	Bap170	ARID		yes	6
FBgn0024251	bbx	HMG_box		yes	6
FBgn0000166	bcd	Homeobox		yes	6
FBgn0015602	BEAF-32	BESS|zf-BED		yes	5
FBgn0013753	Bgb	CBF-beta		NA	NA
FBgn0011758	B-H1	Homeobox		yes	1
FBgn0004854	B-H2	Homeobox		yes	1
FBgn0000179	bi	T-box		yes	2
FBgn0039509	bigmax	HLH		yes	5
FBgn0045759	bin	Fork_head		yes	1
FBgn0035625	Blimp-1	zf-C2H2		yes	1
FBgn0004893	bowl	zf-C2H2		yes	6
FBgn0000210	br	zf-C2H2		yes	1
FBgn0010300	brat	zf-B_box		NA	NA
FBgn0024250	brk	BrkDBD		yes	1
FBgn0013755	Bro	CBF-beta		NA	NA
FBgn0004101	bs	SRF-TF		yes	6
FBgn0000227	Bsg25A	BEN		NA	NA
FBgn0000529	bsh	Homeobox		yes	5
FBgn0012049	BtbVII	HTH_psq		yes	6
FBgn0000233	btd	zf-C2H2		yes	4
FBgn0025679	Bteb2	zf-C2H2		yes	6
FBgn0014949	btn	Homeobox		yes	5
FBgn0259176	bun	TSC22		NA	NA
FBgn0011723	byn	T-box		yes	1
FBgn0004863	C15	Homeobox		yes	5
FBgn0000251	cad	Homeobox		yes	1
FBgn0259234	Camta	CG-1|TIG		yes	1
FBgn0004878	cas	AT_hook|zf-C2H2		yes	2
FBgn0024249	cato	HLH		yes	6
FBgn0015919	caup	Homeobox		yes	1
FBgn0043364	cbt	zf-C2H2		yes	6
FBgn0086697	Cenp-C	AT_hook		NA	NA
FBgn0000286	Cf2	zf-C2H2		yes	1
FBgn0000289	cg	zf-C2H2		yes	6
FBgn0035702	CG10147	zf-C2H2		yes	6
FBgn0033971	CG10209	BESS		yes	6
FBgn0027514	CG1024	zf-C2H2		yes	6
FBgn0037446	CG10267	zf-C2H2	Zif	yes	6
FBgn0035690	CG10274	zf-C2H2		yes	6
FBgn0034643	CG10321	zf-C2H2		yes	6
FBgn0032707	CG10348	zf-C2H2		yes	6
FBgn0032814	CG10366	zf-C2H2		yes	6
FBgn0032730	CG10431	THAP|zf-C2H2		yes	6
FBgn0032815	CG10462	zf-C2H2		yes	6
FBgn0034570	CG10543	zf-C2H2		yes	6
FBgn0037051	CG10565	Myb_DNA-binding		yes	6
FBgn0032817	CG10631	THAP|zf-C2H2		yes	6
FBgn0036294	CG10654	zf-C2H2		yes	6
FBgn0039329	CG10669	zf-C2H2		yes	6
FBgn0034945	CG10904	MADF		NA	NA
FBgn0032858	CG10949	AT_hook|MADF		yes	6
FBgn0030010	CG10959	zf-C2H2		yes	6
FBgn0037379	CG10979	zf-C2H2		yes	6
FBgn0030532	CG11071	zf-C2H2		yes	6
FBgn0030408	CG11085	Homeobox		yes	5
FBgn0039932	CG11093	Ski_Sno		NA	NA
FBgn0039937	CG11152	Fork_head	fd102C	yes	6
FBgn0037120	CG11247	zf-C2H2		yes	6
FBgn0030058	CG11294	Homeobox		yes	5
FBgn0040366	CG11398	zf-C2H2		yes	6
FBgn0037031	CG11456	zf-C2H2		yes	6
FBgn0039733	CG11504	MADF		NA	NA
FBgn0036249	CG11560	zf-BED		NA	NA
FBgn0031232	CG11617	Homeobox		yes	5
FBgn0030316	CG11695	zf-C2H2		yes	6
FBgn0030314	CG11696	AT_hook|zf-C2H2		yes	6
FBgn0031391	CG11723	BESS		yes	6
FBgn0037618	CG11762	zf-C2H2		yes	6
FBgn0028647	CG11902	zf-C2H2		yes	6
FBgn0034425	CG11906	zf-C2H2		yes	6
FBgn0037645	CG11966	zf-C2H2		yes	6
FBgn0027503	CG11970	NFRKB		NA	NA
FBgn0035454	CG12029	zf-C2H2	dar1	yes	6
FBgn0039808	CG12071	zf-C2H2		yes	6
FBgn0035238	CG12104	HMG_box		yes	6
FBgn0029957	CG12155	MADF		NA	NA
FBgn0043796	CG12219	zf-C2H2		yes	6
FBgn0029822	CG12236	zf-C2H2		yes	6
FBgn0032295	CG12299	zf-C2H2		yes	6
FBgn0035137	CG1233	zf-C2H2		yes	6
FBgn0033581	CG12391	zf-C2H2		yes	6
FBgn0035481	CG12605	zf-C2H2		yes	6
FBgn0030952	CG12609	MADF		NA	NA
FBgn0040929	CG12659	YL1_C		NA	NA
FBgn0033459	CG12744	zf-C2H2		yes	6
FBgn0037206	CG12768	MADF		NA	NA
FBgn0033252	CG12769	zf-C2H2		yes	6
FBgn0033569	CG12942	zf-C2H2		yes	6
FBgn0032150	CG13123	zf-C2H2		yes	6
FBgn0033627	CG13204	BESS		yes	6
FBgn0035643	CG13287	zf-C2H2		yes	6
FBgn0035687	CG13296	zf-C2H2		yes	6
FBgn0034520	CG13424	Homeobox	lms	yes	5
FBgn0039209	CG13624	bZIP		yes	6
FBgn0031874	CG13775	zf-BED		yes	6
FBgn0035157	CG13894	THAP		NA	NA
FBgn0035160	CG13897	BESS		yes	6
FBgn0031718	CG14014	bZIP		NA	NA
FBgn0040392	CG14050	zf-BED		NA	NA
FBgn0029895	CG14441	zf-C2H2		yes	6
FBgn0037275	CG14655	zf-C2H2		yes	6
FBgn0037317	CG14667	zf-C2H2		yes	6
FBgn0037920	CG14710	zf-C2H2		yes	6
FBgn0037922	CG14711	zf-C2H2		yes	6
FBgn0038273	CG14860	THAP		NA	NA
FBgn0035407	CG14962	zf-C2H2		yes	6
FBgn0035414	CG14965	THAP		NA	NA
FBgn0035518	CG15011	zf-NF-X1		yes	6
FBgn0034379	CG15073	zf-C2H2		yes	6
FBgn0028878	CG15269	zf-C2H2		yes	6
FBgn0031144	CG1529	zf-C2H2		yes	6
FBgn0030009	CG15336	zf-C2H2		yes	6
FBgn0031610	CG15436	zf-C2H2		yes	6
FBgn0032493	CG15479	bZIP		NA	NA
FBgn0039712	CG15514	zf-BED		yes	6
FBgn0030673	CG15601	MADF		NA	NA
FBgn0038833	CG15696	Homeobox		yes	5
FBgn0034120	CG15710	zf-C2H2		yes	6
FBgn0033186	CG1602	zf-C2H2		yes	6
FBgn0033185	CG1603	zf-C2H2		yes	6
FBgn0033183	CG1620	Myb_DNA-binding		yes	6
FBgn0033182	CG1621	BESS	Coop	yes	6
FBgn0039602	CG1647	zf-C2H2		NA	NA
FBgn0033449	CG1663	zf-C2H2		yes	6
FBgn0003715	CG16778	HTH_psq		yes	6
FBgn0037698	CG16779	Myb_DNA-binding|zf-C2H2		yes	6
FBgn0032490	CG16813	bZIP		NA	NA
FBgn0032491	CG16815	bZIP		NA	NA
FBgn0028931	CG16863	zf-BED		yes	5
FBgn0037735	CG16899	Fork_head	FoxP	yes	6
FBgn0036248	CG17153	zf-BED	ssp	NA	NA
FBgn0035144	CG17181	zf-C2H2		yes	6
FBgn0038741	CG17186	zf-C2H2		yes	6
FBgn0028895	CG17328	zf-C2H2		yes	6
FBgn0036396	CG17359	zf-C2H2		yes	6
FBgn0036395	CG17361	zf-C2H2		yes	6
FBgn0033934	CG17385	zf-C2H2		yes	6
FBgn0032763	CG17568	zf-C2H2		yes	6
FBgn0031597	CG17612	zf-C2H2		yes	6
FBgn0038550	CG17801	zf-C2H2		yes	6
FBgn0038549	CG17802	zf-C2H2		yes	6
FBgn0038547	CG17803	zf-C2H2		yes	6
FBgn0038548	CG17806	zf-C2H2		yes	6
FBgn0025635	CG17829	zf-C2H2		yes	6
FBgn0032600	CG17912	zf-BED|zf-C2H2		yes	6
FBgn0039860	CG1792	zf-C2H2		yes	6
FBgn0033491	CG18011	zf-C2H2		yes	6
FBgn0030012	CG18262	zf-C2H2		yes	6
FBgn0032979	CG1832	zf-C2H2		yes	6
FBgn0033155	CG1845	zf-C2H2	Br140	yes	6
FBgn0037931	CG18476	zf-C2H2		yes	6
FBgn0038592	CG18599	Homeobox		yes	5
FBgn0032202	CG18619	bZIP		yes	6
FBgn0042205	CG18764	zf-C2H2		yes	6
FBgn0039905	CG2052	zf-C2H2	Lin29	yes	6
FBgn0030003	CG2116	zf-C2H2		yes	6
FBgn0030005	CG2120	zf-C2H2		yes	6
FBgn0030008	CG2129	zf-C2H2		yes	6
FBgn0035213	CG2199	zf-C2H2		yes	6
FBgn0030240	CG2202	zf-C2H2		yes	6
FBgn0014931	CG2678	zf-C2H2		yes	6
FBgn0024975	CG2712	zf-C2H2		yes	6
FBgn0029672	CG2875	CBF		NA	NA
FBgn0030206	CG2889	zf-C2H2		yes	6
FBgn0050020	CG30020	zf-C2H2		yes	6
FBgn0029928	CG3032	zf-C2H2		yes	6
FBgn0050403	CG30403	BESS		yes	6
FBgn0050431	CG30431	zf-C2H2		yes	6
FBgn0034946	CG3065	zf-C2H2		yes	6
FBgn0051224	CG31224	zf-C2H2		yes	6
FBgn0051365	CG31365	zf-C2H2		yes	6
FBgn0051388	CG31388	zf-C2H2		yes	6
FBgn0051392	CG31392	zf-C2H2	CG42726	yes	6
FBgn0051441	CG31441	zf-C2H2		yes	6
FBgn0051612	CG31612	zf-C2H2		yes	6
FBgn0051627	CG31627	MADF		NA	NA
FBgn0034961	CG3163	MADF		NA	NA
FBgn0031375	CG31670	zf-C2H2	erm	yes	6
FBgn0051875	CG31875	SANT		yes	6
FBgn0052006	CG32006	Fork_head		yes	6
FBgn0052105	CG32105	Homeobox		yes	5
FBgn0052121	CG32121	zf-C2H2		yes	6
FBgn0052264	CG32264	RPEL		NA	NA
FBgn0031434	CG3227	BEN	insv	NA	NA
FBgn0052532	CG32532	Homeobox		yes	5
FBgn0052767	CG32767	zf-C2H2		yes	6
FBgn0052772	CG32772	AT_hook|zf-C2H2		yes	6
FBgn0052778	CG32778	zf-C2HC	CG43689	yes	6
FBgn0260741	CG3281	zf-C2H2		yes	6
FBgn0053017	CG33017	MADF		NA	NA
FBgn0053213	CG33213	zf-C2H2		yes	6
FBgn0053557	CG33557	HLH		yes	5
FBgn0031573	CG3407	zf-C2H2		yes	6
FBgn0085369	CG34340	Homeobox		yes	6
FBgn0085396	CG34367	Homeobox		yes	6
FBgn0085405	CG34376	FLYWCH		NA	NA
FBgn0085435	CG34406	zf-C2H2		yes	6
FBgn0085451	CG34422	ARID		yes	6
FBgn0028887	CG3491	AT_hook		yes	6
FBgn0029824	CG3726	AT_hook|HTH_psq_like		yes	6
FBgn0032130	CG3838	BESS		yes	6
FBgn0029867	CG3847	zf-C2H2		yes	6
FBgn0036423	CG3919	BESS		yes	6
FBgn0038472	CG3995	zf-BED		yes	6
FBgn0250756	Dbx	Homeobox		NA	NA
FBgn0034114	CG4282	AT_hook|zf-C2H2		yes	6
FBgn0030455	CG4318	zf-C2H2		yes	6
FBgn0036274	CG4328	Homeobox		yes	5
FBgn0038787	CG4360	zf-C2H2		yes	6
FBgn0039078	CG4374	zf-C2H2		yes	6
FBgn0030432	CG4404	BESS		yes	6
FBgn0038765	CG4424	zf-C2H2		yes	6
FBgn0031894	CG4496	zf-C2H2		yes	6
FBgn0029936	CG4617	HMG_box		yes	6
FBgn0035036	CG4707	zf-C2H2		yes	6
FBgn0039355	CG4730	zf-C2H2		yes	6
FBgn0037876	CG4820	zf-C2H2		yes	6
FBgn0038766	CG4854	zf-C2H2		yes	6
FBgn0038768	CG4936	zf-C2H2		yes	6
FBgn0043457	CG5180	MADF		NA	NA
FBgn0032473	CG5204	zf-C2H2		yes	6
FBgn0038047	CG5245	zf-C2H2		yes	6
FBgn0034926	CG5591	HMG_box		yes	6
FBgn0039169	CG5669	zf-C2H2	Spps	yes	6
FBgn0032587	CG5953	MADF		yes	6
FBgn0036155	CG6163	MADF		NA	NA
FBgn0036152	CG6175	MADF		NA	NA
FBgn0037794	CG6254	zf-C2H2		yes	6
FBgn0036126	CG6272	bZIP		yes	5
FBgn0038316	CG6276	BESS		yes	6
FBgn0038301	CG6654	zf-C2H2		yes	6
FBgn0035902	CG6683	MADF		NA	NA
FBgn0037877	CG6689	THAP|zf-C2H2		yes	6
FBgn0035903	CG6765	zf-C2H2		yes	6
FBgn0037918	CG6791	zf-C2H2		yes	6
FBgn0032401	CG6792	zf-C2H2		yes	6
FBgn0037921	CG6808	zf-C2H2		yes	6
FBgn0037923	CG6813	zf-C2H2		yes	6
FBgn0036478	CG6854	BESS|MADF	CTPsyn	yes	6
FBgn0035136	CG6905	Myb_DNA-binding|SANT		yes	6
FBgn0038978	CG7045	HMG_box		yes	6
FBgn0038979	CG7046	HMG_box		yes	6
FBgn0038852	CG7056	Homeobox		yes	5
FBgn0030963	CG7101	zf-C2H2		yes	6
FBgn0036791	CG7271	zf-C2H2		yes	6
FBgn0038551	CG7357	zf-C2H2		yes	6
FBgn0036179	CG7368	zf-C2H2		yes	6
FBgn0036522	CG7372	zf-C2H2		yes	6
FBgn0035691	CG7386	zf-C2H2		yes	6
FBgn0030990	CG7556	SANT		yes	6
FBgn0038626	CG7691	zf-C2H2		yes	6
FBgn0033616	CG7745	MADF		NA	NA
FBgn0034096	CG7786	bZIP		yes	6
FBgn0036124	CG7839	CBF		NA	NA
FBgn0039740	CG7928	zf-C2H2		yes	6
FBgn0037584	CG7963	zf-C2H2		yes	6
FBgn0038244	CG7987	zf-C2H2		yes	6
FBgn0033993	CG8089	zf-C2H2		yes	6
FBgn0030664	CG8119	BESS		yes	6
FBgn0037617	CG8145	zf-C2H2		yes	6
FBgn0037619	CG8159	zf-C2H2		yes	6
FBgn0033358	CG8216	PAX		yes	6
FBgn0035824	CG8281	MADF		NA	NA
FBgn0026573	CG8290	MADF		NA	NA
FBgn0037717	CG8301	zf-C2H2		yes	6
FBgn0037722	CG8319	zf-C2H2		yes	6
FBgn0037634	CG8359	BESS		yes	6
FBgn0034062	CG8388	AT_hook|zf-C2H2		yes	6
FBgn0037746	CG8478	zf-C2H2		yes	6
FBgn0033762	CG8632	DNA_bd_put		NA	NA
FBgn0036900	CG8765	MADF		yes	6
FBgn0030710	CG8924	HTH_psq_like		yes	6
FBgn0030680	CG8944	zf-C2H2		yes	6
FBgn0035202	CG9139	zf-A20	Rabex-5	yes	6
FBgn0030659	CG9215	zf-C2H2		yes	6
FBgn0032512	CG9305	Myb_DNA-binding		yes	6
FBgn0026582	CG9418	HMG_box		yes	6
FBgn0034599	CG9437	BESS		yes	6
FBgn0031086	CG9571	Fork_head	fd19B	yes	6
FBgn0030787	CG9609	zf-C2H2		yes	6
FBgn0029939	CG9650	zf-C2H2		yes	6
FBgn0037445	CG9727	RFX_DNA_binding		yes	6
FBgn0037620	CG9793	zf-C2H2	ranshi	yes	6
FBgn0037621	CG9797	zf-C2H2		yes	6
FBgn0030219	CG9817	zf-C2H2	CG43347	yes	6
FBgn0034821	CG9876	Homeobox		yes	5
FBgn0031435	CG9883	BEN		NA	NA
FBgn0034810	CG9895	zf-C2H2	CG42741	yes	6
FBgn0032469	CG9932	zf-C2H2		yes	6
FBgn0035721	CG9948	MADF		NA	NA
FBgn0029504	CHES-1-like	Fork_head		yes	6
FBgn0000307	chif	AT_hook		NA	NA
FBgn0086758	chinmo	zf-C2H2		yes	6
FBgn0028387	chm	zf-C2HC		yes	6
FBgn0015371	chn	zf-C2H2		yes	1
FBgn0043001	Chrac-16	CBFA_NFYB_domain		NA	NA
FBgn0004859	ci	zf-C2H2		yes	1
FBgn0028386	cic	HMG_box		yes	6
FBgn0015025	CkIIalpha-i1	zf-C2H2		yes	6
FBgn0023076	Clk	HLH		yes	2
FBgn0000338	cnc	bZIP		yes	5
FBgn0261573	CoRest	Myb_DNA-binding|SANT		yes	4
FBgn0000370	crc	bZIP		yes	3
FBgn0004396	CrebA	bZIP		yes	1
FBgn0014467	CrebB-17A	bZIP		yes	2
FBgn0021738	Crg-1	Fork_head		yes	6
FBgn0014143	croc	Fork_head		yes	5
FBgn0020309	crol	zf-C2H2		yes	6
FBgn0001994	crp	HLH		yes	5
FBgn0004198	ct	CUT|Homeobox		yes	1
FBgn0035769	CTCF	zf-C2H2		yes	6
FBgn0259938	cwo	HLH		yes	1
FBgn0023094	cyc	HLH		yes	5
FBgn0000411	D	HMG_box		yes	2
FBgn0000412	D1	AT_hook		yes	5
FBgn0022935	D19A	zf-C2H2		yes	6
FBgn0022699	D19B	zf-C2H2		yes	6
FBgn0000413	da	HLH		yes	1
FBgn0005677	dac	Ski_Sno		yes	1
FBgn0030093	dalao	HMG_box		yes	6
FBgn0039286	dan	HTH_psq_like		NA	NA
FBgn0039283	danr	HTH_psq_like		NA	NA
FBgn0013799	Deaf1	SAND		yes	5
FBgn0008649	dei	HLH	tx	yes	5
FBgn0026533	Dek	AT_hook		NA	NA
FBgn0000439	Dfd	Homeobox		yes	1
FBgn0011274	Dif	RHD|TIG		yes	1
FBgn0023091	dimm	HLH		yes	6
FBgn0040466	Dip2	THAP		NA	NA
FBgn0040465	Dip3	BESS		yes	1
FBgn0000459	disco	zf-C2H2		yes	2
FBgn0042650	disco-r	zf-C2H2		yes	6
FBgn0260632	dl	RHD|TIG		yes	1
FBgn0000157	Dll	Homeobox		yes	1
FBgn0000472	dm	HLH		yes	6
FBgn0030477	dmrt11E	DM		yes	6
FBgn0038851	dmrt93B	DM		yes	6
FBgn0039683	dmrt99B	DM		yes	6
FBgn0028789	Doc1	T-box		yes	1
FBgn0035956	Doc2	T-box		yes	6
FBgn0035954	Doc3	T-box		yes	6
FBgn0011763	Dp	E2F_TDP		yes	1
FBgn0010109	dpn	HLH		yes	1
FBgn0000492	Dr	Homeobox		yes	5
FBgn0015664	Dref	zf-BED		yes	1
FBgn0024244	drm	zf-C2H2		yes	6
FBgn0015381	dsf	zf-C4		yes	1
FBgn0011764	Dsp1	HMG_box		yes	5
FBgn0000504	dsx	DM		yes	1
FBgn0020307	dve	Homeobox		yes	6
FBgn0000520	dwg	zf-C2H2		yes	1
FBgn0039411	dys	HLH		yes	3
FBgn0000541	E(bx)	AT_hook|DDT		yes	6
FBgn0000591	E(spl)	HLH		yes	5
FBgn0260243	E(var)3-9	zf-C2H2		yes	6
FBgn0000629	E(z)	SANT		yes	6
FBgn0011766	E2f	E2F_TDP		yes	1
FBgn0024371	E2f2	E2F_TDP		yes	2
FBgn0008646	E5	Homeobox		yes	5
FBgn0000546	EcR	zf-C4		yes	5
FBgn0000560	eg	zf-C4		yes	6
FBgn0000567	Eip74EF	Ets		yes	1
FBgn0000568	Eip75B	zf-C4		yes	6
FBgn0004865	Eip78C	zf-C4		yes	6
FBgn0013948	Eip93F	HTH_psq		yes	6
FBgn0004858	elB	zf-C2H2		yes	6
FBgn0000575	emc	HLH		yes	3
FBgn0000576	ems	Homeobox		yes	5
FBgn0000577	en	Homeobox		yes	1
FBgn0035849	ERR	zf-C4		yes	5
FBgn0001981	esg	zf-C2H2		yes	1
FBgn0028642	esn	zf-C2H2		NA	NA
FBgn0005660	Ets21C	Ets		yes	6
FBgn0005658	Ets65A	Ets		yes	6
FBgn0039225	Ets96B	Ets		yes	6
FBgn0004510	Ets97D	Ets		yes	6
FBgn0005659	Ets98B	Ets		yes	6
FBgn0000606	eve	Homeobox		yes	1
FBgn0005427	ewg	Nrf1_DNA-bind		yes	6
FBgn0000611	exd	Homeobox		yes	1
FBgn0041156	exex	Homeobox		yes	1
FBgn0005558	ey	Homeobox|PAX		yes	1
FBgn0000625	eyg	Homeobox|PAX		yes	5
FBgn0061173	fd3F	Fork_head		yes	6
FBgn0004896	fd59A	Fork_head		yes	6
FBgn0004895	fd64A	Fork_head		yes	6
FBgn0004897	fd96Ca	Fork_head		yes	6
FBgn0004898	fd96Cb	Fork_head		yes	6
FBgn0037475	Fer1	HLH		yes	5
FBgn0038402	Fer2	HLH		yes	6
FBgn0037937	Fer3	HLH		yes	5
FBgn0000659	fkh	Fork_head		yes	1
FBgn0038197	foxo	Fork_head		yes	1
FBgn0004652	fru	zf-C2H2		yes	6
FBgn0004656	fs(1)h	zeste		NA	NA
FBgn0001077	ftz	Homeobox		yes	1
FBgn0001078	ftz-f1	zf-C4		yes	1
FBgn0029173	fu2	zf-C2H2		yes	6
FBgn0040372	G9a	AT_hook		NA	NA
FBgn0032223	GATAd	GATA		yes	6
FBgn0038391	GATAe	GATA		yes	3
FBgn0030627	gce	HLH		yes	6
FBgn0014179	gcm	GCM		yes	1
FBgn0019809	gcm2	GCM		yes	6
FBgn0050011	gem	CP2		yes	6
FBgn0250732	gfzf	FLYWCH		NA	NA
FBgn0004618	gl	zf-C2H2		yes	1
FBgn0263097	Glut4EF	C-clamp|zf-C2H2		NA	NA
FBgn0001133	grau	zf-C2H2		yes	1
FBgn0259211	grh	CP2		yes	1
FBgn0001138	grn	GATA		yes	5
FBgn0001148	gsb	Homeobox|PAX		yes	1
FBgn0001147	gsb-n	Homeobox|PAX		yes	1
FBgn0010323	Gsc	Homeobox		yes	1
FBgn0001150	gt	bZIP		yes	1
FBgn0010825	Gug	Myb_DNA-binding		yes	3
FBgn0001168	h	HLH		yes	1
FBgn0016660	H15	T-box		yes	6
FBgn0001170	H2.0	Homeobox		yes	5
FBgn0045852	ham	zf-C2H2		yes	6
FBgn0032209	Hand	HLH		yes	3
FBgn0026575	hang	zf-C2H2		yes	6
FBgn0001180	hb	zf-C2H2		yes	1
FBgn0008636	hbn	Homeobox		yes	5
FBgn0030899	Her	HLH		yes	6
FBgn0001185	her	zf-C2H2		yes	6
FBgn0027788	Hey	HLH		yes	6
FBgn0040318	HGTX	Homeobox		yes	6
FBgn0261434	hkb	zf-C2H2		yes	5
FBgn0261283	HLH106	HLH		yes	1
FBgn0011276	HLH3B	HLH		yes	6
FBgn0011277	HLH4C	HLH		yes	6
FBgn0022740	HLH54F	HLH		yes	6
FBgn0002609	HLHm3	HLH		yes	5
FBgn0002631	HLHm5	HLH		yes	1
FBgn0002633	HLHm7	HLH		yes	3
FBgn0002733	HLHmbeta	HLH		yes	6
FBgn0002734	HLHmdelta	HLH		yes	2
FBgn0002735	HLHmgamma	HLH		yes	2
FBgn0004362	HmgD	HMG_box		yes	6
FBgn0010228	HmgZ	HMG_box		yes	6
FBgn0001206	Hmr	MADF		NA	NA
FBgn0085448	Hmx	Homeobox		yes	5
FBgn0004914	Hnf4	zf-C4		yes	5
FBgn0014859	Hr38	zf-C4		yes	1
FBgn0261239	Hr39	zf-C4		yes	1
FBgn0023546	Hr4	zf-C4		yes	6
FBgn0000448	Hr46	zf-C4		yes	1
FBgn0034012	Hr51	zf-C4		yes	6
FBgn0015239	Hr78	zf-C4		yes	5
FBgn0037436	Hr83	zf-C4		yes	5
FBgn0015240	Hr96	zf-C4		yes	5
FBgn0001222	Hsf	HSF_DNA-bind		yes	1
FBgn0001235	hth	Homeobox		yes	2
FBgn0025776	ind	Homeobox		yes	5
FBgn0001269	inv	Homeobox		yes	5
FBgn0036004	Jarid2	ARID|AT_hook		yes	6
FBgn0039350	jigr1	MADF		NA	NA
FBgn0027339	jim	zf-C2H2		yes	6
FBgn0086655	jing	zf-C2H2		yes	6
FBgn0001291	Jra	bZIP		yes	1
FBgn0015396	jumu	Fork_head		yes	6
FBgn0001297	kay	bZIP		yes	1
FBgn0011236	ken	zf-C2H2		yes	6
FBgn0013469	klu	zf-C2H2		yes	6
FBgn0001319	kn	TIG		yes	6
FBgn0001320	kni	zf-C4		yes	1
FBgn0001323	knrl	zf-C4		yes	6
FBgn0001325	Kr	zf-C2H2		yes	1
FBgn0028420	Kr-h1	zf-C2H2		yes	6
FBgn0002561	l(1)sc	HLH		yes	5
FBgn0086910	l(3)neo38	zf-C2H2		yes	6
FBgn0002522	lab	Homeobox		yes	1
FBgn0040918	Lag1	Homeobox	schlank	yes	5
FBgn0011278	lbe	Homeobox		yes	1
FBgn0008651	lbl	Homeobox		yes	5
FBgn0034217	Lhr	BESS		yes	6
FBgn0031759	lid	ARID|zf-C5HC2		yes	6
FBgn0041111	lilli	AF-4|AT_hook		yes	6
FBgn0026411	Lim1	Homeobox		yes	1
FBgn0002023	Lim3	Homeobox		yes	5
FBgn0039039	lmd	zf-C2H2		yes	1
FBgn0005630	lola	zf-C2H2		yes	6
FBgn0040765	luna	zf-C2H2		yes	6
FBgn0002576	lz	Runt		yes	2
FBgn0011648	Mad	MH1		yes	1
FBgn0034534	maf-S	bZIP_Maf		yes	1
FBgn0085375	mamo	zf-C2H2		yes	6
FBgn0017578	Max	HLH		yes	5
FBgn0038016	MBD-R2	THAP|zf-C2H2		yes	6
FBgn0011655	Med	MH1		yes	1
FBgn0011656	Mef2	SRF-TF		yes	2
FBgn0025874	Meics	zf-C2H2		yes	6
FBgn0037207	Mes2	MADF		NA	NA
FBgn0034726	Mes4	CBFA_NFYB_domain		NA	NA
FBgn0034240	MESR4	zf-C2H2		yes	6
FBgn0002723	Met	HLH		yes	3
FBgn0005511	mid	T-box		yes	6
FBgn0032940	Mio	HLH		yes	1
FBgn0014343	mirr	Homeobox		yes	1
FBgn0067895	Mitf	HLH		yes	6
FBgn0083077	mld	zf-C2H2		yes	6
FBgn0036134	Mnf	Fork_head	fd68A	yes	6
FBgn0023215	Mnt	HLH		yes	6
FBgn0002781	mod(mdg4)	BEN|FLYWCH		NA	NA
FBgn0052296	Mrtf	RPEL		yes	2
FBgn0027951	MTA1-like	GATA|Myb_DNA-binding|zf-C2H2		yes	6
FBgn0040305	MTF-1	zf-C2H2		yes	1
FBgn0260789	mxc	AT_hook		yes	6
FBgn0002914	Myb	Myb_DNA-binding		yes	2
FBgn0002922	nau	Basic|HLH		yes	5
FBgn0034650	NC2alpha	CBFA_NFYB_domain		NA	NA
FBgn0028926	NC2beta	CBFA_NFYB_domain		NA	NA
FBgn0028999	nerfin-1	zf-C2H2		yes	6
FBgn0041105	nerfin-2	zf-C2H2		yes	6
FBgn0002931	net	HLH		yes	6
FBgn0037085	Neu2	zf-C2H2		yes	6
FBgn0030505	NFAT	RHD|TIG		yes	5
FBgn0042696	NfI	MH1		yes	6
FBgn0035993	Nf-YA	CBFB_NFYA		yes	6
FBgn0032816	Nf-YB	CBFA/NFYB_topo|CBFA_NFYB_domain		yes	5
FBgn0029905	Nf-YC	CBFA_NFYB_domain		yes	5
FBgn0024321	NK7.1	Homeobox		yes	5
FBgn0005771	noc	zf-C2H2		yes	6
FBgn0085424	nub	Homeobox|Pou		yes	1
FBgn0033939	Oaz	zf-C2H2		yes	6
FBgn0004102	oc	Homeobox		yes	1
FBgn0002985	odd	zf-C2H2		yes	4
FBgn0026058	OdsH	Homeobox		yes	5
FBgn0032651	Oli	HLH		yes	6
FBgn0028996	onecut	CUT|Homeobox		yes	1
FBgn0003002	opa	zf-C2H2		yes	6
FBgn0050443	Opbp	zf-C2H2		yes	6
FBgn0025360	Optix	Homeobox		yes	1
FBgn0021767	org-1	T-box		yes	3
FBgn0003013	osa	ARID		yes	5
FBgn0015524	otp	Homeobox		yes	5
FBgn0003028	ovo	zf-C2H2		yes	1
FBgn0039044	p53	P53		yes	1
FBgn0038418	pad	zf-C2H2		yes	6
FBgn0085432	pan	HMG_box		yes	1
FBgn0051481	pb	Homeobox		yes	1
FBgn0004394	pdm2	Homeobox|Pou		yes	1
FBgn0033288	pdm3	Homeobox|Pou		yes	6
FBgn0016694	Pdp1	bZIP		yes	1
FBgn0003053	peb	zf-C2H2		yes	6
FBgn0035405	pfk	HTH_psq		yes	6
FBgn0025334	PHDP	Homeobox		yes	5
FBgn0002521	pho	zf-C2H2		yes	5
FBgn0035997	phol	zf-C2H2		yes	5
FBgn0034878	pita	zf-C2H2		yes	6
FBgn0003117	pnr	GATA		yes	1
FBgn0003118	pnt	Ets		yes	1
FBgn0039227	polybromo	HMG_box		yes	6
FBgn0003129	Poxm	PAX		yes	6
FBgn0003130	Poxn	PAX		yes	6
FBgn0023489	Pph13	Homeobox		yes	1
FBgn0003145	prd	Homeobox|PAX		yes	1
FBgn0004595	pros	Prox1		yes	1
FBgn0004399	psq	HTH_psq		yes	5
FBgn0020912	Ptx1	Homeobox		yes	1
FBgn0259785	pzg	zf-C2H2		yes	6
FBgn0038128	Ravus	BESS		yes	6
FBgn0014018	Rel	RHD|TIG		yes	4
FBgn0011701	repo	Homeobox		yes	1
FBgn0004795	retn	ARID		yes	5
FBgn0020379	Rfx	RFX_DNA_binding		yes	5
FBgn0033310	rgr	zf-C2H2		yes	6
FBgn0003254	rib	HTH_psq		yes	6
FBgn0259172	rn	zf-C2H2		yes	1
FBgn0003267	ro	Homeobox		yes	5
FBgn0033998	row	AT_hook		yes	6
FBgn0003300	run	Runt		yes	4
FBgn0083981	RunxA	Runt		yes	6
FBgn0259162	RunxB	Runt		yes	6
FBgn0020617	Rx	Homeobox		yes	5
FBgn0037672	sage	HLH		yes	3
FBgn0004579	salm	zf-C2H2		yes	6
FBgn0000287	salr	zf-C2H2		yes	6
FBgn0004170	sc	HLH		yes	1
FBgn0003339	Scr	Homeobox		yes	1
FBgn0028993	scro	Homeobox		yes	5
FBgn0004880	scrt	zf-C2H2		yes	6
FBgn0003345	sd	TEA		yes	1
FBgn0002573	sens	zf-C2H2		yes	2
FBgn0051632	sens-2	zf-C2H2		yes	6
FBgn0028991	seq	zf-C2H2		yes	6
FBgn0030486	Set2	AT_hook		yes	6
FBgn0003396	shn	zf-C2H2		yes	1
FBgn0032741	Side	HLH		yes	6
FBgn0004666	sim	HLH		yes	2
FBgn0015542	sima	HLH		yes	2
FBgn0003411	sisA	bZIP		yes	6
FBgn0027364	Six4	Homeobox		yes	5
FBgn0005638	slbo	bZIP		yes	1
FBgn0002941	slou	Homeobox		yes	1
FBgn0003430	slp1	Fork_head		yes	5
FBgn0004567	slp2	Fork_head		yes	1
FBgn0025800	Smox	MH1		yes	6
FBgn0024308	Smr	Myb_DNA-binding		yes	6
FBgn0003448	sna	zf-C2H2		yes	1
FBgn0085450	Snoo	Ski_Sno		NA	NA
FBgn0003460	so	Homeobox		yes	1
FBgn0004892	sob	zf-C2H2		yes	6
FBgn0024288	Sox100B	HMG_box		yes	5
FBgn0039938	Sox102F	HMG_box		yes	6
FBgn0005612	Sox14	HMG_box		yes	5
FBgn0005613	Sox15	HMG_box		yes	6
FBgn0036411	Sox21a	HMG_box		yes	6
FBgn0042630	Sox21b	HMG_box		yes	5
FBgn0029123	SoxN	HMG_box		yes	1
FBgn0020378	Sp1	zf-C2H2		yes	2
FBgn0010768	sqz	zf-C2H2		yes	6
FBgn0003499	sr	zf-C2H2		yes	6
FBgn0003507	srp	GATA		yes	1
FBgn0003511	Sry-beta	zf-C2H2		yes	1
FBgn0003512	Sry-delta	zf-C2H2		yes	1
FBgn0003513	ss	HLH		yes	1
FBgn0010278	Ssrp	HMG_box		yes	6
FBgn0016917	Stat92E	STAT_bind		yes	1
FBgn0001978	stc	zf-NF-X1		yes	6
FBgn0003459	stwl	BESS		yes	6
FBgn0004837	Su(H)	TIG		yes	1
FBgn0003567	su(Hw)	zf-C2H2		yes	1
FBgn0003612	Su(var)2-10	zf-MIZ		yes	6
FBgn0026427	Su(var)2-HP2	AT_hook		NA	NA
FBgn0003598	Su(var)3-7	BESS		yes	5
FBgn0033782	sug	zf-C2H2		yes	6
FBgn0005561	sv	PAX		yes	2
FBgn0003651	svp	zf-C4		yes	5
FBgn0010355	Taf1	AT_hook		NA	NA
FBgn0041092	tai	HLH		yes	3
FBgn0015550	tap	HLH		yes	6
FBgn0003683	term	zf-C2H2		NA	NA
FBgn0038805	TFAM	HMG_box		yes	5
FBgn0015014	tgo	HLH		yes	2
FBgn0026869	Thd1	AT_hook		NA	NA
FBgn0004110	tin	Homeobox		yes	1
FBgn0028979	tio	zf-C2H2		yes	6
FBgn0000964	tj	bZIP_Maf		yes	6
FBgn0003720	tll	zf-C4		yes	1
FBgn0026160	tna	zf-MIZ		yes	6
FBgn0036285	toe	Homeobox|PAX		yes	6
FBgn0037751	topi	zf-C2H2		yes	6
FBgn0019650	toy	Homeobox|PAX		yes	1
FBgn0038767	trem	zf-C2H2		yes	6
FBgn0003749	trh	HLH		yes	2
FBgn0013263	Trl	GAGA		yes	1
FBgn0003866	tsh	zf-C2H2		yes	1
FBgn0003870	ttk	zf-C2H2		yes	1
FBgn0003896	tup	Homeobox		yes	1
FBgn0003900	twi	HLH		yes	1
FBgn0003944	Ubx	Homeobox		yes	5
FBgn0024184	unc-4	Homeobox		yes	5
FBgn0015561	unpg	Homeobox		yes	5
FBgn0029711	Usf	HLH		yes	5
FBgn0003963	ush	zf-C2H2		yes	4
FBgn0003964	usp	zf-C4		yes	5
FBgn0259789	vfl	zf-C2H2		yes	6
FBgn0033748	vis	Homeobox		yes	5
FBgn0003986	vnd	Homeobox		yes	1
FBgn0016076	vri	bZIP		yes	1
FBgn0029775	Vsx1	Homeobox		yes	5
FBgn0053980	Vsx2	Homeobox		yes	5
FBgn0086680	vvl	Homeobox|Pou		yes	1
FBgn0005642	wdn	zf-C2H2		yes	6
FBgn0001990	wek	zf-C2H2		yes	6
FBgn0010328	woc	AT_hook		NA	NA
FBgn0001983	wor	zf-C2H2		yes	6
FBgn0021872	Xbp1	bZIP		yes	6
FBgn0261113	Xrp1	AT_hook		yes	6
FBgn0032321	YL-1	YL1|YL1_C		NA	NA
FBgn0004050	z	zeste		yes	1
FBgn0004053	zen	Homeobox		yes	1
FBgn0004054	zen2	Homeobox		yes	5
FBgn0022720	zf30C	zf-C2H2		yes	6
FBgn0004606	zfh1	Homeobox|zf-C2H2		yes	2
FBgn0004607	zfh2	Homeobox|zf-C2H2		yes	5
NA: Not annotated as a TF by FlyTF (Adryan and Teichmann, 2006)
