# Supplementary material for: Spatial expression of transcription factors in Drosophila embryonic organ development
Source: Genome Biol. 2013 Dec 20;14(12):R140. doi: 10.1186/gb-2013-14-12-r140 (PMC4053779; doi:10.1186/gb-2013-14-12-r140)
Supplement: Additional file 3: Table S3 — Correlation of controlled vocabulary terms, collapsed terms, and organ systems. Mapping of the names and abbreviations for CV (controlled vocabulary), CT (collapsed terms), and OS (organ system) and the stage ranges to which the terms apply are shown in adjacent columns. Abbreviations for CT terms (column D) are used in Figure 3. Terms that have no true organ system association (for example, ‘maternal’ and ‘ubiquitous’) are indicated by #N/A, but ubiquitous is arbitrarily assigned an organ system number of 17. [file gb-2013-14-12-r140-S3.xls]

## Sheet: CV2CT_20121030 copy.txt
Controlled Vocabulary (CV)	CV abbreviation	Collapsed Terms (CT)	CT abbreviation/ key for Fig3	OS:stage	OS number	Stage range code
amnioserosa_anlage_in_statu_nascendi	amnioserosa_AISN	Amnio:4-6	A	Extraemb:4-6	14	2
amnioserosa_anlage	amnioserosa_A	Amnio:7-8	A	Extraemb:7-8	14	3
amnioserosa_primordium	amnioserosa_PR	Amnio:9-10	A	Extraemb:9-10	14	4
amnioserosa	amnioserosa	Amnio:11-12	A	Extraemb:11-12	14	5
amnioserosa	amnioserosa	Amnio:13-16	A	Extraemb:13-16	14	6
apoptotic_amnioserosa	apoptotic_amnioserosa	Amnio:13-16	A	Extraemb:13-16	14	6
anterior_endoderm_anlage_in_statu_nascendi	ant_endoderm_AISN	AntEnd:4-6	AE	Endo_MidGut:4-6	8	2
endoderm_anlage_in_statu_nascendi	endoderm_AISN	AntEnd:4-6	AE	Endo_MidGut:4-6	8	2
anterior_endoderm_anlage	ant_endoderm_A	AntEnd:7-8	AE	Endo_MidGut:7-8	8	3
anterior_endoderm_anterior_anlage	ant_endoderm_ant_A	AntEnd:7-8	AE	Endo_MidGut:7-8	8	3
anterior_endoderm_primordium	ant_endoderm_PR	AntEnd:9-10	AE	Endo_MidGut:9-10	8	4
anterior_endoderm_anterior_anlage	ant_endoderm_ant_A	AntEnd:9-10	AE	Endo_MidGut:9-10	8	4
adult_eye_primordium	adult_eye_PR	AdultImagPr:13-16	AI	ImagPr:13-16	15	6
dorsal_imaginal_precursor	dors_imaginal_precursor	AdultImagPr:13-16	AI	ImagPr:13-16	15	6
ventral_imaginal_precursor	vent_imaginal_precursor	AdultImagPr:13-16	AI	ImagPr:13-16	15	6
adult_eye_primordium_P1	adult_eye_PR_P1	AdultImagPr:11-12	AI	ImagPr:11-12	15	5
dorsal_imaginal_precursor_specific_anlage	dors_imaginal_precursor_SA	AdultImagPr:11-12	AI	ImagPr:11-12	15	5
ventral_imaginal_precursor_specific_anlage	vent_imaginal_precursor_SA	AdultImagPr:11-12	AI	ImagPr:11-12	15	5
dorsal_mesothoracic_disc	dors_mesothoracic_disc	AdultImagPr:13-16	AI	ImagPr:13-16	15	6
dorsal_metathoracic_disc	dors_metathoracic_disc	AdultImagPr:13-16	AI	ImagPr:13-16	15	6
anterior_adult_midgut_precursors_primordium	ant_adult_midgut_precursors_PR	AntMidGut:11-12	AMG	Endo_MidGut:11-12	8	5
anterior_endoderm_anterior_primordium	ant_endoderm_ant_PR	AntMidGut:11-12	AMG	Endo_MidGut:11-12	8	5
anterior_midgut_primordium	ant_midgut_PR	AntMidGut:11-12	AMG	Endo_MidGut:11-12	8	5
gastric_caecum_primordium	gastric_caecum_PR	AntMidGut:11-12	AMG	Endo_MidGut:11-12	8	5
anal_pad_specific_anlage	anal_pad_SA	AnalPad:11-12	AP	Ect_Epi:11-12	3	5
anal_pad	anal_pad	AnalPad:13-16	AP	Ect_Epi:13-16	3	6
atrium_primordium	atrium_PR	Atrium:11-12	AT	FoGut:11-12	6	5
atrium	atrium	Atrium:13-16	AT	FoGut:13-16	6	6
antennal_primordium1	antennal_PR1	PNS_Chemo:11-12	C	PNS:11-12	16	5
hypopharyngeal_sense_organ_primordium	hypopharyngeal_sense_organ_PR	PNS_Chemo:11-12	C	PNS:11-12	16	5
labial_sensory_complex_primordium	labial_sensory_complex_PR	PNS_Chemo:11-12	C	PNS:11-12	16	5
labral_sensory_complex_primordium	labral_sensory_complex_PR	PNS_Chemo:11-12	C	PNS:11-12	16	5
maxillary_sensory_complex_primordium	maxillary_sensory_complex_PR	PNS_Chemo:11-12	C	PNS:11-12	16	5
antennal_sense_organ	antennal_sense_organ	PNS_Chemo:13-16	C	PNS:13-16	16	6
hypopharyngeal_sense_organ	hypopharyngeal_sense_organ	PNS_Chemo:13-16	C	PNS:13-16	16	6
labial_sensory_complex	labial_sensory_complex	PNS_Chemo:13-16	C	PNS:13-16	16	6
labral_sensory_complex	labral_sensory_complex	PNS_Chemo:13-16	C	PNS:13-16	16	6
maxillary_sensory_complex	maxillary_sensory_complex	PNS_Chemo:13-16	C	PNS:13-16	16	6
sensory_system_head	sensory_sys_head	PNS_Chemo:13-16	C	PNS:13-16	16	6
gnathal_primordium	gnathal_PR	PNS_Chemo:11-12	C	PNS:11-12	16	5
foregut_sensory_structure	foregut_sensory_structure	PNS_Chemo:13-16	C	PNS:13-16	16	6
central_brain_anlage_in_statu_nascendi	central_brain_AISN	CentBrain:4-6	CB	CNS:4-6	2	2
central_brain_anlage	central_brain_A	CentBrain:7-8	CB	CNS:7-8	2	3
central_brain_primordium_P3	central_brain_PR_P3	CentBrain:9-10	CB	CNS:9-10	2	4
brain_primordium	brain_PR	CentBrain:11-12	CB	CNS:11-12	2	5
mushroom_body_primordium	mushroom_body_PR	CentBrain:11-12	CB	CNS:11-12	2	5
neuroblasts_of_central_brain	neuroblasts_of_central_brain	CentBrain:11-12	CB	CNS:11-12	2	5
pars_intercerebralis_primordium	pars_intercerebralis_PR	CentBrain:11-12	CB	CNS:11-12	2	5
procephalic_glioblasts	procephalic_glioblasts	CentBrain:11-12	CB	CNS:11-12	2	5
procephalic_neuroblasts	procephalic_neuroblasts	CentBrain:11-12	CB	CNS:11-12	2	5
procephalon_primordium	procephalon_PR	CentBrain:11-12	CB	CNS:11-12	2	5
brain	brain	CentBrain:13-16	CB	CNS:13-16	2	6
central_brain_glia	central_brain_glia	CentBrain:13-16	CB	CNS:13-16	2	6
central_brain_mushroom_body	central_brain_mushroom_body	CentBrain:13-16	CB	CNS:13-16	2	6
central_brain_neuron	central_brain_neuron	CentBrain:13-16	CB	CNS:13-16	2	6
central_brain_pars_intercerebralis	central_brain_pars_intercerebralis	CentBrain:13-16	CB	CNS:13-16	2	6
central_brain_surface_glia	central_brain_surface_glia	CentBrain:13-16	CB	CNS:13-16	2	6
neuroblasts_of_central_brain	neuroblasts_of_central_brain	CentBrain:13-16	CB	CNS:13-16	2	6
procephalon	procephalon	CentBrain:13-16	CB	CNS:13-16	2	6
central_brain	central_brain	CentBrain:11-12	CB	CNS:11-12	2	5
central_brain	central_brain	CentBrain:13-16	CB	CNS:13-16	2	6
cardiac_mesoderm_primordium	cardiac_mesoderm_PR	CardMeso:11-12	CM	Endocrine_Heart:11-12	11	5
dorsal_vessel_specific_anlage	dors_vessel_SA	CardMeso:11-12	CM	Endocrine_Heart:11-12	11	5
head_vascular_rudiment_primordium	head_vascular_rudiment_PR	CardMeso:11-12	CM	Endocrine_Heart:11-12	11	5
lymph_gland_specific_anlage	lymph_gland_SA	CardMeso:11-12	CM	Endocrine_Heart:11-12	11	5
pericardial_cell_specific_anlage	pericardial_cell_SA	CardMeso:11-12	CM	Endocrine_Heart:11-12	11	5
circulatory_system	circulatory_sys	CardioVasc:13-16	CV	Endocrine_Heart:13-16	11	6
dorsal_vessel	dors_vessel	CardioVasc:13-16	CV	Endocrine_Heart:13-16	11	6
pericardial_cell	pericardial_cell	CardioVasc:13-16	CV	Endocrine_Heart:13-16	11	6
lymph_gland	lymph_gland	CardioVasc:13-16	CV	Endocrine_Heart:13-16	11	6
procephalic_vascular_rudiment	procephalic_vascular_rudiment	CardioVasc:13-16	CV	Endocrine_Heart:13-16	11	6
dorsal_ectoderm_anlage	dors_ectoderm_A	DorsEct:4-6	DE	Ect_Epi:4-6	3	2
dorsal_ectoderm_anlage_in_statu_nascendi	dors_ectoderm_AISN	DorsEct:4-6	DE	Ect_Epi:4-6	3	2
dorsal_ectoderm_primordium	dors_ectoderm_PR	DorsEct:7-8	DE	Ect_Epi:7-8	3	3
dorsal_ectoderm_primordium	dors_ectoderm_PR	DorsEct:9-10	DE	Ect_Epi:9-10	3	4
dorsal_epidermis_anlage	dors_epidermis_A	DorsEct:9-10	DE	Ect_Epi:9-10	3	4
dorsal_ridge_anlage	dors_ridge_A	DorsEct:9-10	DE	Ect_Epi:9-10	3	4
gnathal_lobes_anlage	gnathal_lobes_A	DorsEct:9-10	DE	Ect_Epi:9-10	3	4
labial_complex_specific_anlage	labial_complex_SA	DorsEct:9-10	DE	Ect_Epi:9-10	3	4
maxillary_organ_specific_anlage	mazillary_organ_SA	DorsEct:9-10	DE	Ect_Epi:9-10	3	4
abdominal_histoblast_specific_anlage	abdominal_histoblast_SA	DorsEctEpi:11-12	DEE	Ect_Epi:11-12	3	5
dorsal_apodeme_specific_anlage	dors_apodeme_SA	DorsEctEpi:11-12	DEE	Ect_Epi:11-12	3	5
dorsal_epidermis_primordium	dors_epidermis_PR	DorsEctEpi:11-12	DEE	Ect_Epi:11-12	3	5
dorsal_ridge_primordium_P1	dors_ridge_PR_P1	DorsEctEpi:11-12	DEE	Ect_Epi:11-12	3	5
leading_edge_cell_specific_anlage	leading_edge_cell_SA	DorsEctEpi:11-12	DEE	Ect_Epi:11-12	3	5
dorsal_apodeme	dors_apodeme	DorsEctEpi:13-16	DEE	Ect_Epi:13-16	3	6
dorsal_epidermis	dors_epidermis	DorsEctEpi:13-16	DEE	Ect_Epi:13-16	3	6
dorsal_histoblast_nest_abdominal	dors_histoblast_nest_abdominal	DorsEctEpi:13-16	DEE	Ect_Epi:13-16	3	6
dorsal_ridge	dors_ridge	DorsEctEpi:13-16	DEE	Ect_Epi:13-16	3	6
leading_edge_cell	leading_edge_cell	DorsEctEpi:13-16	DEE	Ect_Epi:13-16	3	6
fat_body/gonad_primordium	fat_body/gonad_PR	FB:11-12	FB	Blood_Fat:11-12	12	5
fat_body	fat_body	FB:13-16	FB	Blood_Fat:13-16	12	6
fat_body_specific_anlage	fat_body_SA	FB:11-12	FB	Blood_Fat:11-12	12	5
foregut_anlage_in_statu_nascendi	foregut_AISN	FoGut:4-6	FG	FoGut:4-6	6	2
esophagus_anlage	esophagus_A	FoGut:7-8	FG	FoGut:7-8	6	3
foregut_anlage	foregut_A	FoGut:7-8	FG	FoGut:7-8	6	3
proventriculus_anlage	proventriculus_A	FoGut:7-8	FG	FoGut:7-8	6	3
esophagus_primordium_P2	esophagus_PR_P2	FoGut:9-10	FG	FoGut:9-10	6	4
foregut_primordium	foregut_PR	FoGut:9-10	FG	FoGut:9-10	6	4
proventriculus_primordium_P2	proventriculus_PR_P2	FoGut:9-10	FG	FoGut:9-10	6	4
adult_foregut_precursor_anlage	adult_foregut_precursor_A	FoGut:11-12	FG	FoGut:11-12	6	5
esophagus_primordium_P1	esophagus_PR_P1	FoGut:11-12	FG	FoGut:11-12	6	5
foregut_primordium	foregut_PR	FoGut:11-12	FG	FoGut:11-12	6	5
proventriculus_primordium	proventriculus_PR	FoGut:11-12	FG	FoGut:11-12	6	5
proventriculus_inner_layer_primordium	proventriculus_inner_layer_PR	FoGut:11-12	FG	FoGut:11-12	6	5
proventriculus_intermediate_layer_primordium	proventriculus_intermediate_layer_PR	FoGut:11-12	FG	FoGut:11-12	6	5
adult_foregut_precursor	adult_foregut_precursor	FoGut:13-16	FG	FoGut:13-16	6	6
esophagus	esophagus	FoGut:13-16	FG	FoGut:13-16	6	6
foregut	foregut	FoGut:13-16	FG	FoGut:13-16	6	6
proventriculus	proventriculus	FoGut:13-16	FG	FoGut:13-16	6	6
proventriculus_inner_layer	proventriculus_inner_layer	FoGut:13-16	FG	FoGut:13-16	6	6
proventriculus_intermediate_layer	proventriculus_intermediate_layer	FoGut:13-16	FG	FoGut:13-16	6	6
garland_cell_primordium	garland_cell_PR	Garland:11-12	G	Blood_Fat:11-12	12	5
garland_cell	garland_cell	Garland:13-16	G	Blood_Fat:13-16	12	6
germ_cell	germ_cell	GermCell:9-10	GC	Pole_Germ:9-10	13	4
germ_cell	germ_cell	GermCell:11-12	GC	Pole_Germ:11-12	13	5
germ_cell	germ_cell	Gonad:13-16	GO	Pole_Germ:13-16	13	6
gonad	gonad	Gonad:13-16	GO	Pole_Germ:13-16	13	6
gonadal_sheath	gonadal_sheath	Gonad:13-16	GO	Pole_Germ:13-16	13	6
head_epidermis_primordium_P1	head_epidermis_PR_P1	HeadEpi:11-12	HEE	Ect_Epi:11-12	3	5
head_epidermis_dorsal_primordium_P1	head_epidermis_dors_PR_P1	HeadEpi:11-12	HEE	Ect_Epi:11-12	3	5
head_epidermis_lateral_primordium_P1	head_epidermis_lateral_PR_P1	HeadEpi:11-12	HEE	Ect_Epi:11-12	3	5
head_epidermis_ventral_P1	head_epidermis_vent_P1	HeadEpi:11-12	HEE	Ect_Epi:11-12	3	5
head_epidermis	head_epidermis	HeadEpi:13-16	HEE	Ect_Epi:13-16	3	6
head_epidermis_dorsal	head_epidermis_dors	HeadEpi:13-16	HEE	Ect_Epi:13-16	3	6
head_epidermis_lateral	head_epidermis_lateral	HeadEpi:13-16	HEE	Ect_Epi:13-16	3	6
head_epidermis_ventral	head_epidermis_vent	HeadEpi:13-16	HEE	Ect_Epi:13-16	3	6
hindgut_anlage_in_statu_nascendi	hindgut_AISN	HiGut:4-6	HG	HiGut:4-6	9	2
hindgut_anlage	hindgut_A	HiGut:7-8	HG	HiGut:7-8	9	3
hindgut_proper_anlage	hindgut_proper_A	HiGut:9-10	HG	HiGut:9-10	9	4
inclusive_hindgut_primordium	inclusive_hindgut_PR	HiGut:9-10	HG	HiGut:9-10	9	4
adult_hindgut_specific_anlage	adult_hindgut_SA	HiGut:11-12	HG	HiGut:11-12	9	5
hindgut_proper_primordium	hindgut_proper_PR	HiGut:11-12	HG	HiGut:11-12	9	5
large_intestine_specific_anlage	large_intestine_SA	HiGut:11-12	HG	HiGut:11-12	9	5
rectum_specific_anlage	rectum_SA	HiGut:11-12	HG	HiGut:11-12	9	5
small_intestine_specific_anlage	small_intestine_SA	HiGut:11-12	HG	HiGut:11-12	9	5
adult_hindgut_precursor	adult_hindgut_precursor	HiGut:13-16	HG	HiGut:13-16	9	6
hindgut	hindgut	HiGut:13-16	HG	HiGut:13-16	9	6
large_intestine	large_intestine	HiGut:13-16	HG	HiGut:13-16	9	6
rectum	rectum	HiGut:13-16	HG	HiGut:13-16	9	6
small_intestine	small_intestine	HiGut:13-16	HG	HiGut:13-16	9	6
head_mesoderm_primordium_P2	head_mesoderm_PR_P2	HeadMeso:9-10	HM	Meso_Muscle:9-10	10	4
garland_cell_primordium	garland_cell_PR	HeadMeso:9-10	HM	Meso_Muscle:9-10	10	4
dorsal_pharyngeal_muscle_primordium	dors_pharyngeal_muscle_PR	HeadMeso:9-10	HM	Meso_Muscle:9-10	10	4
head_visceral_muscle_primordium	head_visceral_muscle_PR	HeadMeso:9-10	HM	Meso_Muscle:9-10	10	4
head_vascular_rudiment_primordium	head_vascular_rudiment_PR	HeadMeso:9-10	HM	Meso_Muscle:9-10	10	4
head_mesoderm_primordium	head_mesoderm_PR	HeadMeso:11-12	HM	Meso_Muscle:11-12	10	5
head_visceral_muscle_primordium	head_visceral_muscle_PR	HeadMeso:11-12	HM	Meso_Muscle:11-12	10	5
visceral_muscle_of_esophagus	visceral_muscle_of_esophagus	HeadViscMusc:13-16	HVM	Meso_Muscle:13-16	10	6
mesectoderm_anlage	mesectoderm_A	Midline:4-6	M	CNS:4-6	2	2
mesectoderm_anlage_in_statu_nascendi	mesectoderm_AISN	Midline:4-6	M	CNS:4-6	2	2
mesectoderm_primordium	mesectoderm_PR	Midline:7-8	M	CNS:7-8	2	3
mesectoderm_primordium	mesectoderm_PR	Midline:9-10	M	CNS:9-10	2	4
midline_primordium	midline_PR	Midline:11-12	M	CNS:11-12	2	5
ventral_midline_glioblast	vent_midline_glioblast	Midline:11-12	M	CNS:11-12	2	5
ventral_midline_neuroblast	vent_midline_neuroblast	Midline:11-12	M	CNS:11-12	2	5
ventral_midline	vent_midline	Midline:13-16	M	CNS:13-16	2	6
ventral_midline_glia	vent_midline_glia	Midline:13-16	M	CNS:13-16	2	6
ventral_midline_neuron	vent_midline_neuron	Midline:13-16	M	CNS:13-16	2	6
head_mesoderm_anlage	head_mesoderm_A	Meso:4-6	ME	Meso_Muscle:4-6	10	2
head_mesoderm_anlage_in_statu_nascendi	head_mesoderm_AISN	Meso:4-6	ME	Meso_Muscle:4-6	10	2
mesoderm_anlage_in_statu_nascendi	mesoderm_AISN	Meso:4-6	ME	Meso_Muscle:4-6	10	2
trunk_mesoderm_anlage	trunk_mesoderm_A	Meso:4-6	ME	Meso_Muscle:4-6	10	2
trunk_mesoderm_anlage_in_statu_nascendi	trunk_mesoderm_AISN	Meso:4-6	ME	Meso_Muscle:4-6	10	2
adult_midgut_precursor	adult_midgut_precursor	MidGut:13-16	MG	Endo_MidGut:13-16	8	6
anterior_adult_midgut_precursors	ant_adult_midgut_precursors	MidGut:13-16	MG	Endo_MidGut:13-16	8	6
cuprophilic_cell	cuprophilic_cell	MidGut:13-16	MG	Endo_MidGut:13-16	8	6
gastric_caecum	gastric_caecum	MidGut:13-16	MG	Endo_MidGut:13-16	8	6
midgut	midgut	MidGut:13-16	MG	Endo_MidGut:13-16	8	6
midgut_chamber	midgut_chamber	MidGut:13-16	MG	Endo_MidGut:13-16	8	6
midgut_interstitial_cell	midgut_interstitial_cell	MidGut:13-16	MG	Endo_MidGut:13-16	8	6
posterior_adult_midgut_precursors	post_adult_midgut_precursors	MidGut:13-16	MG	Endo_MidGut:13-16	8	6
proventriculus_outer_layer	proventriculus_outer_layer	MidGut:13-16	MG	Endo_MidGut:13-16	8	6
dorsal/lateral_sensory_complexes_primordium	dors/lateral_sensory_complexes_PR	PNS_Mechano:11-12	MS	PNS:11-12	16	5
ventral_sensory_complex_specific_anlage	vent_sensory_complex_SA	PNS_Mechano:11-12	MS	PNS:11-12	16	5
dorsal/lateral_sensory_complexes	dors/lateral_sensory_complexes	PNS_Mechano:13-16	MS	PNS:13-16	16	6
ventral_sensory_complex_primordium	vent_sensory_complex_PR	PNS_Mechano:13-16	MS	PNS:13-16	16	6
sensory_nervous_system_primordium	sensory_nervous_sys_PR	PNS_Mechano:13-16	MS	PNS:13-16	16	6
sensory_nervous_system_specific_anlage	sensory_nervous_sys_SA	PNS_Mechano:11-12	MS	PNS:11-12	16	5
tip_cells_specific_anlage	tip_cells_SA	MalTub:9-10	MT	HiGut:9-10	9	4
Malpighian_tubule_anlage	Malpighian_tubule_A	MalTub:9-10	MT	HiGut:9-10	9	4
main_segment_of_Malpighian_tubule_specific_anlage	main_segment_of_Malpighian_tubule_SA	MalTub:9-10	MT	HiGut:9-10	9	4
Malpighian_tubule_primordium	Malpighian_tubule_PR	MalTub:11-12	MT	HiGut:11-12	9	5
Malpighian_tubule_main_body_primordium	Malpighian_tubule_main_body_PR	MalTub:11-12	MT	HiGut:11-12	9	5
Malpighian_tubule_tip_cell_primordium	Malpighian_tubule_tip_cell_PR	MalTub:11-12	MT	HiGut:11-12	9	5
Malpighian_tubule	Malpighian_tubule	MalTub:13-16	MT	HiGut:13-16	9	6
Malpighian_tubule_tip_cell	Malpighian_tubule_tip_cell	MalTub:13-16	MT	HiGut:13-16	9	6
main_segment_of_Malpighian_tubule	main_segment_of_Malpighian_tubule	MalTub:13-16	MT	HiGut:13-16	9	6
oenocyte_specific_anlage	oenocyte_SA	Oenocyte:11-12	O	Ect_Epi:11-12	3	5
oenocyte	oenocyte	Oenocyte:13-16	O	Ect_Epi:13-16	3	6
visual_primordium2	visual_PR2	OpLobe:11-12	OL	VisualPr:11-12	1	5
inner_optic_lobe_primordium	inner_optic_lobe_PR	OpLobe:11-12	OL	VisualPr:11-12	1	5
optic_lobe_primordium	optic_lobe_PR	OpLobe:11-12	OL	VisualPr:11-12	1	5
outer_optic_lobe_primordium	outer_optic_lobe_PR	OpLobe:11-12	OL	VisualPr:11-12	1	5
inner_optic_lobe	inner_optic_lobe	OpLobe:13-16	OL	VisualPr:13-16	1	6
optic_lobe	optic_lobe	OpLobe:13-16	OL	VisualPr:13-16	1	6
outer_optic_lobe	outer_optic_lobe	OpLobe:13-16	OL	VisualPr:13-16	1	6
larval_eye_primordium	larval_eye_PR	PNS_Photo:11-12	P	PNS:11-12	16	5
Bolwig's_organ	Bolwig's_organ	PNS_Photo:13-16	P	PNS:13-16	16	6
pole_plasm	pole_plasm	PoleCell:1-3	PC	#N/A	#N/A	1
pole_cell	pole_cell	PoleCell:4-6	PC	Pole_Germ:4-6	13	2
pole_plasm	pole_plasm	PoleCell:4-6	PC	Pole_Germ:4-6	13	2
pole_cell	pole_cell	PoleCell:7-8	PC	Pole_Germ:7-8	13	3
head_epidermis_dorsal_anlage_in_statu_nascendi	head_epidermis_dors_AISN	ProcephEct:4-6	PCE	CNS:4-6	2	2
procephalic_ectoderm_anlage_in_statu_nascendi	procephalic_ectoderm_AISN	ProcephEct:4-6	PCE	CNS:4-6	2	2
antennal_primordium_anlage_in_statu_nascendi	antennal_PR_AISN	ProcephEct:4-6	PCE	CNS:4-6	2	2
head_epidermis_dorsal_anlage	head_epidermis_dors_A	ProcephEct:7-8	PCE	CNS:7-8	2	3
head_epidermis_lateral_anlage	head_epidermis_lateral_A	ProcephEct:7-8	PCE	CNS:7-8	2	3
procephalic_ectoderm_anlage	procephalic_ectoderm_A	ProcephEct:7-8	PCE	CNS:7-8	2	3
antennal_primordium_anlage	antennal_PR_A	ProcephEct:7-8	PCE	CNS:7-8	2	3
head_epidermis_dorsal_primordium_P4	head_epidermis_dors_PR_P4	ProcephEct:9-10	PCE	CNS:9-10	2	4
head_epidermis_lateral_primordium_P2	head_epidermis_lateral_PR_P2	ProcephEct:9-10	PCE	CNS:9-10	2	4
head_epidermis_ventral	head_epidermis_vent	ProcephEct:9-10	PCE	CNS:9-10	2	4
procephalic_ectoderm_primordium	procephalic_ectoderm_PR	ProcephEct:9-10	PCE	CNS:9-10	2	4
head_epidermis_lateral_A	head_epidermis_lateral_A	ProcephEct:7-8	PCE	CNS:7-8	2	3
head_epidermis_ventral_P2	head_epidermis_vent_P2	ProcephEct:9-10	PCE	CNS:9-10	2	4
posterior_endoderm_anlage	post_endoderm_A	PostEnd:4-6	PE	Endo_MidGut:4-6	8	2
posterior_endoderm_anlage_in_statu_nascendi	post_endoderm_AISN	PostEnd:4-6	PE	Endo_MidGut:4-6	8	2
posterior_endoderm_primordium_P2	post_endoderm_PR_P2	PostEnd:7-8	PE	Endo_MidGut:7-8	8	3
posterior_endoderm_primordium	post_endoderm_PR	PostEnd:9-10	PE	Endo_MidGut:9-10	8	4
clypeolabrum_anlage_in_statu_nascendi	clypeolabrum_AISN	Phar:4-6	Ph	FoGut:4-6	6	2
hypopharynx_anlage_in_statu_nascendi	hypopharynx_AISN	Phar:4-6	Ph	FoGut:4-6	6	2
clypeolabrum_anlage	clypeolabrum_A	Phar:7-8	Ph	FoGut:7-8	6	3
hypopharynx_anlage	hypopharynx_A	Phar:7-8	Ph	FoGut:7-8	6	3
clypeolabrum_primordium_P2	clypeolabrum_PR_P2	Phar:9-10	Ph	FoGut:9-10	6	4
hypopharynx_primordium_P2	hypopharynx_PR_P2	Phar:9-10	Ph	FoGut:9-10	6	4
adult_clypeolabrum_anlage	adult_clypeolabrum_A	Phar:11-12	Ph	FoGut:11-12	6	5
clypeo-labral_primordium	clypeo-labral_PR	Phar:11-12	Ph	FoGut:11-12	6	5
epipharynx_primordium_P1	epipharynx_PR_P1	Phar:11-12	Ph	FoGut:11-12	6	5
hypopharynx_primordium_P1	hypopharynx_PR_P1	Phar:11-12	Ph	FoGut:11-12	6	5
adult_clypeo-labral_primordium	adult_clypeo-labral_PR	Phar:13-16	Ph	FoGut:13-16	6	6
clypeolabrum	clypeolabrum	Phar:13-16	Ph	FoGut:13-16	6	6
epipharynx	epipharynx	Phar:13-16	Ph	FoGut:13-16	6	6
hypopharynx	hypopharynx	Phar:13-16	Ph	FoGut:13-16	6	6
crystal_cell_specific_anlage	crystal_cell_SA	Plasmat:9-10	PI	Blood_Fat:9-10	12	4
plasmatocytes_primordium	plasmatocytes_PR	Plasmat:9-10	PI	Blood_Fat:9-10	12	4
plasmatocytes_anlage	plasmatocytes_A	Plasmat:11-12	PI	Blood_Fat:11-12	12	5
procrystal_cell	procrystal_cell	Plasmat:11-12	PI	Blood_Fat:11-12	12	5
crystal_cell	crystal_cell	Plasmat:13-16	PI	Blood_Fat:13-16	12	6
plasmatocytes	plasmatocytes	Plasmat:13-16	PI	Blood_Fat:13-16	12	6
cuprophilic_cells_primordium	cuprophilic_cells_PR	PostMidGut:11-12	PMG	Endo_MidGut:11-12	8	5
interstitial_cells_primordium	interstitial_cells_PR	PostMidGut:11-12	PMG	Endo_MidGut:11-12	8	5
posterior_adult_midgut_precursors_primordium	post_adult_midgut_precursors_PR	PostMidGut:11-12	PMG	Endo_MidGut:11-12	8	5
posterior_midgut_primordium	post_midgut_PR	PostMidGut:11-12	PMG	Endo_MidGut:11-12	8	5
antennal_primordium2	antennal_PR2	AntennalPr:9-10	PNS	PNS:9-10	16	4
posterior_spiracle_specific_anlage	post_spiracle_SA	PostSpir:11-12	PS	Tracheal:11-12	5	5
posterior_spiracle	post_spiracle	PostSpir:13-16	PS	Tracheal:13-16	5	6
corpus_allatum_primordium	corpus_allatum_PR	RingGland:11-12	RG	Endocrine_Heart:11-12	11	5
corpus_cardiacum_primordium	corpus_cardiacum_PR	RingGland:11-12	RG	Endocrine_Heart:11-12	11	5
ring_gland_primordium	ring_gland_PR	RingGland:11-12	RG	Endocrine_Heart:11-12	11	5
corpus_allatum	corpus_allatum	RingGland:13-16	RG	Endocrine_Heart:13-16	11	6
corpus_cardiacum	corpus_cardiacum	RingGland:13-16	RG	Endocrine_Heart:13-16	11	6
prothoracic_gland	prothoracic_gland	RingGland:13-16	RG	Endocrine_Heart:13-16	11	6
ring_gland	ring_gland	RingGland:13-16	RG	Endocrine_Heart:13-16	11	6
dorsomedial_neurosecretory_cell	dorsomedial_neurosecretory_cell	RingGland:11-12	RG	Endocrine_Heart:11-12	11	5
salivary_gland_anlage	salivary_gland_A	SalGl:9-10	SG	SalGl:9-10	4	4
salivary_gland_body_specific_anlage	salivary_gland_body_SA	SalGl:9-10	SG	SalGl:9-10	4	4
salivary_gland_duct_specific_anlage	salivary_gland_duct_SA	SalGl:9-10	SG	SalGl:9-10	4	4
adult_salivary_anlage	adult_salivary_A	SalGl:11-12	SG	SalGl:11-12	4	5
salivary_common_duct_primordium	salivary_common_duct_PR	SalGl:11-12	SG	SalGl:11-12	4	5
salivary_duct_primordium	salivary_duct_PR	SalGl:11-12	SG	SalGl:11-12	4	5
salivary_gland_primordium	salivary_gland_PR	SalGl:11-12	SG	SalGl:11-12	4	5
salivary_gland_body_primordium	salivary_gland_body_PR	SalGl:11-12	SG	SalGl:11-12	4	5
adult_salivary_primordium	adult_salivary_PR	SalGl:13-16	SG	SalGl:13-16	4	6
salivary_gland	salivary_gland	SalGl:13-16	SG	SalGl:13-16	4	6
salivary_gland_body	salivary_gland_body	SalGl:13-16	SG	SalGl:13-16	4	6
salivary_gland_common_duct	salivary_gland_common_duct	SalGl:13-16	SG	SalGl:13-16	4	6
salivary_gland_duct	salivary_gland_duct	SalGl:13-16	SG	SalGl:13-16	4	6
stomatogastric_nervous_system_primordium_P2	stomatogastric_nervous_sys_PR_P2	SNS:9-10	SNS	SNS:9-10	7	4
esophageal_ganglion_primordium	esophageal_ganglion_PR	SNS:11-12	SNS	SNS:11-12	7	5
frontal_ganglion_primordium	frontal_ganglion_PR	SNS:11-12	SNS	SNS:11-12	7	5
hypocerebral_ganglion_primordium	hypocerebral_ganglion_PR	SNS:11-12	SNS	SNS:11-12	7	5
proventricular_ganglion_primordium	proventricular_ganglion_PR	SNS:11-12	SNS	SNS:11-12	7	5
stomatogastric_nervous_system_primordium	stomatogastric_nervous_sys_PR	SNS:11-12	SNS	SNS:11-12	7	5
esophageal_ganglion	esophageal_ganglion	SNS:13-16	SNS	SNS:13-16	7	6
frontal_ganglion	frontal_ganglion	SNS:13-16	SNS	SNS:13-16	7	6
hypocerebral_ganglion	hypocerebral_ganglion	SNS:13-16	SNS	SNS:13-16	7	6
proventricular_ganglion	proventricular_ganglion	SNS:13-16	SNS	SNS:13-16	7	6
stomatogastric_nervous_system	stomatogastric_nervous_sys	SNS:13-16	SNS	SNS:13-16	7	6
ganglion_mother_cell	ganglion_mother_cell	SNS:11-12	SNS	SNS:11-12	7	5
tracheal_system_anlage	tracheal_sys_A	Trach:9-10	T	Tracheal:9-10	5	4
adult_tracheal_precursor_specific_anlage	adult_tracheal_precursor_SA	Trach:11-12	T	Tracheal:11-12	5	5
anterior_spiracle_specific_anlage	ant_spiracle_SA	Trach:11-12	T	Tracheal:11-12	5	5
dorsal_trunk_specific_anlage	dors_trunk_SA	Trach:11-12	T	Tracheal:11-12	5	5
fusion_cells_primordium	fusion_cells_PR	Trach:11-12	T	Tracheal:11-12	5	5
imaginal_tracheal_precursors_anlage	imaginal_tracheal_precursors_A	Trach:11-12	T	Tracheal:11-12	5	5
primary_segmental_branch_specific_anlage	primary_segmental_branch_SA	Trach:11-12	T	Tracheal:11-12	5	5
tracheal_primordium	tracheal_PR	Trach:11-12	T	Tracheal:11-12	5	5
tracheole_specific_anlage	tracheole_SA	Trach:11-12	T	Tracheal:11-12	5	5
visceral_branch_specific_anlage	visceral_branch_SA	Trach:11-12	T	Tracheal:11-12	5	5
anterior_spiracle	ant_spiracle	Trach:13-16	T	Tracheal:13-16	5	6
dorsal_branch	dors_branch	Trach:13-16	T	Tracheal:13-16	5	6
dorsal_trunk	dors_trunk	Trach:13-16	T	Tracheal:13-16	5	6
tracheal_system	tracheal_sys	Trach:13-16	T	Tracheal:13-16	5	6
visceral_branch	visceral_branch	Trach:13-16	T	Tracheal:13-16	5	6
fusion_cells	fusion_cells	Trach:13-16	T	Tracheal:13-16	5	6
imaginal_tracheal_precursor	imaginal_tracheal_precursor	Trach:13-16	T	Tracheal:13-16	5	6
imaginal_tracheal_precursors	imaginal_tracheal_precursors	Trach:13-16	T	Tracheal:13-16	5	6
tracheole	tracheole	Trach:13-16	T	Tracheal:13-16	5	6
trunk_mesoderm_primordium_P2	trunk_mesoderm_PR_P2	TrunkMeso:7-8	TM	Meso_Muscle:7-8	10	3
trunk_mesoderm_primordium	trunk_mesoderm_PR	TrunkMeso:9-10	TM	Meso_Muscle:9-10	10	4
trunk_mesoderm_primordium	trunk_mesoderm_PR	TrunkMeso:11-12	TM	Meso_Muscle:11-12	10	5
head_mesoderm_primordium_P4	head_mesoderm_PR_P4	HeadMeso:7-8	TM	Meso_Muscle:7-8	10	3
muscle_system_primordium	muscle_sys_PR	TrunkSomMusc:11-12	TSM	Meso_Muscle:11-12	10	5
somatic_muscle_primordium	somatic_muscle_PR	TrunkSomMusc:11-12	TSM	Meso_Muscle:11-12	10	5
muscle_system	muscle_sys	TrunkSomMusc:13-16	TSM	Meso_Muscle:13-16	10	6
somatic_muscle	somatic_muscle	TrunkSomMusc:13-16	TSM	Meso_Muscle:13-16	10	6
adult_muscle_precursor_primordium	adult_muscle_precursor_PR	TrunkSomMusc:13-16	TSM	Meso_Muscle:13-16	10	6
dorsal_pharyngeal_muscle_primordium	dors_pharyngeal_muscle_PR	HeadSomMusc:11-12	TSM	Meso_Muscle:11-12	10	5
dorsal_prothoracic_pharyngeal_muscle	dors_prothoracic_pharyngeal_muscle	HeadSomMusc:13-16	TSM	Meso_Muscle:13-16	10	6
circular_visceral_mesoderm_primordium	circular_visceral_mesoderm_PR	TrunkViscMusc:11-12	TVM	Meso_Muscle:11-12	10	5
longitudinal_visceral_mesoderm_primordium	longitudinal_visceral_mesoderm_PR	TrunkViscMusc:11-12	TVM	Meso_Muscle:11-12	10	5
visceral_muscle_primordium	visceral_muscle_PR	TrunkViscMusc:11-12	TVM	Meso_Muscle:11-12	10	5
visceral_muscle	visceral_muscle	TrunkViscMusc:13-16	TVM	Meso_Muscle:13-16	10	6
circular_visceral_muscle_fibers	circular_visceral_muscle_fibers	TrunkViscMusc:13-16	TVM	Meso_Muscle:13-16	10	6
longitudinal_visceral_muscle_fibers	longitudinal_visceral_muscle_fibers	TrunkViscMusc:13-16	TVM	Meso_Muscle:13-16	10	6
ventral_nerve_cord_anlage	vent_nerve_cord_A	VentCord:7-8	VC	CNS:7-8	2	3
ventral_nerve_cord_primordium_P3	vent_nerve_cord_PR_P3	VentCord:9-10	VC	CNS:9-10	2	4
glioblasts_of_ventral_nervous_system	glioblasts_of_vent_nervous_sys	VentCord:11-12	VC	CNS:11-12	2	5
neuroblasts_of_ventral_nervous_system	neuroblasts_of_vent_nervous_sys	VentCord:11-12	VC	CNS:11-12	2	5
ventral_nerve_cord_primordium	vent_nerve_cord_PR	VentCord:11-12	VC	CNS:11-12	2	5
lateral_cord_glia	lateral_cord_glia	VentCord:13-16	VC	CNS:13-16	2	6
lateral_cord_neuron	lateral_cord_neuron	VentCord:13-16	VC	CNS:13-16	2	6
lateral_cord_surface_glia	lateral_cord_surface_glia	VentCord:13-16	VC	CNS:13-16	2	6
neuroblasts_of_ventral_nervous_system	neuroblasts_of_vent_nervous_sys	VentCord:13-16	VC	CNS:13-16	2	6
ventral_nerve_cord	vent_nerve_cord	VentCord:13-16	VC	CNS:13-16	2	6
lateral_cord	lateral_cord	VentCord:13-16	VC	CNS:13-16	2	6
lateral_cord	lateral_cord	VentCord:11-12	VC	CNS:11-12	2	5
ventral_ectoderm_anlage	vent_ectoderm_A	VentEct:4-6	VE	Ect_Epi:4-6	3	2
ventral_ectoderm_anlage_in_statu_nascendi	vent_ectoderm_AISN	VentEct:4-6	VE	Ect_Epi:4-6	3	2
ventral_ectoderm_primordium_P2	vent_ectoderm_PR_P2	VentEct:7-8	VE	Ect_Epi:7-8	3	3
ventral_epidermis_primordium_P2	vent_epidermis_PR_P2	VentEct:7-8	VE	Ect_Epi:7-8	3	3
ventral_ectoderm_primordium	vent_ectoderm_PR	VentEct:9-10	VE	Ect_Epi:9-10	3	4
ventral_epidermis_primordium_P2	vent_epidermis_PR_P2	VentEct:9-10	VE	Ect_Epi:9-10	3	4
ventral_apodeme_specific_anlage	vent_apodeme_SA	VentEctEpi:11-12	VEE	Ect_Epi:11-12	3	5
ventral_epidermis_primordium	vent_epidermis_PR	VentEctEpi:11-12	VEE	Ect_Epi:11-12	3	5
ventral_apodeme	vent_apodeme	VentEctEpi:13-16	VEE	Ect_Epi:13-16	3	6
ventral_epidermis	vent_epidermis	VentEctEpi:13-16	VEE	Ect_Epi:13-16	3	6
visual_anlage_in_statu_nascendi	visual_AISN	VisualPr:4-6	VP	VisualPr:4-6	1	2
visual_anlage	visual_A	VisualPr:7-8	VP	VisualPr:7-8	1	3
visual_primordium	visual_PR	VisualPr:9-10	VP	VisualPr:9-10	1	4
yolk	yolk	Yolk:4-6	Y	Extraemb:4-6	14	2
yolk_nuclei	yolk_nuclei	Yolk:4-6	Y	Extraemb:4-6	14	2
yolk_nuclei	yolk_nuclei	Yolk:7-8	Y	Extraemb:7-8	14	3
yolk_nuclei	yolk_nuclei	Yolk:9-10	Y	Extraemb:9-10	14	4
yolk_nuclei	yolk_nuclei	Yolk:11-12	Y	Extraemb:11-12	14	5
yolk_nuclei	yolk_nuclei	Yolk:13-16	Y	Extraemb:13-16	14	6
maternal	maternal	Mat:1-3	#N/A	#N/A	#N/A	1
strong_ubiquitous	strong_ubiquitous	Mat:1-3		#N/A	#N/A	1
ubiquitous	ubiquitous	Mat:1-3		#N/A	#N/A	1
faint_ubiquitous	faint_ubiquitous	FaintUbiq:1-3		#N/A	#N/A	1
faint_ubiquitous	faint_ubiquitous	FaintUbiq:4-6		#N/A	17	2
faint_ubiquitous	faint_ubiquitous	FaintUbiq:7-8		#N/A	17	3
faint_ubiquitous	faint_ubiquitous	FaintUbiq:9-10		#N/A	17	4
faint_ubiquitous	faint_ubiquitous	FaintUbiq:11-12		#N/A	17	5
faint_ubiquitous	faint_ubiquitous	FaintUbiq:13-16		#N/A	17	6
maternal	maternal	Ubiq:4-6		#N/A	17	2
strong_ubiquitous	strong_ubiquitous	Ubiq:4-6		#N/A	17	2
ubiquitous	ubiquitous	Ubiq:4-6		#N/A	17	2
strong_ubiquitous	strong_ubiquitous	Ubiq:7-8		#N/A	17	3
ubiquitous	ubiquitous	Ubiq:7-8		#N/A	17	3
strong_ubiquitous	strong_ubiquitous	Ubiq:9-10		#N/A	17	4
ubiquitous	ubiquitous	Ubiq:9-10		#N/A	17	4
strong_ubiquitous	strong_ubiquitous	Ubiq:11-12		#N/A	17	5
ubiquitous	ubiquitous	Ubiq:11-12		#N/A	17	5
strong_ubiquitous	strong_ubiquitous	Ubiq:13-16		#N/A	17	6
ubiquitous	ubiquitous	Ubiq:13-16		#N/A	17	6
