# Supplementary material for: Spatial expression of transcription factors in Drosophila embryonic organ development
Source: Genome Biol. 2013 Dec 20;14(12):R140. doi: 10.1186/gb-2013-14-12-r140 (PMC4053779; doi:10.1186/gb-2013-14-12-r140)
Supplement: Additional file 5: Table S4 — Expression category by stage range for all genes in this study. The ‘Gene set’ entry (column C) indicates whether the gene is from the list of 708 TFs (TF) or is from the remaining genes in the Release 3 BDGP expression pattern collection (non-TF). Expression classes are as described in Figure 1. The entry under ‘All stages’ (column D) is the summary classification for each TF and is used in the counts shown in Figure 1D. The separate classifications for each of the six stage ranges were used to determine the enrichment by stage shown in Figure 1E. [file gb-2013-14-12-r140-S5.xls]

## Sheet: Table_S3-expression_categories
Flybase ID	Gene symbol	Gene set	All stages	S1-3	S4-6	S7-8	S9-10	S11-12	S13-16
FBgn0028550	A3-3	TF	Pattern-Ubiq	Mat	Ubiq	Ubiq	Ubiq	Ubiq	Pattern-Ubiq
FBgn0259750	ab	TF	Pattern	Not-Exp	Pattern	Pattern	Pattern	Pattern	Pattern
FBgn0000014	abd-A	TF	Pattern-Ubiq	Mat	Pattern-Ubiq	Pattern	Pattern	Pattern	Pattern
FBgn0000015	Abd-B	TF	Pattern	Not-Exp	Pattern	Pattern	Pattern	Pattern	Pattern
FBgn0000022	ac	TF	Pattern	Not-Exp	Pattern	Pattern	Pattern	Pattern	Pattern
FBgn0033749	achi	TF	Pattern-Ubiq	Mat	Faint-Ubiq	Pattern-Ubiq	Pattern-Ubiq	Pattern-Ubiq	Pattern-Ubiq
FBgn0000028	acj6	TF	Pattern-Ubiq	Mat	Ubiq	Faint-Ubiq	Pattern-Ubiq	Pattern	Pattern
FBgn0037555	Ada2b	TF	Pattern-Ubiq	Mat	Ubiq	Ubiq	Ubiq	Ubiq	Pattern
FBgn0000054	Adf1	TF	Pattern-Ubiq	Mat	Ubiq	Ubiq	Pattern	Pattern	Pattern
FBgn0005694	Aef1	TF	Pattern-Ubiq	Mat	Faint-Ubiq	Faint-Ubiq	Faint-Ubiq	Faint-Ubiq	Pattern-Ubiq
FBgn0000061	al	TF	Pattern	Mat	Not-Exp	Not-Exp	Pattern	Pattern	Pattern
FBgn0003270	amos	TF	Pattern-Ubiq	Mat	Pattern-Ubiq	Pattern	Pattern	Pattern	Not-Exp
FBgn0260642	Antp	TF	Pattern	Not-Exp	Pattern	Pattern	Pattern	Pattern	Pattern
FBgn0000097	aop	TF	Pattern-Ubiq	Not-Exp	Pattern-Ubiq	Ubiq	Ubiq	Ubiq	Ubiq
FBgn0000099	ap	TF	Pattern	Not-Exp	Not-Exp	Not-Exp	Pattern	Pattern	Pattern
FBgn0023417	AP-2	TF	Pattern	Not-Exp	Not-Exp	Not-Exp	Pattern	Pattern	Pattern
FBgn0015903	apt	TF	Pattern-Ubiq	Mat	Pattern-Ubiq	Pattern	Pattern	Pattern	Pattern
FBgn0015904	ara	TF	Pattern-Ubiq	Mat	Pattern-Ubiq	Ubiq	Pattern	Pattern	Pattern
FBgn0000137	ase	TF	Pattern	Not-Exp	Not-Exp	Not-Exp	Pattern	Pattern	Pattern
FBgn0005386	ash1	TF	Ubiq	Mat	Ubiq	Ubiq	Ubiq	Ubiq	Ubiq
FBgn0039946	ATbp	TF	Pattern-Ubiq	Mat	Ubiq	Ubiq	Faint-Ubiq	Ubiq	Pattern-Ubiq
FBgn0050420	Atf-2	TF	Ubiq	Mat	Ubiq	Ubiq	Ubiq	Ubiq	Ubiq
FBgn0033010	Atf6	TF	Pattern-Ubiq	Mat	Pattern-Ubiq	Pattern-Ubiq	Pattern-Ubiq	Ubiq	Ubiq
FBgn0010433	ato	TF	Pattern	Not-Exp	Not-Exp	Pattern	Pattern	Pattern	Pattern
FBgn0013751	Awh	TF	Pattern	Not-Exp	Pattern	Pattern	Pattern	Pattern	Pattern
FBgn0025185	az2	TF	Ubiq	Mat	Faint-Ubiq	Faint-Ubiq	Faint-Ubiq	Faint-Ubiq	Faint-Ubiq
FBgn0011758	B-H1	TF	Pattern	Not-Exp	Not-Exp	Not-Exp	Pattern	Pattern	Pattern
FBgn0004854	B-H2	TF	Pattern-Ubiq	Mat	Ubiq	Pattern	Pattern	Pattern	Pattern
FBgn0004870	bab1	TF	Mat	Mat	Faint-Ubiq	Not-Exp	Not-Exp	Not-Exp	Not-Exp
FBgn0025525	bab2	TF	Pattern	Not-Exp	Not-Exp	Pattern	Pattern	Pattern	Pattern
FBgn0004862	bap	TF	Pattern	Mat	Not-Exp	Not-Exp	Pattern	Pattern	Pattern
FBgn0042085	Bap170	TF	Pattern-Ubiq	Mat	Ubiq	Ubiq	Ubiq	Ubiq	Pattern-Ubiq
FBgn0024251	bbx	TF	Ubiq	Mat	Ubiq	Faint-Ubiq	Faint-Ubiq	Faint-Ubiq	Faint-Ubiq
FBgn0000166	bcd	TF	Pattern	Mat	Pattern	Not-Exp	Not-Exp	Not-Exp	Not-Exp
FBgn0015602	BEAF-32	TF	Pattern-Ubiq	Mat	Ubiq	Faint-Ubiq	Pattern-Ubiq	Pattern-Ubiq	Pattern-Ubiq
FBgn0013753	Bgb	TF	Pattern-Ubiq	Mat	Ubiq	Ubiq	Ubiq	Pattern-Ubiq	Pattern
FBgn0000179	bi	TF	Pattern	Not-Exp	Not-Exp	Not-Exp	Pattern	Pattern	Pattern
FBgn0039509	bigmax	TF	Ubiq	Mat	Ubiq	Faint-Ubiq	Faint-Ubiq	Faint-Ubiq	Faint-Ubiq
FBgn0045759	bin	TF	Pattern-Ubiq	Mat	Faint-Ubiq	Pattern	Pattern	Pattern	Pattern
FBgn0035625	Blimp-1	TF	Pattern	Not-Exp	Pattern	Pattern	Pattern	Pattern	Pattern
FBgn0004893	bowl	TF	Pattern	Not-Exp	Pattern	Pattern	Pattern	Pattern	Pattern
FBgn0000210	br	TF	Pattern	Not-Exp	Not-Exp	Not-Exp	Not-Exp	Not-Exp	Pattern
FBgn0010300	brat	TF	Pattern-Ubiq	Mat	Pattern-Ubiq	Pattern-Ubiq	Pattern	Pattern	Pattern
FBgn0024250	brk	TF	Pattern	Mat	Pattern	Pattern	Pattern	Pattern	Pattern
FBgn0013755	Bro	TF	Mat	Mat	Ubiq	Not-Exp	Not-Exp	Not-Exp	Not-Exp
FBgn0004101	bs	TF	Pattern-Ubiq	Mat	Ubiq	Faint-Ubiq	Faint-Ubiq	Faint-Ubiq	Pattern-Ubiq
FBgn0000227	Bsg25A	TF	Pattern	Mat	Pattern	Not-Exp	Not-Exp	Not-Exp	Not-Exp
FBgn0000529	bsh	TF	Pattern	Not-Exp	Not-Exp	Not-Exp	Not-Exp	Pattern	Pattern
FBgn0012049	BtbVII	TF	Pattern-Ubiq	Mat	Ubiq	Ubiq	Ubiq	Pattern-Ubiq	Pattern-Ubiq
FBgn0000233	btd	TF	Pattern	Not-Exp	Pattern	Pattern	Pattern	Pattern	Pattern
FBgn0025679	Bteb2	TF	Pattern-Ubiq	Mat	Faint-Ubiq	Not-Exp	Not-Exp	Pattern	Pattern
FBgn0014949	btn	TF	Pattern	Not-Exp	Pattern	Pattern	Pattern	Pattern	Pattern
FBgn0259176	bun	TF	Pattern-Ubiq	Mat	Pattern-Ubiq	Pattern-Ubiq	Pattern-Ubiq	Pattern-Ubiq	Pattern-Ubiq
FBgn0011723	byn	TF	Pattern	Not-Exp	Pattern	Pattern	Pattern	Pattern	Pattern
FBgn0004863	C15	TF	Pattern	Not-Exp	Pattern	Pattern	Pattern	Pattern	Pattern
FBgn0000251	cad	TF	Pattern	Mat	Pattern	Pattern	Pattern	Pattern	Pattern
FBgn0259234	Camta	TF	Pattern-Ubiq	Mat	Ubiq	Faint-Ubiq	Faint-Ubiq	Faint-Ubiq	Pattern-Ubiq
FBgn0004878	cas	TF	Pattern-Ubiq	Mat	Pattern-Ubiq	Pattern	Pattern	Pattern	Pattern
FBgn0024249	cato	TF	Pattern-Ubiq	Mat	Ubiq	Not-Exp	Not-Exp	Pattern	Pattern
FBgn0015919	caup	TF	Pattern	Not-Exp	Not-Exp	Pattern	Pattern	Pattern	Pattern
FBgn0043364	cbt	TF	Pattern	Mat	Not-Exp	Not-Exp	Pattern	Pattern	Pattern
FBgn0086697	Cenp-C	TF	Pattern-Ubiq	Mat	Ubiq	Ubiq	Ubiq	Ubiq	Pattern-Ubiq
FBgn0000286	Cf2	TF	Pattern-Ubiq	Mat	Faint-Ubiq	Faint-Ubiq	Faint-Ubiq	Pattern-Ubiq	Pattern-Ubiq
FBgn0000289	cg	TF	Pattern-Ubiq	Mat	Ubiq	Ubiq	Ubiq	Ubiq	Pattern-Ubiq
FBgn0035702	CG10147	TF	Pattern	Mat	Not-Exp	Not-Exp	Not-Exp	Not-Exp	Pattern
FBgn0033971	CG10209	TF	Pattern-Ubiq	Mat	Ubiq	Ubiq	Not-Exp	Not-Exp	Pattern
FBgn0027514	CG1024	TF	Ubiq	Mat	Ubiq	Ubiq	Ubiq	Ubiq	Ubiq
FBgn0037446	CG10267	TF	Pattern-Ubiq	Mat	Ubiq	Ubiq	Ubiq	Ubiq	Pattern-Ubiq
FBgn0035690	CG10274	TF	Ubiq	Mat	Ubiq	Ubiq	Ubiq	Ubiq	Ubiq
FBgn0034643	CG10321	TF	Ubiq	Mat	Ubiq	Ubiq	Ubiq	Ubiq	Ubiq
FBgn0032707	CG10348	TF	Pattern	Not-Exp	Not-Exp	Not-Exp	Not-Exp	Pattern	Pattern
FBgn0032814	CG10366	TF	Ubiq	Mat	Ubiq	Ubiq	Ubiq	Ubiq	Ubiq
FBgn0032730	CG10431	TF	Mat	Mat	Ubiq	Not-Exp	Not-Exp	Not-Exp	Not-Exp
FBgn0032815	CG10462	TF	Pattern-Ubiq	Mat	Pattern-Ubiq	Pattern-Ubiq	Pattern-Ubiq	Pattern	Pattern
FBgn0034570	CG10543	TF	Ubiq	Mat	Ubiq	Ubiq	Ubiq	Ubiq	Ubiq
FBgn0037051	CG10565	TF	Pattern-Ubiq	Mat	Ubiq	Ubiq	Pattern-Ubiq	Pattern-Ubiq	Pattern-Ubiq
FBgn0032817	CG10631	TF	Pattern-Ubiq	Mat	Faint-Ubiq	Faint-Ubiq	Pattern-Ubiq	Pattern-Ubiq	Pattern-Ubiq
FBgn0036294	CG10654	TF	Pattern-Ubiq	Mat	Ubiq	Ubiq	Ubiq	Pattern-Ubiq	Pattern-Ubiq
FBgn0039329	CG10669	TF	Pattern-Ubiq	Mat	Ubiq	Ubiq	Faint-Ubiq	Faint-Ubiq	Pattern-Ubiq
FBgn0034945	CG10904	TF	Ubiq	Mat	Ubiq	Ubiq	Ubiq	Ubiq	Ubiq
FBgn0032858	CG10949	TF	Ubiq	Mat	Faint-Ubiq	Faint-Ubiq	Faint-Ubiq	Faint-Ubiq	Not-Exp
FBgn0030010	CG10959	TF	Ubiq	Mat	Ubiq	Faint-Ubiq	Faint-Ubiq	Faint-Ubiq	Faint-Ubiq
FBgn0037379	CG10979	TF	Pattern-Ubiq	Mat	Pattern-Ubiq	Pattern-Ubiq	Pattern-Ubiq	Pattern-Ubiq	Pattern-Ubiq
FBgn0030532	CG11071	TF	Pattern	Not-Exp	Not-Exp	Not-Exp	Not-Exp	Not-Exp	Pattern
FBgn0030408	CG11085	TF	Ubiq	Mat	Faint-Ubiq	Faint-Ubiq	Faint-Ubiq	Faint-Ubiq	Faint-Ubiq
FBgn0039932	CG11093	TF	Pattern	Not-Exp	Not-Exp	Not-Exp	Not-Exp	Not-Exp	Pattern
FBgn0039937	CG11152	TF	Pattern	Not-Exp	Pattern	Pattern	Pattern	Pattern	Pattern
FBgn0037120	CG11247	TF	Pattern-Ubiq	Mat	Pattern-Ubiq	Pattern	Pattern	Pattern	Pattern
FBgn0030058	CG11294	TF	Not-Exp	Not-Exp	Not-Exp	Not-Exp	Not-Exp	Not-Exp	Not-Exp
FBgn0040366	CG11398	TF	Ubiq	Mat	Faint-Ubiq	Faint-Ubiq	Faint-Ubiq	Faint-Ubiq	Faint-Ubiq
FBgn0037031	CG11456	TF	Pattern-Ubiq	Mat	Pattern-Ubiq	Pattern	Pattern	Pattern	Pattern
FBgn0039733	CG11504	TF	Pattern-Ubiq	Mat	Ubiq	Ubiq	Ubiq	Pattern	Pattern
FBgn0036249	CG11560	TF	Pattern-Ubiq	Mat	Faint-Ubiq	Not-Exp	Not-Exp	Pattern	Pattern
FBgn0031232	CG11617	TF	Pattern	Not-Exp	Not-Exp	Not-Exp	Not-Exp	Not-Exp	Pattern
FBgn0030316	CG11695	TF	Ubiq	Mat	Ubiq	Ubiq	Ubiq	Ubiq	Ubiq
FBgn0030314	CG11696	TF	Pattern-Ubiq	Mat	Pattern-Ubiq	Pattern-Ubiq	Pattern	Pattern	Pattern
FBgn0031391	CG11723	TF	Pattern-Ubiq	Mat	Ubiq	Ubiq	Ubiq	Not-Exp	Pattern
FBgn0037618	CG11762	TF	Pattern-Ubiq	Mat	Faint-Ubiq	Pattern	Pattern	Pattern	Pattern
FBgn0028647	CG11902	TF	Pattern-Ubiq	Mat	Ubiq	Ubiq	Ubiq	Pattern-Ubiq	Pattern-Ubiq
FBgn0034425	CG11906	TF	Pattern-Ubiq	Mat	Ubiq	Ubiq	Ubiq	Pattern-Ubiq	Pattern-Ubiq
FBgn0037645	CG11966	TF	Pattern-Ubiq	Not-Exp	Pattern-Ubiq	Pattern-Ubiq	Pattern	Not-Exp	Pattern
FBgn0027503	CG11970	TF	Pattern-Ubiq	Mat	Ubiq	Ubiq	Ubiq	Ubiq	Pattern-Ubiq
FBgn0035454	CG12029	TF	Pattern-Ubiq	Mat	Faint-Ubiq	Not-Exp	Not-Exp	Pattern	Pattern
FBgn0039808	CG12071	TF	Not-Exp	Not-Exp	Not-Exp	Not-Exp	Not-Exp	Not-Exp	Not-Exp
FBgn0035238	CG12104	TF	Pattern-Ubiq	Mat	Ubiq	Pattern	Pattern	Pattern	Pattern
FBgn0029957	CG12155	TF	Ubiq	Mat	Ubiq	Ubiq	Ubiq	Ubiq	Ubiq
FBgn0043796	CG12219	TF	Ubiq	Mat	Ubiq	Ubiq	Ubiq	Ubiq	Ubiq
FBgn0029822	CG12236	TF	Pattern-Ubiq	Mat	Ubiq	Not-Exp	Not-Exp	Not-Exp	Pattern
FBgn0032295	CG12299	TF	Pattern-Ubiq	Mat	Ubiq	Ubiq	Ubiq	Pattern-Ubiq	Pattern-Ubiq
FBgn0035137	CG1233	TF	Pattern-Ubiq	Mat	Ubiq	Pattern-Ubiq	Pattern-Ubiq	Pattern-Ubiq	Pattern-Ubiq
FBgn0033581	CG12391	TF	Pattern-Ubiq	Mat	Ubiq	Pattern-Ubiq	Pattern-Ubiq	Pattern-Ubiq	Pattern-Ubiq
FBgn0035481	CG12605	TF	Pattern-Ubiq	Mat	Ubiq	Not-Exp	Not-Exp	Pattern	Pattern
FBgn0030952	CG12609	TF	Not-Exp	Not-Exp	Not-Exp	Not-Exp	Not-Exp	Not-Exp	Not-Exp
FBgn0040929	CG12659	TF	Ubiq	Mat	Ubiq	Ubiq	Faint-Ubiq	Faint-Ubiq	Not-Exp
FBgn0033459	CG12744	TF	Pattern	Mat	Not-Exp	Not-Exp	Pattern	Pattern	Pattern
FBgn0037206	CG12768	TF	Pattern-Ubiq	Mat	Faint-Ubiq	Not-Exp	Not-Exp	Pattern	Pattern
FBgn0033252	CG12769	TF	Mat	Mat	Not-Exp	Not-Exp	Not-Exp	Not-Exp	Not-Exp
FBgn0033569	CG12942	TF	Pattern-Ubiq	Mat	Ubiq	Ubiq	Ubiq	Ubiq	Pattern-Ubiq
FBgn0032150	CG13123	TF	Ubiq	Mat	Faint-Ubiq	Faint-Ubiq	Faint-Ubiq	Faint-Ubiq	Faint-Ubiq
FBgn0033627	CG13204	TF	Pattern	Not-Exp	Not-Exp	Not-Exp	Pattern	Not-Exp	Pattern
FBgn0035643	CG13287	TF	Pattern	Not-Exp	Pattern	Not-Exp	Not-Exp	Pattern	Pattern
FBgn0035687	CG13296	TF	Pattern-Ubiq	Mat	Ubiq	Faint-Ubiq	Faint-Ubiq	Pattern	Pattern
FBgn0034520	CG13424	TF	Pattern	Not-Exp	Not-Exp	Not-Exp	Not-Exp	Pattern	Pattern
FBgn0039209	CG13624	TF	Pattern-Ubiq	Mat	Not-Exp	Pattern-Ubiq	Pattern-Ubiq	Pattern-Ubiq	Pattern-Ubiq
FBgn0031874	CG13775	TF	Ubiq	Mat	Ubiq	Faint-Ubiq	Faint-Ubiq	Faint-Ubiq	Not-Exp
FBgn0035157	CG13894	TF	Pattern-Ubiq	Mat	Pattern-Ubiq	Pattern-Ubiq	Pattern-Ubiq	Pattern-Ubiq	Pattern
FBgn0035160	CG13897	TF	Ubiq	Mat	Ubiq	Ubiq	Faint-Ubiq	Faint-Ubiq	Faint-Ubiq
FBgn0031718	CG14014	TF	Pattern	Not-Exp	Pattern	Pattern	Pattern	Not-Exp	Not-Exp
FBgn0040392	CG14050	TF	Pattern	Not-Exp	Pattern	Pattern	Pattern	Pattern	Not-Exp
FBgn0029895	CG14441	TF	Pattern-Ubiq	Mat	Ubiq	Pattern-Ubiq	Pattern-Ubiq	Pattern-Ubiq	Pattern-Ubiq
FBgn0037275	CG14655	TF	Pattern	Not-Exp	Not-Exp	Not-Exp	Not-Exp	Not-Exp	Pattern
FBgn0037317	CG14667	TF	Ubiq	Mat	Faint-Ubiq	Faint-Ubiq	Faint-Ubiq	Faint-Ubiq	Faint-Ubiq
FBgn0037920	CG14710	TF	Ubiq	Mat	Faint-Ubiq	Faint-Ubiq	Faint-Ubiq	Faint-Ubiq	Faint-Ubiq
FBgn0037922	CG14711	TF	Pattern-Ubiq	Mat	Pattern-Ubiq	Ubiq	Ubiq	Faint-Ubiq	Faint-Ubiq
FBgn0038273	CG14860	TF	Pattern-Ubiq	Mat	Faint-Ubiq	Faint-Ubiq	Faint-Ubiq	Pattern	Pattern
FBgn0035407	CG14962	TF	Pattern	Mat	Pattern	Pattern	Pattern	Pattern	Pattern
FBgn0035414	CG14965	TF	Pattern-Ubiq	Mat	Ubiq	Ubiq	Ubiq	Pattern-Ubiq	Pattern
FBgn0035518	CG15011	TF	Pattern	Mat	Not-Exp	Not-Exp	Not-Exp	Pattern	Pattern
FBgn0034379	CG15073	TF	Ubiq	Mat	Faint-Ubiq	Faint-Ubiq	Faint-Ubiq	Faint-Ubiq	Faint-Ubiq
FBgn0028878	CG15269	TF	Pattern-Ubiq	Mat	Ubiq	Not-Exp	Not-Exp	Pattern	Pattern
FBgn0031144	CG1529	TF	Pattern-Ubiq	Mat	Ubiq	Faint-Ubiq	Pattern-Ubiq	Pattern-Ubiq	Pattern-Ubiq
FBgn0030009	CG15336	TF	Mat	Mat	Faint-Ubiq	Not-Exp	Not-Exp	Not-Exp	Not-Exp
FBgn0031610	CG15436	TF	Mat	Mat	Ubiq	Not-Exp	Not-Exp	Not-Exp	Not-Exp
FBgn0032493	CG15479	TF	Pattern	Not-Exp	Pattern	Pattern	Not-Exp	Not-Exp	Not-Exp
FBgn0039712	CG15514	TF	Ubiq	Mat	Ubiq	Faint-Ubiq	Faint-Ubiq	Faint-Ubiq	Faint-Ubiq
FBgn0030673	CG15601	TF	Ubiq	Mat	Ubiq	Ubiq	Ubiq	Ubiq	Ubiq
FBgn0038833	CG15696	TF	Pattern	Mat	Pattern	Pattern	Pattern	Pattern	Not-Exp
FBgn0034120	CG15710	TF	Not-Exp	Not-Exp	Not-Exp	Not-Exp	Not-Exp	Not-Exp	Not-Exp
FBgn0033186	CG1602	TF	Mat	Mat	Not-Exp	Not-Exp	Not-Exp	Not-Exp	Not-Exp
FBgn0033185	CG1603	TF	Ubiq	Mat	Ubiq	Ubiq	Ubiq	Ubiq	Ubiq
FBgn0033183	CG1620	TF	Pattern	Mat	Pattern	Pattern	Pattern	Pattern	Pattern
FBgn0033182	CG1621	TF	Pattern-Ubiq	Mat	Pattern-Ubiq	Pattern-Ubiq	Pattern	Pattern	Pattern
FBgn0039602	CG1647	TF	Pattern-Ubiq	Mat	Ubiq	Faint-Ubiq	Not-Exp	Not-Exp	Pattern
FBgn0033449	CG1663	TF	Pattern-Ubiq	Mat	Pattern-Ubiq	Pattern-Ubiq	Pattern-Ubiq	Pattern-Ubiq	Pattern-Ubiq
FBgn0003715	CG16778	TF	Pattern	Not-Exp	Pattern	Pattern	Pattern	Pattern	Pattern
FBgn0037698	CG16779	TF	Not-Exp	Not-Exp	Not-Exp	Not-Exp	Not-Exp	Not-Exp	Not-Exp
FBgn0032490	CG16813	TF	Ubiq	Mat	Ubiq	Faint-Ubiq	Faint-Ubiq	Faint-Ubiq	Faint-Ubiq
FBgn0032491	CG16815	TF	Pattern-Ubiq	Mat	Pattern-Ubiq	Pattern	Pattern	Pattern	Faint-Ubiq
FBgn0028931	CG16863	TF	Ubiq	Mat	Ubiq	Ubiq	Faint-Ubiq	Faint-Ubiq	Faint-Ubiq
FBgn0037735	CG16899	TF	Pattern	Not-Exp	Not-Exp	Not-Exp	Not-Exp	Not-Exp	Pattern
FBgn0036248	CG17153	TF	Ubiq	Mat	Ubiq	Ubiq	Ubiq	Ubiq	Ubiq
FBgn0035144	CG17181	TF	Pattern	Not-Exp	Not-Exp	Not-Exp	Not-Exp	Pattern	Pattern
FBgn0038741	CG17186	TF	Ubiq	Mat	Ubiq	Faint-Ubiq	Faint-Ubiq	Not-Exp	Not-Exp
FBgn0028895	CG17328	TF	Ubiq	Mat	Ubiq	Faint-Ubiq	Faint-Ubiq	Faint-Ubiq	Faint-Ubiq
FBgn0036396	CG17359	TF	Mat	Mat	Ubiq	Not-Exp	Not-Exp	Not-Exp	Not-Exp
FBgn0036395	CG17361	TF	Ubiq	Mat	Ubiq	Ubiq	Ubiq	Ubiq	Ubiq
FBgn0033934	CG17385	TF	Pattern-Ubiq	Mat	Ubiq	Ubiq	Ubiq	Ubiq	Pattern-Ubiq
FBgn0032763	CG17568	TF	Pattern-Ubiq	Mat	Ubiq	Ubiq	Faint-Ubiq	Faint-Ubiq	Pattern-Ubiq
FBgn0031597	CG17612	TF	Pattern-Ubiq	Mat	Ubiq	Ubiq	Ubiq	Ubiq	Pattern
FBgn0038550	CG17801	TF	Pattern-Ubiq	Mat	Faint-Ubiq	Not-Exp	Not-Exp	Pattern	Pattern
FBgn0038549	CG17802	TF	Pattern-Ubiq	Mat	Ubiq	Faint-Ubiq	Faint-Ubiq	Pattern-Ubiq	Not-Exp
FBgn0038547	CG17803	TF	Pattern	Not-Exp	Not-Exp	Not-Exp	Not-Exp	Not-Exp	Pattern
FBgn0038548	CG17806	TF	Ubiq	Mat	Faint-Ubiq	Faint-Ubiq	Faint-Ubiq	Faint-Ubiq	Faint-Ubiq
FBgn0025635	CG17829	TF	Ubiq	Mat	Ubiq	Ubiq	Ubiq	Ubiq	Ubiq
FBgn0032600	CG17912	TF	Ubiq	Mat	Ubiq	Ubiq	Ubiq	Ubiq	Ubiq
FBgn0039860	CG1792	TF	Ubiq	Mat	Ubiq	Faint-Ubiq	Faint-Ubiq	Faint-Ubiq	Faint-Ubiq
FBgn0033491	CG18011	TF	Pattern-Ubiq	Mat	Ubiq	Ubiq	Ubiq	Ubiq	Pattern
FBgn0030012	CG18262	TF	Ubiq	Mat	Ubiq	Ubiq	Ubiq	Ubiq	Ubiq
FBgn0032979	CG1832	TF	Ubiq	Mat	Ubiq	Ubiq	Ubiq	Ubiq	Ubiq
FBgn0033155	CG1845	TF	Pattern-Ubiq	Mat	Ubiq	Ubiq	Ubiq	Pattern-Ubiq	Pattern-Ubiq
FBgn0037931	CG18476	TF	Pattern-Ubiq	Mat	Ubiq	Faint-Ubiq	Faint-Ubiq	Ubiq	Pattern-Ubiq
FBgn0038592	CG18599	TF	Pattern-Ubiq	Mat	Ubiq	Faint-Ubiq	Faint-Ubiq	Pattern-Ubiq	Pattern-Ubiq
FBgn0032202	CG18619	TF	Pattern-Ubiq	Not-Exp	Not-Exp	Not-Exp	Not-Exp	Pattern	Pattern-Ubiq
FBgn0042205	CG18764	TF	Ubiq	Mat	Ubiq	Ubiq	Ubiq	Faint-Ubiq	Faint-Ubiq
FBgn0039905	CG2052	TF	Pattern	Not-Exp	Not-Exp	Not-Exp	Not-Exp	Not-Exp	Pattern
FBgn0030003	CG2116	TF	Ubiq	Mat	Ubiq	Ubiq	Ubiq	Ubiq	Ubiq
FBgn0030005	CG2120	TF	Pattern-Ubiq	Mat	Ubiq	Not-Exp	Not-Exp	Not-Exp	Pattern
FBgn0030008	CG2129	TF	Mat	Mat	Ubiq	Not-Exp	Not-Exp	Not-Exp	Not-Exp
FBgn0035213	CG2199	TF	Pattern-Ubiq	Mat	Ubiq	Pattern-Ubiq	Pattern-Ubiq	Pattern	Pattern
FBgn0030240	CG2202	TF	Ubiq	Mat	Faint-Ubiq	Faint-Ubiq	Faint-Ubiq	Faint-Ubiq	Faint-Ubiq
FBgn0014931	CG2678	TF	Mat	Mat	Ubiq	Not-Exp	Not-Exp	Not-Exp	Not-Exp
FBgn0024975	CG2712	TF	Ubiq	Mat	Faint-Ubiq	Faint-Ubiq	Faint-Ubiq	Faint-Ubiq	Faint-Ubiq
FBgn0029672	CG2875	TF	Ubiq	Mat	Ubiq	Ubiq	Ubiq	Ubiq	Ubiq
FBgn0030206	CG2889	TF	Ubiq	Mat	Not-Exp	Ubiq	Ubiq	Ubiq	Ubiq
FBgn0050020	CG30020	TF	Ubiq	Mat	Ubiq	Ubiq	Ubiq	Ubiq	Ubiq
FBgn0029928	CG3032	TF	Mat	Mat	Not-Exp	Not-Exp	Not-Exp	Not-Exp	Not-Exp
FBgn0050403	CG30403	TF	Pattern	Mat	Not-Exp	Not-Exp	Not-Exp	Not-Exp	Pattern
FBgn0050431	CG30431	TF	Pattern	Not-Exp	Pattern	Pattern	Pattern	Pattern	Pattern
FBgn0034946	CG3065	TF	Ubiq	Mat	Ubiq	Ubiq	Ubiq	Ubiq	Ubiq
FBgn0051224	CG31224	TF	Ubiq	Mat	Ubiq	Ubiq	Ubiq	Ubiq	Ubiq
FBgn0051365	CG31365	TF	Pattern-Ubiq	Mat	Ubiq	Ubiq	Ubiq	Pattern-Ubiq	Pattern-Ubiq
FBgn0051388	CG31388	TF	Mat	Mat	Faint-Ubiq	Not-Exp	Not-Exp	Not-Exp	Not-Exp
FBgn0051392	CG31392	TF	Ubiq	Mat	Ubiq	Ubiq	Ubiq	Faint-Ubiq	Faint-Ubiq
FBgn0051441	CG31441	TF	Ubiq	Mat	Ubiq	Ubiq	Ubiq	Ubiq	Ubiq
FBgn0051612	CG31612	TF	Pattern-Ubiq	Mat	Ubiq	Pattern	Pattern	Pattern	Pattern
FBgn0051627	CG31627	TF	Mat	Mat	Ubiq	Not-Exp	Not-Exp	Not-Exp	Not-Exp
FBgn0034961	CG3163	TF	Ubiq	Mat	Ubiq	Faint-Ubiq	Faint-Ubiq	Faint-Ubiq	Not-Exp
FBgn0031375	CG31670	TF	Pattern	Not-Exp	Pattern	Pattern	Pattern	Pattern	Pattern
FBgn0051875	CG31875	TF	Pattern-Ubiq	Mat	Ubiq	Ubiq	Pattern-Ubiq	Pattern-Ubiq	Pattern-Ubiq
FBgn0052006	CG32006	TF	Pattern	Not-Exp	Not-Exp	Not-Exp	Not-Exp	Not-Exp	Pattern
FBgn0052105	CG32105	TF	Pattern	Not-Exp	Pattern	Pattern	Pattern	Pattern	Pattern
FBgn0052121	CG32121	TF	Pattern	Not-Exp	Not-Exp	Not-Exp	Not-Exp	Not-Exp	Pattern
FBgn0052264	CG32264	TF	Pattern	Not-Exp	Not-Exp	Not-Exp	Not-Exp	Pattern	Pattern
FBgn0031434	CG3227	TF	Pattern-Ubiq	Mat	Ubiq	Ubiq	Pattern-Ubiq	Pattern-Ubiq	Pattern
FBgn0052532	CG32532	TF	Not-Exp	Not-Exp	Not-Exp	Not-Exp	Not-Exp	Not-Exp	Not-Exp
FBgn0052767	CG32767	TF	Pattern-Ubiq	Mat	Ubiq	Ubiq	Ubiq	Ubiq	Pattern-Ubiq
FBgn0052772	CG32772	TF	Ubiq	Mat	Ubiq	Ubiq	Ubiq	Ubiq	Ubiq
FBgn0052778	CG32778	TF	Not-Exp	Not-Exp	Not-Exp	Not-Exp	Not-Exp	Not-Exp	Not-Exp
FBgn0260741	CG3281	TF	Ubiq	Mat	Ubiq	Faint-Ubiq	Faint-Ubiq	Faint-Ubiq	Faint-Ubiq
FBgn0053017	CG33017	TF	Not-Exp	Not-Exp	Not-Exp	Not-Exp	Not-Exp	Not-Exp	Not-Exp
FBgn0053213	CG33213	TF	Pattern-Ubiq	Mat	Ubiq	Ubiq	Pattern-Ubiq	Pattern-Ubiq	Pattern
FBgn0053557	CG33557	TF	Pattern	Not-Exp	Not-Exp	Not-Exp	Pattern	Pattern	Pattern
FBgn0031573	CG3407	TF	Ubiq	Mat	Ubiq	Ubiq	Ubiq	Ubiq	Ubiq
FBgn0085369	CG34340	TF	Pattern-Ubiq	Mat	Faint-Ubiq	Not-Exp	Not-Exp	Pattern	Pattern
FBgn0085396	CG34367	TF	Pattern	Not-Exp	Not-Exp	Not-Exp	Not-Exp	Not-Exp	Pattern
FBgn0085405	CG34376	TF	Pattern	Not-Exp	Pattern	Pattern	Pattern	Pattern	Pattern
FBgn0085435	CG34406	TF	Ubiq	Mat	Ubiq	Ubiq	Faint-Ubiq	Faint-Ubiq	Faint-Ubiq
FBgn0085451	CG34422	TF	Pattern-Ubiq	Mat	Ubiq	Pattern	Pattern	Pattern	Pattern
FBgn0028887	CG3491	TF	Not-Exp	Not-Exp	Not-Exp	Not-Exp	Not-Exp	Not-Exp	Not-Exp
FBgn0029824	CG3726	TF	Pattern-Ubiq	Mat	Ubiq	Not-Exp	Not-Exp	Not-Exp	Pattern
FBgn0032130	CG3838	TF	Pattern	Mat	Pattern	Pattern	Pattern	Pattern	Pattern
FBgn0029867	CG3847	TF	Pattern-Ubiq	Mat	Ubiq	Pattern-Ubiq	Pattern-Ubiq	Pattern-Ubiq	Pattern-Ubiq
FBgn0036423	CG3919	TF	Pattern-Ubiq	Mat	Ubiq	Pattern-Ubiq	Pattern	Pattern	Pattern
FBgn0038472	CG3995	TF	Ubiq	Mat	Ubiq	Ubiq	Ubiq	Ubiq	Faint-Ubiq
FBgn0034114	CG4282	TF	Pattern-Ubiq	Mat	Ubiq	Ubiq	Ubiq	Pattern-Ubiq	Pattern-Ubiq
FBgn0030455	CG4318	TF	Pattern	Not-Exp	Not-Exp	Not-Exp	Not-Exp	Pattern	Pattern
FBgn0036274	CG4328	TF	Pattern-Ubiq	Mat	Faint-Ubiq	Faint-Ubiq	Faint-Ubiq	Pattern	Pattern
FBgn0038787	CG4360	TF	Ubiq	Mat	Ubiq	Ubiq	Faint-Ubiq	Faint-Ubiq	Faint-Ubiq
FBgn0039078	CG4374	TF	Not-Exp	Not-Exp	Not-Exp	Not-Exp	Not-Exp	Not-Exp	Not-Exp
FBgn0030432	CG4404	TF	Pattern	Mat	Pattern	Not-Exp	Not-Exp	Not-Exp	Not-Exp
FBgn0038765	CG4424	TF	Mat	Mat	Not-Exp	Not-Exp	Not-Exp	Not-Exp	Not-Exp
FBgn0031894	CG4496	TF	Mat	Mat	Not-Exp	Not-Exp	Not-Exp	Not-Exp	Not-Exp
FBgn0029936	CG4617	TF	Mat	Mat	Ubiq	Not-Exp	Not-Exp	Not-Exp	Not-Exp
FBgn0035036	CG4707	TF	Pattern-Ubiq	Mat	Ubiq	Ubiq	Ubiq	Pattern-Ubiq	Pattern-Ubiq
FBgn0039355	CG4730	TF	Mat	Mat	Ubiq	Faint-Ubiq	Not-Exp	Not-Exp	Not-Exp
FBgn0037876	CG4820	TF	Pattern-Ubiq	Mat	Ubiq	Faint-Ubiq	Pattern-Ubiq	Faint-Ubiq	Pattern-Ubiq
FBgn0038766	CG4854	TF	Pattern-Ubiq	Mat	Ubiq	Ubiq	Ubiq	Pattern-Ubiq	Pattern
FBgn0038768	CG4936	TF	Pattern-Ubiq	Mat	Ubiq	Ubiq	Ubiq	Ubiq	Pattern-Ubiq
FBgn0043457	CG5180	TF	Ubiq	Mat	Ubiq	Ubiq	Ubiq	Ubiq	Ubiq
FBgn0032473	CG5204	TF	Not-Exp	Not-Exp	Not-Exp	Not-Exp	Not-Exp	Not-Exp	Not-Exp
FBgn0038047	CG5245	TF	Mat	Mat	Faint-Ubiq	Not-Exp	Not-Exp	Not-Exp	Not-Exp
FBgn0034926	CG5591	TF	Pattern-Ubiq	Mat	Ubiq	Ubiq	Ubiq	Ubiq	Pattern-Ubiq
FBgn0039169	CG5669	TF	Ubiq	Mat	Ubiq	Ubiq	Ubiq	Ubiq	Ubiq
FBgn0032587	CG5953	TF	Mat	Mat	Ubiq	Not-Exp	Not-Exp	Not-Exp	Not-Exp
FBgn0036155	CG6163	TF	Mat	Mat	Not-Exp	Not-Exp	Not-Exp	Not-Exp	Not-Exp
FBgn0036152	CG6175	TF	Pattern-Ubiq	Mat	Ubiq	Pattern-Ubiq	Pattern-Ubiq	Pattern	Pattern
FBgn0037794	CG6254	TF	Pattern-Ubiq	Mat	Ubiq	Ubiq	Ubiq	Ubiq	Pattern-Ubiq
FBgn0036126	CG6272	TF	Mat	Mat	Not-Exp	Not-Exp	Not-Exp	Not-Exp	Not-Exp
FBgn0038316	CG6276	TF	Mat	Mat	Ubiq	Not-Exp	Not-Exp	Not-Exp	Not-Exp
FBgn0038301	CG6654	TF	Pattern-Ubiq	Mat	Ubiq	Faint-Ubiq	Faint-Ubiq	Faint-Ubiq	Pattern-Ubiq
FBgn0035902	CG6683	TF	Mat	Mat	Ubiq	Faint-Ubiq	Not-Exp	Not-Exp	Not-Exp
FBgn0037877	CG6689	TF	Pattern-Ubiq	Mat	Ubiq	Faint-Ubiq	Faint-Ubiq	Pattern-Ubiq	Pattern
FBgn0035903	CG6765	TF	Pattern	Not-Exp	Not-Exp	Not-Exp	Not-Exp	Not-Exp	Pattern
FBgn0037918	CG6791	TF	Pattern-Ubiq	Mat	Ubiq	Ubiq	Pattern-Ubiq	Pattern-Ubiq	Pattern-Ubiq
FBgn0032401	CG6792	TF	Ubiq	Not-Exp	Faint-Ubiq	Faint-Ubiq	Not-Exp	Not-Exp	Not-Exp
FBgn0037921	CG6808	TF	Ubiq	Mat	Ubiq	Ubiq	Ubiq	Ubiq	Faint-Ubiq
FBgn0037923	CG6813	TF	Mat	Mat	Not-Exp	Not-Exp	Not-Exp	Not-Exp	Not-Exp
FBgn0036478	CG6854	TF	Pattern	Mat	Pattern	Not-Exp	Not-Exp	Pattern	Pattern
FBgn0035136	CG6905	TF	Ubiq	Mat	Ubiq	Ubiq	Ubiq	Ubiq	Ubiq
FBgn0038978	CG7045	TF	Not-Exp	Not-Exp	Not-Exp	Not-Exp	Not-Exp	Not-Exp	Not-Exp
FBgn0038979	CG7046	TF	Not-Exp	Not-Exp	Not-Exp	Not-Exp	Not-Exp	Not-Exp	Not-Exp
FBgn0038852	CG7056	TF	Pattern-Ubiq	Mat	Ubiq	Not-Exp	Not-Exp	Pattern	Pattern
FBgn0030963	CG7101	TF	Pattern-Ubiq	Mat	Ubiq	Not-Exp	Not-Exp	Not-Exp	Pattern
FBgn0036791	CG7271	TF	Pattern-Ubiq	Not-Exp	Ubiq	Pattern	Pattern	Not-Exp	Not-Exp
FBgn0038551	CG7357	TF	Pattern-Ubiq	Mat	Ubiq	Faint-Ubiq	Faint-Ubiq	Pattern-Ubiq	Pattern
FBgn0036179	CG7368	TF	Not-Exp	Not-Exp	Not-Exp	Not-Exp	Not-Exp	Not-Exp	Not-Exp
FBgn0036522	CG7372	TF	Pattern-Ubiq	Mat	Ubiq	Ubiq	Ubiq	Pattern-Ubiq	Pattern
FBgn0035691	CG7386	TF	Mat	Mat	Not-Exp	Not-Exp	Not-Exp	Not-Exp	Not-Exp
FBgn0030990	CG7556	TF	Pattern-Ubiq	Mat	Not-Exp	Not-Exp	Not-Exp	Faint-Ubiq	Pattern
FBgn0038626	CG7691	TF	Not-Exp	Not-Exp	Not-Exp	Not-Exp	Not-Exp	Not-Exp	Not-Exp
FBgn0033616	CG7745	TF	Ubiq	Mat	Ubiq	Ubiq	Ubiq	Ubiq	Ubiq
FBgn0034096	CG7786	TF	Not-Exp	Not-Exp	Not-Exp	Not-Exp	Not-Exp	Not-Exp	Not-Exp
FBgn0036124	CG7839	TF	Pattern-Ubiq	Mat	Ubiq	Ubiq	Ubiq	Pattern	Pattern
FBgn0039740	CG7928	TF	Ubiq	Mat	Ubiq	Ubiq	Faint-Ubiq	Faint-Ubiq	Faint-Ubiq
FBgn0037584	CG7963	TF	Mat	Mat	Faint-Ubiq	Not-Exp	Not-Exp	Not-Exp	Not-Exp
FBgn0038244	CG7987	TF	Pattern-Ubiq	Mat	Ubiq	Pattern-Ubiq	Pattern-Ubiq	Pattern-Ubiq	Pattern-Ubiq
FBgn0033993	CG8089	TF	Pattern	Mat	Not-Exp	Not-Exp	Not-Exp	Not-Exp	Pattern
FBgn0030664	CG8119	TF	Not-Exp	Not-Exp	Not-Exp	Not-Exp	Not-Exp	Not-Exp	Not-Exp
FBgn0037617	CG8145	TF	Pattern-Ubiq	Mat	Faint-Ubiq	Faint-Ubiq	Not-Exp	Pattern	Pattern
FBgn0037619	CG8159	TF	Mat	Mat	Not-Exp	Not-Exp	Not-Exp	Not-Exp	Not-Exp
FBgn0033358	CG8216	TF	Not-Exp	Not-Exp	Not-Exp	Not-Exp	Not-Exp	Not-Exp	Not-Exp
FBgn0035824	CG8281	TF	Ubiq	Mat	Ubiq	Ubiq	Ubiq	Ubiq	Ubiq
FBgn0026573	CG8290	TF	Pattern-Ubiq	Mat	Ubiq	Pattern-Ubiq	Ubiq	Pattern-Ubiq	Pattern
FBgn0037717	CG8301	TF	Mat	Mat	Ubiq	Faint-Ubiq	Not-Exp	Not-Exp	Not-Exp
FBgn0037722	CG8319	TF	Pattern-Ubiq	Mat	Pattern-Ubiq	Pattern	Pattern	Pattern	Pattern
FBgn0037634	CG8359	TF	Pattern-Ubiq	Mat	Ubiq	Not-Exp	Pattern	Pattern	Pattern
FBgn0034062	CG8388	TF	Pattern-Ubiq	Mat	Pattern-Ubiq	Pattern	Pattern	Not-Exp	Not-Exp
FBgn0037746	CG8478	TF	Pattern-Ubiq	Mat	Ubiq	Ubiq	Ubiq	Pattern-Ubiq	Pattern
FBgn0033762	CG8632	TF	Pattern-Ubiq	Mat	Pattern-Ubiq	Pattern	Pattern	Pattern	Pattern
FBgn0036900	CG8765	TF	Ubiq	Mat	Ubiq	Faint-Ubiq	Ubiq	Ubiq	Ubiq
FBgn0030710	CG8924	TF	Pattern-Ubiq	Mat	Ubiq	Ubiq	Ubiq	Pattern-Ubiq	Pattern-Ubiq
FBgn0030680	CG8944	TF	Pattern-Ubiq	Mat	Ubiq	Ubiq	Ubiq	Ubiq	Pattern-Ubiq
FBgn0035202	CG9139	TF	Ubiq	Mat	Ubiq	Ubiq	Ubiq	Ubiq	Ubiq
FBgn0030659	CG9215	TF	Ubiq	Mat	Ubiq	Ubiq	Ubiq	Ubiq	Ubiq
FBgn0032512	CG9305	TF	Pattern	Mat	Not-Exp	Not-Exp	Pattern	Pattern	Pattern
FBgn0026582	CG9418	TF	Pattern-Ubiq	Mat	Ubiq	Not-Exp	Not-Exp	Not-Exp	Pattern
FBgn0034599	CG9437	TF	Ubiq	Mat	Faint-Ubiq	Faint-Ubiq	Faint-Ubiq	Faint-Ubiq	Not-Exp
FBgn0031086	CG9571	TF	Pattern	Not-Exp	Pattern	Not-Exp	Not-Exp	Not-Exp	Not-Exp
FBgn0030787	CG9609	TF	Pattern-Ubiq	Mat	Faint-Ubiq	Ubiq	Ubiq	Ubiq	Pattern-Ubiq
FBgn0029939	CG9650	TF	Pattern-Ubiq	Mat	Faint-Ubiq	Not-Exp	Pattern	Pattern	Pattern
FBgn0037445	CG9727	TF	Ubiq	Mat	Ubiq	Ubiq	Ubiq	Ubiq	Ubiq
FBgn0037620	CG9793	TF	Pattern	Mat	Not-Exp	Not-Exp	Not-Exp	Not-Exp	Pattern
FBgn0037621	CG9797	TF	Pattern-Ubiq	Mat	Ubiq	Ubiq	Ubiq	Ubiq	Pattern
FBgn0030219	CG9817	TF	Pattern-Ubiq	Mat	Faint-Ubiq	Not-Exp	Not-Exp	Not-Exp	Pattern
FBgn0034821	CG9876	TF	Pattern	Not-Exp	Not-Exp	Not-Exp	Not-Exp	Pattern	Pattern
FBgn0031435	CG9883	TF	Pattern	Mat	Pattern	Pattern	Pattern	Not-Exp	Not-Exp
FBgn0034810	CG9895	TF	Not-Exp	Not-Exp	Not-Exp	Not-Exp	Not-Exp	Not-Exp	Not-Exp
FBgn0032469	CG9932	TF	Pattern-Ubiq	Mat	Faint-Ubiq	Not-Exp	Not-Exp	Pattern	Pattern
FBgn0035721	CG9948	TF	Mat	Mat	Ubiq	Not-Exp	Not-Exp	Not-Exp	Not-Exp
FBgn0029504	CHES-1-like	TF	Pattern-Ubiq	Mat	Faint-Ubiq	Pattern	Pattern	Pattern	Pattern
FBgn0000307	chif	TF	Pattern-Ubiq	Mat	Pattern-Ubiq	Ubiq	Pattern-Ubiq	Pattern-Ubiq	Pattern-Ubiq
FBgn0086758	chinmo	TF	Pattern	Not-Exp	Not-Exp	Not-Exp	Not-Exp	Not-Exp	Pattern
FBgn0028387	chm	TF	Pattern-Ubiq	Mat	Ubiq	Ubiq	Ubiq	Ubiq	Pattern-Ubiq
FBgn0015371	chn	TF	Pattern	Mat	Pattern	Pattern	Pattern	Pattern	Pattern
FBgn0043001	Chrac-16	TF	Pattern-Ubiq	Mat	Ubiq	Pattern	Pattern-Ubiq	Pattern-Ubiq	Pattern
FBgn0004859	ci	TF	Pattern	Not-Exp	Pattern	Pattern	Pattern	Pattern	Pattern
FBgn0028386	cic	TF	Pattern-Ubiq	Mat	Ubiq	Ubiq	Pattern-Ubiq	Ubiq	Faint-Ubiq
FBgn0015025	CkIIalpha-i1	TF	Ubiq	Mat	Ubiq	Ubiq	Ubiq	Ubiq	Ubiq
FBgn0023076	Clk	TF	Not-Exp	Not-Exp	Not-Exp	Not-Exp	Not-Exp	Not-Exp	Not-Exp
FBgn0000338	cnc	TF	Pattern	Mat	Pattern	Pattern	Pattern	Pattern	Pattern
FBgn0261573	CoRest	TF	Ubiq	Mat	Ubiq	Ubiq	Ubiq	Ubiq	Ubiq
FBgn0000370	crc	TF	Ubiq	Mat	Ubiq	Ubiq	Ubiq	Ubiq	Ubiq
FBgn0004396	CrebA	TF	Pattern	Not-Exp	Pattern	Pattern	Pattern	Pattern	Pattern
FBgn0014467	CrebB-17A	TF	Ubiq	Mat	Ubiq	Ubiq	Ubiq	Ubiq	Ubiq
FBgn0021738	Crg-1	TF	Pattern	Not-Exp	Not-Exp	Not-Exp	Not-Exp	Not-Exp	Pattern
FBgn0014143	croc	TF	Pattern	Not-Exp	Pattern	Pattern	Pattern	Pattern	Pattern
FBgn0020309	crol	TF	Ubiq	Mat	Ubiq	Ubiq	Ubiq	Ubiq	Faint-Ubiq
FBgn0001994	crp	TF	Pattern-Ubiq	Mat	Ubiq	Ubiq	Ubiq	Ubiq	Pattern-Ubiq
FBgn0004198	ct	TF	Pattern-Ubiq	Not-Exp	Not-Exp	Pattern	Pattern	Pattern	Pattern-Ubiq
FBgn0035769	CTCF	TF	Pattern-Ubiq	Mat	Not-Exp	Not-Exp	Pattern-Ubiq	Pattern-Ubiq	Pattern
FBgn0259938	cwo	TF	Pattern-Ubiq	Mat	Ubiq	Faint-Ubiq	Pattern-Ubiq	Pattern-Ubiq	Pattern
FBgn0023094	cyc	TF	Pattern	Mat	Not-Exp	Not-Exp	Not-Exp	Not-Exp	Pattern
FBgn0000411	D	TF	Pattern	Not-Exp	Pattern	Pattern	Pattern	Pattern	Pattern
FBgn0000412	D1	TF	Pattern-Ubiq	Mat	Ubiq	Ubiq	Ubiq	Ubiq	Pattern-Ubiq
FBgn0022935	D19A	TF	Pattern-Ubiq	Mat	Faint-Ubiq	Not-Exp	Faint-Ubiq	Ubiq	Pattern-Ubiq
FBgn0022699	D19B	TF	Pattern-Ubiq	Mat	Ubiq	Ubiq	Ubiq	Ubiq	Pattern-Ubiq
FBgn0000413	da	TF	Ubiq	Mat	Ubiq	Ubiq	Ubiq	Ubiq	Ubiq
FBgn0005677	dac	TF	Pattern	Not-Exp	Not-Exp	Not-Exp	Pattern	Pattern	Pattern
FBgn0030093	dalao	TF	Pattern-Ubiq	Mat	Ubiq	Pattern-Ubiq	Ubiq	Pattern-Ubiq	Pattern-Ubiq
FBgn0039286	dan	TF	Pattern	Not-Exp	Pattern	Pattern	Pattern	Pattern	Pattern
FBgn0039283	danr	TF	Pattern	Not-Exp	Pattern	Pattern	Pattern	Pattern	Pattern
FBgn0250756	Dbx	TF	Pattern	Mat	Not-Exp	Not-Exp	Not-Exp	Pattern	Pattern
FBgn0013799	Deaf1	TF	Pattern-Ubiq	Mat	Ubiq	Ubiq	Ubiq	Pattern-Ubiq	Pattern-Ubiq
FBgn0008649	dei	TF	Pattern	Not-Exp	Not-Exp	Not-Exp	Not-Exp	Pattern	Pattern
FBgn0026533	Dek	TF	Pattern-Ubiq	Mat	Ubiq	Ubiq	Ubiq	Ubiq	Pattern-Ubiq
FBgn0000439	Dfd	TF	Pattern	Not-Exp	Pattern	Pattern	Pattern	Pattern	Pattern
FBgn0011274	Dif	TF	Pattern	Not-Exp	Not-Exp	Not-Exp	Not-Exp	Not-Exp	Pattern
FBgn0023091	dimm	TF	Pattern-Ubiq	Mat	Ubiq	Faint-Ubiq	Faint-Ubiq	Faint-Ubiq	Pattern
FBgn0040466	Dip2	TF	Mat	Mat	Faint-Ubiq	Not-Exp	Not-Exp	Not-Exp	Not-Exp
FBgn0040465	Dip3	TF	Pattern-Ubiq	Mat	Ubiq	Ubiq	Pattern	Pattern	Pattern
FBgn0000459	disco	TF	Pattern	Mat	Pattern	Pattern	Pattern	Pattern	Pattern
FBgn0042650	disco-r	TF	Pattern-Ubiq	Mat	Ubiq	Not-Exp	Pattern	Pattern	Pattern
FBgn0260632	dl	TF	Mat	Mat	Ubiq	Not-Exp	Not-Exp	Not-Exp	Not-Exp
FBgn0000157	Dll	TF	Pattern-Ubiq	Mat	Pattern-Ubiq	Pattern	Pattern	Pattern	Pattern
FBgn0000472	dm	TF	Pattern	Mat	Pattern	Pattern	Pattern	Pattern	Pattern
FBgn0030477	dmrt11E	TF	Pattern-Ubiq	Mat	Ubiq	Ubiq	Pattern-Ubiq	Pattern-Ubiq	Pattern-Ubiq
FBgn0038851	dmrt93B	TF	Pattern	Not-Exp	Not-Exp	Not-Exp	Not-Exp	Not-Exp	Pattern
FBgn0039683	dmrt99B	TF	Pattern	Not-Exp	Not-Exp	Not-Exp	Pattern	Pattern	Pattern
FBgn0028789	Doc1	TF	Pattern	Not-Exp	Pattern	Pattern	Pattern	Pattern	Pattern
FBgn0035956	Doc2	TF	Pattern	Not-Exp	Pattern	Pattern	Pattern	Pattern	Pattern
FBgn0035954	Doc3	TF	Pattern	Not-Exp	Pattern	Pattern	Pattern	Pattern	Pattern
FBgn0011763	Dp	TF	Pattern-Ubiq	Mat	Ubiq	Ubiq	Ubiq	Pattern-Ubiq	Pattern
FBgn0010109	dpn	TF	Pattern	Not-Exp	Pattern	Pattern	Pattern	Pattern	Pattern
FBgn0000492	Dr	TF	Pattern	Not-Exp	Pattern	Pattern	Pattern	Pattern	Pattern
FBgn0015664	Dref	TF	Pattern-Ubiq	Mat	Ubiq	Ubiq	Ubiq	Pattern-Ubiq	Pattern-Ubiq
FBgn0024244	drm	TF	Pattern	Not-Exp	Pattern	Pattern	Pattern	Pattern	Pattern
FBgn0015381	dsf	TF	Not-Exp	Not-Exp	Not-Exp	Not-Exp	Not-Exp	Not-Exp	Not-Exp
FBgn0011764	Dsp1	TF	Pattern-Ubiq	Mat	Ubiq	Ubiq	Ubiq	Ubiq	Pattern-Ubiq
FBgn0000504	dsx	TF	Pattern-Ubiq	Mat	Faint-Ubiq	Not-Exp	Not-Exp	Pattern	Pattern
FBgn0020307	dve	TF	Pattern-Ubiq	Mat	Pattern-Ubiq	Pattern	Pattern	Pattern	Pattern
FBgn0000520	dwg	TF	Ubiq	Mat	Ubiq	Ubiq	Ubiq	Ubiq	Ubiq
FBgn0039411	dys	TF	Pattern	Mat	Not-Exp	Not-Exp	Not-Exp	Pattern	Pattern
FBgn0000541	E(bx)	TF	Ubiq	Mat	Ubiq	Ubiq	Ubiq	Ubiq	Ubiq
FBgn0000591	E(spl)	TF	Pattern-Ubiq	Mat	Pattern-Ubiq	Pattern	Pattern	Pattern	Pattern
FBgn0260243	E(var)3-9	TF	Ubiq	Mat	Ubiq	Ubiq	Ubiq	Ubiq	Ubiq
FBgn0000629	E(z)	TF	Pattern-Ubiq	Mat	Faint-Ubiq	Faint-Ubiq	Pattern-Ubiq	Pattern-Ubiq	Pattern
FBgn0011766	E2f	TF	Pattern	Mat	Pattern	Pattern	Pattern	Pattern	Pattern
FBgn0024371	E2f2	TF	Pattern-Ubiq	Mat	Ubiq	Ubiq	Ubiq	Pattern-Ubiq	Pattern-Ubiq
FBgn0008646	E5	TF	Pattern-Ubiq	Mat	Pattern-Ubiq	Pattern	Pattern	Pattern	Pattern
FBgn0000546	EcR	TF	Ubiq	Mat	Ubiq	Ubiq	Ubiq	Ubiq	Ubiq
FBgn0000560	eg	TF	Pattern-Ubiq	Mat	Ubiq	Not-Exp	Not-Exp	Pattern	Pattern
FBgn0000567	Eip74EF	TF	Mat	Mat	Not-Exp	Not-Exp	Not-Exp	Not-Exp	Not-Exp
FBgn0000568	Eip75B	TF	Pattern	Mat	Not-Exp	Not-Exp	Not-Exp	Pattern	Pattern
FBgn0004865	Eip78C	TF	Pattern	Not-Exp	Not-Exp	Not-Exp	Not-Exp	Not-Exp	Pattern
FBgn0013948	Eip93F	TF	Pattern-Ubiq	Mat	Ubiq	Not-Exp	Not-Exp	Pattern	Pattern
FBgn0004858	elB	TF	Pattern-Ubiq	Mat	Ubiq	Not-Exp	Pattern	Pattern	Pattern
FBgn0000575	emc	TF	Pattern	Mat	Pattern	Pattern	Pattern	Pattern	Pattern
FBgn0000576	ems	TF	Pattern	Not-Exp	Pattern	Pattern	Pattern	Pattern	Pattern
FBgn0000577	en	TF	Pattern	Not-Exp	Pattern	Pattern	Pattern	Pattern	Pattern
FBgn0035849	ERR	TF	Pattern	Mat	Not-Exp	Not-Exp	Not-Exp	Pattern	Pattern
FBgn0001981	esg	TF	Pattern	Not-Exp	Pattern	Pattern	Pattern	Pattern	Pattern
FBgn0028642	esn	TF	Pattern	Not-Exp	Not-Exp	Not-Exp	Pattern	Pattern	Pattern
FBgn0005660	Ets21C	TF	Pattern-Ubiq	Mat	Faint-Ubiq	Faint-Ubiq	Faint-Ubiq	Pattern-Ubiq	Pattern-Ubiq
FBgn0005658	Ets65A	TF	Pattern	Not-Exp	Not-Exp	Not-Exp	Not-Exp	Pattern	Pattern
FBgn0039225	Ets96B	TF	Not-Exp	Not-Exp	Not-Exp	Not-Exp	Not-Exp	Not-Exp	Not-Exp
FBgn0004510	Ets97D	TF	Ubiq	Mat	Ubiq	Ubiq	Ubiq	Ubiq	Ubiq
FBgn0005659	Ets98B	TF	Pattern	Mat	Not-Exp	Not-Exp	Not-Exp	Not-Exp	Pattern
FBgn0000606	eve	TF	Pattern	Not-Exp	Pattern	Pattern	Pattern	Pattern	Pattern
FBgn0005427	ewg	TF	Pattern-Ubiq	Mat	Ubiq	Not-Exp	Not-Exp	Pattern	Pattern
FBgn0000611	exd	TF	Pattern-Ubiq	Mat	Ubiq	Ubiq	Ubiq	Ubiq	Pattern-Ubiq
FBgn0041156	exex	TF	Pattern	Not-Exp	Pattern	Pattern	Pattern	Pattern	Pattern
FBgn0005558	ey	TF	Pattern	Not-Exp	Not-Exp	Not-Exp	Pattern	Pattern	Pattern
FBgn0000625	eyg	TF	Pattern-Ubiq	Mat	Faint-Ubiq	Not-Exp	Pattern	Pattern	Pattern
FBgn0061173	fd3F	TF	Ubiq	Mat	Faint-Ubiq	Faint-Ubiq	Faint-Ubiq	Faint-Ubiq	Faint-Ubiq
FBgn0004896	fd59A	TF	Pattern	Not-Exp	Not-Exp	Not-Exp	Pattern	Pattern	Pattern
FBgn0004895	fd64A	TF	Pattern	Mat	Pattern	Pattern	Pattern	Pattern	Pattern
FBgn0004897	fd96Ca	TF	Pattern-Ubiq	Mat	Faint-Ubiq	Not-Exp	Pattern	Pattern	Pattern
FBgn0004898	fd96Cb	TF	Pattern	Not-Exp	Pattern	Pattern	Pattern	Pattern	Pattern
FBgn0037475	Fer1	TF	Pattern	Not-Exp	Not-Exp	Not-Exp	Not-Exp	Pattern	Pattern
FBgn0038402	Fer2	TF	Pattern-Ubiq	Mat	Ubiq	Ubiq	Ubiq	Pattern-Ubiq	Pattern-Ubiq
FBgn0037937	Fer3	TF	Pattern	Not-Exp	Not-Exp	Not-Exp	Not-Exp	Pattern	Pattern
FBgn0000659	fkh	TF	Pattern	Not-Exp	Pattern	Pattern	Pattern	Pattern	Pattern
FBgn0038197	foxo	TF	Pattern-Ubiq	Mat	Faint-Ubiq	Not-Exp	Not-Exp	Pattern	Pattern
FBgn0004652	fru	TF	Ubiq	Mat	Ubiq	Ubiq	Faint-Ubiq	Faint-Ubiq	Faint-Ubiq
FBgn0004656	fs(1)h	TF	Pattern-Ubiq	Mat	Ubiq	Not-Exp	Pattern	Pattern	Pattern
FBgn0001077	ftz	TF	Pattern	Not-Exp	Pattern	Pattern	Pattern	Pattern	Pattern
FBgn0001078	ftz-f1	TF	Pattern-Ubiq	Mat	Ubiq	Not-Exp	Not-Exp	Not-Exp	Pattern
FBgn0029173	fu2	TF	Pattern-Ubiq	Mat	Pattern-Ubiq	Pattern-Ubiq	Pattern-Ubiq	Pattern-Ubiq	Pattern
FBgn0040372	G9a	TF	Pattern-Ubiq	Mat	Ubiq	Ubiq	Ubiq	Ubiq	Pattern-Ubiq
FBgn0032223	GATAd	TF	Ubiq	Mat	Ubiq	Ubiq	Ubiq	Ubiq	Ubiq
FBgn0038391	GATAe	TF	Pattern-Ubiq	Mat	Pattern-Ubiq	Pattern	Pattern	Pattern	Pattern
FBgn0030627	gce	TF	Pattern	Mat	Pattern	Pattern	Pattern	Pattern	Pattern
FBgn0014179	gcm	TF	Pattern	Not-Exp	Pattern	Pattern	Pattern	Pattern	Pattern
FBgn0019809	gcm2	TF	Pattern	Not-Exp	Pattern	Pattern	Pattern	Pattern	Pattern
FBgn0050011	gem	TF	Pattern-Ubiq	Mat	Ubiq	Ubiq	Pattern	Pattern	Pattern
FBgn0250732	gfzf	TF	Pattern-Ubiq	Mat	Ubiq	Ubiq	Ubiq	Ubiq	Pattern-Ubiq
FBgn0004618	gl	TF	Pattern	Not-Exp	Not-Exp	Not-Exp	Not-Exp	Pattern	Pattern
FBgn0263097	Glut4EF	TF	Pattern-Ubiq	Not-Exp	Pattern	Pattern	Pattern-Ubiq	Pattern-Ubiq	Pattern-Ubiq
FBgn0001133	grau	TF	Ubiq	Mat	Ubiq	Ubiq	Ubiq	Ubiq	Faint-Ubiq
FBgn0259211	grh	TF	Pattern	Not-Exp	Pattern	Pattern	Not-Exp	Pattern	Pattern
FBgn0001138	grn	TF	Pattern	Not-Exp	Pattern	Pattern	Pattern	Pattern	Pattern
FBgn0001148	gsb	TF	Pattern	Not-Exp	Pattern	Pattern	Pattern	Pattern	Pattern
FBgn0001147	gsb-n	TF	Pattern	Not-Exp	Not-Exp	Not-Exp	Not-Exp	Pattern	Pattern
FBgn0010323	Gsc	TF	Pattern	Mat	Pattern	Pattern	Pattern	Pattern	Pattern
FBgn0001150	gt	TF	Pattern	Mat	Pattern	Pattern	Pattern	Pattern	Pattern
FBgn0010825	Gug	TF	Ubiq	Mat	Ubiq	Ubiq	Ubiq	Ubiq	Ubiq
FBgn0001168	h	TF	Pattern	Not-Exp	Pattern	Pattern	Pattern	Pattern	Pattern
FBgn0016660	H15	TF	Pattern-Ubiq	Mat	Ubiq	Not-Exp	Not-Exp	Not-Exp	Pattern
FBgn0001170	H2.0	TF	Pattern	Not-Exp	Not-Exp	Not-Exp	Not-Exp	Pattern	Pattern
FBgn0045852	ham	TF	Pattern	Not-Exp	Pattern	Pattern	Pattern	Pattern	Pattern
FBgn0032209	Hand	TF	Pattern-Ubiq	Mat	Ubiq	Ubiq	Faint-Ubiq	Pattern-Ubiq	Pattern-Ubiq
FBgn0026575	hang	TF	Pattern-Ubiq	Mat	Pattern-Ubiq	Pattern-Ubiq	Pattern-Ubiq	Pattern-Ubiq	Pattern
FBgn0001180	hb	TF	Pattern	Mat	Pattern	Pattern	Pattern	Pattern	Pattern
FBgn0008636	hbn	TF	Pattern	Mat	Pattern	Pattern	Pattern	Pattern	Pattern
FBgn0001185	her	TF	Pattern-Ubiq	Mat	Faint-Ubiq	Faint-Ubiq	Faint-Ubiq	Faint-Ubiq	Pattern
FBgn0030899	Her	TF	Not-Exp	Not-Exp	Not-Exp	Not-Exp	Not-Exp	Not-Exp	Not-Exp
FBgn0027788	Hey	TF	Pattern-Ubiq	Not-Exp	Faint-Ubiq	Faint-Ubiq	Faint-Ubiq	Pattern-Ubiq	Pattern-Ubiq
FBgn0040318	HGTX	TF	Pattern	Mat	Pattern	Pattern	Pattern	Pattern	Pattern
FBgn0261434	hkb	TF	Pattern	Not-Exp	Pattern	Pattern	Pattern	Pattern	Pattern
FBgn0261283	HLH106	TF	Pattern	Mat	Not-Exp	Not-Exp	Not-Exp	Pattern	Pattern
FBgn0011276	HLH3B	TF	Pattern	Mat	Not-Exp	Not-Exp	Not-Exp	Pattern	Pattern
FBgn0011277	HLH4C	TF	Pattern	Not-Exp	Not-Exp	Not-Exp	Not-Exp	Pattern	Pattern
FBgn0022740	HLH54F	TF	Pattern	Mat	Pattern	Pattern	Pattern	Pattern	Pattern
FBgn0002609	HLHm3	TF	Pattern	Not-Exp	Not-Exp	Not-Exp	Pattern	Pattern	Pattern
FBgn0002631	HLHm5	TF	Pattern	Not-Exp	Pattern	Pattern	Pattern	Pattern	Pattern
FBgn0002633	HLHm7	TF	Pattern-Ubiq	Not-Exp	Pattern	Pattern	Pattern-Ubiq	Pattern-Ubiq	Pattern
FBgn0002733	HLHmbeta	TF	Pattern	Not-Exp	Not-Exp	Pattern	Pattern	Pattern	Pattern
FBgn0002734	HLHmdelta	TF	Pattern	Not-Exp	Not-Exp	Pattern	Pattern	Pattern	Pattern
FBgn0002735	HLHmgamma	TF	Pattern	Not-Exp	Not-Exp	Pattern	Pattern	Pattern	Pattern
FBgn0004362	HmgD	TF	Pattern-Ubiq	Mat	Ubiq	Ubiq	Ubiq	Ubiq	Pattern-Ubiq
FBgn0010228	HmgZ	TF	Pattern-Ubiq	Mat	Ubiq	Ubiq	Ubiq	Pattern-Ubiq	Pattern-Ubiq
FBgn0001206	Hmr	TF	Ubiq	Mat	Ubiq	Ubiq	Faint-Ubiq	Not-Exp	Not-Exp
FBgn0085448	Hmx	TF	Pattern	Not-Exp	Pattern	Pattern	Pattern	Pattern	Pattern
FBgn0004914	Hnf4	TF	Pattern-Ubiq	Mat	Ubiq	Faint-Ubiq	Not-Exp	Pattern	Pattern
FBgn0014859	Hr38	TF	Not-Exp	Not-Exp	Not-Exp	Not-Exp	Not-Exp	Not-Exp	Not-Exp
FBgn0261239	Hr39	TF	Pattern	Mat	Not-Exp	Not-Exp	Not-Exp	Pattern	Pattern
FBgn0023546	Hr4	TF	Ubiq	Mat	Faint-Ubiq	Faint-Ubiq	Faint-Ubiq	Faint-Ubiq	Ubiq
FBgn0000448	Hr46	TF	Pattern-Ubiq	Not-Exp	Not-Exp	Not-Exp	Not-Exp	Pattern	Pattern-Ubiq
FBgn0034012	Hr51	TF	Pattern	Not-Exp	Not-Exp	Not-Exp	Not-Exp	Pattern	Pattern
FBgn0015239	Hr78	TF	Pattern	Mat	Not-Exp	Not-Exp	Not-Exp	Pattern	Pattern
FBgn0037436	Hr83	TF	Pattern	Not-Exp	Not-Exp	Not-Exp	Not-Exp	Not-Exp	Pattern
FBgn0015240	Hr96	TF	Pattern-Ubiq	Mat	Ubiq	Faint-Ubiq	Faint-Ubiq	Faint-Ubiq	Pattern
FBgn0001222	Hsf	TF	Pattern-Ubiq	Mat	Faint-Ubiq	Faint-Ubiq	Faint-Ubiq	Pattern-Ubiq	Pattern-Ubiq
FBgn0001235	hth	TF	Pattern-Ubiq	Not-Exp	Ubiq	Ubiq	Ubiq	Pattern-Ubiq	Pattern-Ubiq
FBgn0025776	ind	TF	Pattern-Ubiq	Mat	Pattern-Ubiq	Pattern-Ubiq	Pattern	Pattern	Pattern
FBgn0001269	inv	TF	Pattern	Mat	Pattern	Pattern	Pattern	Pattern	Pattern
FBgn0036004	Jarid2	TF	Pattern-Ubiq	Mat	Ubiq	Ubiq	Ubiq	Ubiq	Pattern-Ubiq
FBgn0039350	jigr1	TF	Pattern-Ubiq	Mat	Ubiq	Pattern-Ubiq	Pattern-Ubiq	Pattern-Ubiq	Pattern-Ubiq
FBgn0027339	jim	TF	Pattern-Ubiq	Mat	Ubiq	Not-Exp	Not-Exp	Not-Exp	Pattern
FBgn0086655	jing	TF	Pattern-Ubiq	Mat	Ubiq	Pattern-Ubiq	Pattern-Ubiq	Pattern-Ubiq	Pattern-Ubiq
FBgn0001291	Jra	TF	Ubiq	Mat	Ubiq	Ubiq	Ubiq	Ubiq	Ubiq
FBgn0015396	jumu	TF	Pattern-Ubiq	Mat	Ubiq	Ubiq	Ubiq	Pattern	Pattern
FBgn0001297	kay	TF	Pattern	Not-Exp	Not-Exp	Pattern	Pattern	Pattern	Pattern
FBgn0011236	ken	TF	Pattern	Mat	Pattern	Pattern	Pattern	Not-Exp	Pattern
FBgn0013469	klu	TF	Pattern	Not-Exp	Not-Exp	Not-Exp	Pattern	Pattern	Pattern
FBgn0001319	kn	TF	Pattern	Not-Exp	Pattern	Pattern	Pattern	Pattern	Pattern
FBgn0001320	kni	TF	Pattern	Mat	Pattern	Pattern	Pattern	Pattern	Pattern
FBgn0001323	knrl	TF	Pattern	Not-Exp	Pattern	Pattern	Pattern	Pattern	Pattern
FBgn0001325	Kr	TF	Pattern	Not-Exp	Pattern	Pattern	Pattern	Pattern	Pattern
FBgn0028420	Kr-h1	TF	Pattern	Not-Exp	Not-Exp	Not-Exp	Not-Exp	Pattern	Pattern
FBgn0002561	l(1)sc	TF	Pattern	Not-Exp	Pattern	Pattern	Pattern	Pattern	Pattern
FBgn0086910	l(3)neo38	TF	Pattern-Ubiq	Not-Exp	Pattern-Ubiq	Ubiq	Ubiq	Pattern-Ubiq	Pattern-Ubiq
FBgn0002522	lab	TF	Pattern-Ubiq	Not-Exp	Pattern-Ubiq	Pattern	Pattern	Pattern	Pattern
FBgn0040918	Lag1	TF	Pattern-Ubiq	Mat	Faint-Ubiq	Pattern-Ubiq	Pattern-Ubiq	Pattern-Ubiq	Pattern-Ubiq
FBgn0011278	lbe	TF	Pattern	Not-Exp	Not-Exp	Not-Exp	Not-Exp	Pattern	Pattern
FBgn0008651	lbl	TF	Pattern-Ubiq	Mat	Faint-Ubiq	Not-Exp	Not-Exp	Pattern	Pattern
FBgn0034217	Lhr	TF	Ubiq	Mat	Ubiq	Ubiq	Ubiq	Ubiq	Ubiq
FBgn0031759	lid	TF	Pattern-Ubiq	Mat	Ubiq	Faint-Ubiq	Faint-Ubiq	Faint-Ubiq	Pattern
FBgn0041111	lilli	TF	Pattern-Ubiq	Mat	Ubiq	Ubiq	Pattern-Ubiq	Pattern-Ubiq	Pattern-Ubiq
FBgn0026411	Lim1	TF	Pattern	Not-Exp	Pattern	Pattern	Pattern	Pattern	Pattern
FBgn0002023	Lim3	TF	Pattern	Not-Exp	Not-Exp	Not-Exp	Not-Exp	Not-Exp	Pattern
FBgn0039039	lmd	TF	Pattern	Not-Exp	Not-Exp	Not-Exp	Pattern	Pattern	Pattern
FBgn0005630	lola	TF	Pattern-Ubiq	Mat	Ubiq	Ubiq	Ubiq	Pattern-Ubiq	Pattern-Ubiq
FBgn0040765	luna	TF	Pattern-Ubiq	Mat	Faint-Ubiq	Faint-Ubiq	Faint-Ubiq	Ubiq	Pattern-Ubiq
FBgn0002576	lz	TF	Pattern	Not-Exp	Not-Exp	Not-Exp	Pattern	Pattern	Pattern
FBgn0011648	Mad	TF	Pattern-Ubiq	Mat	Ubiq	Not-Exp	Not-Exp	Pattern	Pattern
FBgn0034534	maf-S	TF	Pattern-Ubiq	Mat	Ubiq	Ubiq	Pattern-Ubiq	Pattern-Ubiq	Pattern-Ubiq
FBgn0085375	mamo	TF	Mat	Mat	Not-Exp	Not-Exp	Not-Exp	Not-Exp	Not-Exp
FBgn0017578	Max	TF	Pattern-Ubiq	Mat	Ubiq	Ubiq	Pattern-Ubiq	Pattern-Ubiq	Pattern-Ubiq
FBgn0038016	MBD-R2	TF	Ubiq	Mat	Ubiq	Ubiq	Ubiq	Ubiq	Ubiq
FBgn0011655	Med	TF	Pattern-Ubiq	Mat	Ubiq	Ubiq	Pattern-Ubiq	Pattern-Ubiq	Pattern-Ubiq
FBgn0011656	Mef2	TF	Pattern-Ubiq	Mat	Faint-Ubiq	Pattern	Pattern	Pattern	Pattern
FBgn0025874	Meics	TF	Pattern-Ubiq	Mat	Ubiq	Faint-Ubiq	Faint-Ubiq	Pattern	Pattern
FBgn0037207	Mes2	TF	Pattern	Mat	Pattern	Pattern	Pattern	Pattern	Pattern
FBgn0034726	Mes4	TF	Pattern-Ubiq	Mat	Pattern-Ubiq	Pattern-Ubiq	Pattern-Ubiq	Pattern	Pattern
FBgn0034240	MESR4	TF	Pattern-Ubiq	Mat	Ubiq	Pattern-Ubiq	Pattern-Ubiq	Pattern-Ubiq	Pattern-Ubiq
FBgn0002723	Met	TF	Ubiq	Mat	Faint-Ubiq	Faint-Ubiq	Faint-Ubiq	Faint-Ubiq	Faint-Ubiq
FBgn0005511	mid	TF	Pattern	Not-Exp	Pattern	Pattern	Pattern	Pattern	Pattern
FBgn0032940	Mio	TF	Ubiq	Mat	Ubiq	Ubiq	Ubiq	Ubiq	Ubiq
FBgn0014343	mirr	TF	Pattern	Not-Exp	Pattern	Pattern	Pattern	Pattern	Pattern
FBgn0067895	Mitf	TF	Pattern-Ubiq	Mat	Pattern-Ubiq	Pattern-Ubiq	Pattern-Ubiq	Pattern-Ubiq	Pattern-Ubiq
FBgn0083077	mld	TF	Pattern-Ubiq	Mat	Pattern-Ubiq	Pattern	Pattern	Pattern	Pattern
FBgn0036134	Mnf	TF	Pattern-Ubiq	Mat	Ubiq	Ubiq	Ubiq	Pattern-Ubiq	Pattern-Ubiq
FBgn0023215	Mnt	TF	Pattern-Ubiq	Mat	Pattern	Pattern	Pattern	Pattern-Ubiq	Pattern-Ubiq
FBgn0002781	mod(mdg4)	TF	Pattern-Ubiq	Mat	Ubiq	Pattern-Ubiq	Pattern-Ubiq	Pattern-Ubiq	Pattern-Ubiq
FBgn0052296	Mrtf	TF	Pattern-Ubiq	Mat	Ubiq	Ubiq	Ubiq	Ubiq	Pattern-Ubiq
FBgn0027951	MTA1-like	TF	Ubiq	Mat	Ubiq	Ubiq	Ubiq	Ubiq	Ubiq
FBgn0040305	MTF-1	TF	Pattern-Ubiq	Mat	Ubiq	Ubiq	Pattern-Ubiq	Pattern-Ubiq	Pattern-Ubiq
FBgn0260789	mxc	TF	Pattern-Ubiq	Mat	Ubiq	Ubiq	Faint-Ubiq	Not-Exp	Pattern
FBgn0002914	Myb	TF	Ubiq	Mat	Ubiq	Ubiq	Ubiq	Ubiq	Ubiq
FBgn0002922	nau	TF	Pattern	Not-Exp	Not-Exp	Not-Exp	Not-Exp	Pattern	Pattern
FBgn0034650	NC2alpha	TF	Ubiq	Mat	Ubiq	Ubiq	Ubiq	Ubiq	Ubiq
FBgn0028926	NC2beta	TF	Pattern-Ubiq	Mat	Ubiq	Ubiq	Faint-Ubiq	Faint-Ubiq	Pattern
FBgn0028999	nerfin-1	TF	Pattern	Not-Exp	Pattern	Pattern	Pattern	Pattern	Pattern
FBgn0041105	nerfin-2	TF	Pattern	Not-Exp	Not-Exp	Not-Exp	Not-Exp	Pattern	Pattern
FBgn0002931	net	TF	Pattern	Not-Exp	Pattern	Pattern	Pattern	Pattern	Pattern
FBgn0037085	Neu2	TF	Pattern	Mat	Pattern	Pattern	Pattern	Pattern	Not-Exp
FBgn0035993	Nf-YA	TF	Pattern-Ubiq	Mat	Ubiq	Ubiq	Ubiq	Ubiq	Pattern-Ubiq
FBgn0032816	Nf-YB	TF	Pattern-Ubiq	Mat	Ubiq	Ubiq	Ubiq	Ubiq	Pattern-Ubiq
FBgn0029905	Nf-YC	TF	Ubiq	Mat	Ubiq	Ubiq	Ubiq	Ubiq	Ubiq
FBgn0030505	NFAT	TF	Pattern-Ubiq	Mat	Pattern-Ubiq	Ubiq	Ubiq	Ubiq	Pattern-Ubiq
FBgn0042696	NfI	TF	Pattern	Not-Exp	Not-Exp	Not-Exp	Not-Exp	Not-Exp	Pattern
FBgn0024321	NK7.1	TF	Pattern	Mat	Pattern	Pattern	Not-Exp	Pattern	Pattern
FBgn0005771	noc	TF	Pattern	Not-Exp	Pattern	Pattern	Pattern	Pattern	Pattern
FBgn0085424	nub	TF	Pattern	Not-Exp	Pattern	Pattern	Pattern	Pattern	Pattern
FBgn0033939	Oaz	TF	Pattern	Not-Exp	Pattern	Pattern	Pattern	Pattern	Pattern
FBgn0004102	oc	TF	Pattern	Not-Exp	Pattern	Pattern	Pattern	Pattern	Pattern
FBgn0002985	odd	TF	Pattern	Not-Exp	Pattern	Pattern	Pattern	Pattern	Pattern
FBgn0026058	OdsH	TF	Pattern	Not-Exp	Not-Exp	Not-Exp	Not-Exp	Pattern	Pattern
FBgn0032651	Oli	TF	Pattern	Not-Exp	Not-Exp	Not-Exp	Not-Exp	Pattern	Pattern
FBgn0028996	onecut	TF	Pattern	Not-Exp	Not-Exp	Not-Exp	Not-Exp	Pattern	Pattern
FBgn0003002	opa	TF	Pattern	Mat	Pattern	Pattern	Pattern	Pattern	Pattern
FBgn0050443	Opbp	TF	Pattern-Ubiq	Mat	Ubiq	Ubiq	Ubiq	Pattern-Ubiq	Pattern-Ubiq
FBgn0025360	Optix	TF	Pattern	Not-Exp	Pattern	Pattern	Pattern	Pattern	Pattern
FBgn0021767	org-1	TF	Pattern	Not-Exp	Not-Exp	Not-Exp	Pattern	Pattern	Pattern
FBgn0003013	osa	TF	Ubiq	Mat	Ubiq	Ubiq	Ubiq	Ubiq	Ubiq
FBgn0015524	otp	TF	Pattern	Not-Exp	Not-Exp	Pattern	Pattern	Pattern	Pattern
FBgn0003028	ovo	TF	Pattern	Mat	Pattern	Not-Exp	Not-Exp	Pattern	Pattern
FBgn0039044	p53	TF	Pattern-Ubiq	Mat	Faint-Ubiq	Faint-Ubiq	Pattern-Ubiq	Pattern-Ubiq	Pattern-Ubiq
FBgn0038418	pad	TF	Pattern-Ubiq	Mat	Ubiq	Ubiq	Ubiq	Ubiq	Pattern-Ubiq
FBgn0085432	pan	TF	Ubiq	Not-Exp	Ubiq	Faint-Ubiq	Faint-Ubiq	Faint-Ubiq	Faint-Ubiq
FBgn0051481	pb	TF	Pattern	Not-Exp	Not-Exp	Not-Exp	Pattern	Pattern	Pattern
FBgn0004394	pdm2	TF	Pattern-Ubiq	Not-Exp	Pattern-Ubiq	Pattern	Pattern	Pattern	Pattern
FBgn0033288	pdm3	TF	Pattern-Ubiq	Mat	Faint-Ubiq	Faint-Ubiq	Faint-Ubiq	Pattern	Pattern
FBgn0016694	Pdp1	TF	Pattern	Mat	Pattern	Pattern	Pattern	Pattern	Pattern
FBgn0003053	peb	TF	Pattern	Not-Exp	Pattern	Pattern	Pattern	Pattern	Pattern
FBgn0035405	pfk	TF	Pattern-Ubiq	Mat	Pattern-Ubiq	Pattern-Ubiq	Pattern-Ubiq	Pattern-Ubiq	Pattern-Ubiq
FBgn0025334	PHDP	TF	Pattern	Not-Exp	Not-Exp	Not-Exp	Not-Exp	Not-Exp	Pattern
FBgn0002521	pho	TF	Ubiq	Mat	Ubiq	Ubiq	Ubiq	Ubiq	Ubiq
FBgn0035997	phol	TF	Ubiq	Mat	Ubiq	Ubiq	Ubiq	Ubiq	Ubiq
FBgn0034878	pita	TF	Pattern-Ubiq	Mat	Ubiq	Ubiq	Ubiq	Pattern-Ubiq	Pattern-Ubiq
FBgn0003117	pnr	TF	Pattern	Not-Exp	Pattern	Pattern	Pattern	Pattern	Pattern
FBgn0003118	pnt	TF	Pattern-Ubiq	Mat	Pattern-Ubiq	Pattern-Ubiq	Pattern-Ubiq	Pattern-Ubiq	Pattern-Ubiq
FBgn0039227	polybromo	TF	Pattern-Ubiq	Mat	Ubiq	Ubiq	Ubiq	Pattern-Ubiq	Pattern-Ubiq
FBgn0003129	Poxm	TF	Pattern-Ubiq	Mat	Faint-Ubiq	Not-Exp	Pattern	Pattern	Pattern
FBgn0003130	Poxn	TF	Pattern-Ubiq	Mat	Ubiq	Faint-Ubiq	Pattern	Pattern	Pattern
FBgn0023489	Pph13	TF	Pattern	Not-Exp	Not-Exp	Not-Exp	Not-Exp	Pattern	Pattern
FBgn0003145	prd	TF	Pattern	Not-Exp	Pattern	Pattern	Pattern	Pattern	Pattern
FBgn0004595	pros	TF	Pattern	Not-Exp	Pattern	Pattern	Pattern	Pattern	Pattern
FBgn0004399	psq	TF	Ubiq	Mat	Ubiq	Ubiq	Ubiq	Ubiq	Faint-Ubiq
FBgn0020912	Ptx1	TF	Pattern	Not-Exp	Pattern	Pattern	Pattern	Pattern	Pattern
FBgn0259785	pzg	TF	Pattern-Ubiq	Mat	Ubiq	Pattern-Ubiq	Pattern-Ubiq	Pattern-Ubiq	Pattern-Ubiq
FBgn0038128	Ravus	TF	Ubiq	Mat	Ubiq	Ubiq	Ubiq	Ubiq	Ubiq
FBgn0014018	Rel	TF	Pattern-Ubiq	Mat	Pattern-Ubiq	Pattern-Ubiq	Pattern-Ubiq	Pattern-Ubiq	Pattern-Ubiq
FBgn0011701	repo	TF	Pattern	Not-Exp	Not-Exp	Not-Exp	Not-Exp	Pattern	Pattern
FBgn0004795	retn	TF	Pattern	Mat	Pattern	Pattern	Pattern	Pattern	Pattern
FBgn0020379	Rfx	TF	Pattern	Mat	Not-Exp	Not-Exp	Not-Exp	Pattern	Pattern
FBgn0033310	rgr	TF	Pattern	Not-Exp	Pattern	Pattern	Pattern	Pattern	Pattern
FBgn0003254	rib	TF	Pattern	Not-Exp	Pattern	Pattern	Pattern	Pattern	Pattern
FBgn0259172	rn	TF	Pattern-Ubiq	Mat	Faint-Ubiq	Not-Exp	Not-Exp	Not-Exp	Pattern
FBgn0003267	ro	TF	Pattern-Ubiq	Mat	Faint-Ubiq	Not-Exp	Not-Exp	Not-Exp	Pattern
FBgn0033998	row	TF	Pattern-Ubiq	Mat	Ubiq	Pattern	Pattern-Ubiq	Pattern-Ubiq	Pattern-Ubiq
FBgn0003300	run	TF	Pattern	Not-Exp	Pattern	Pattern	Pattern	Pattern	Pattern
FBgn0083981	RunxA	TF	Pattern	Not-Exp	Not-Exp	Not-Exp	Not-Exp	Pattern	Pattern
FBgn0259162	RunxB	TF	Pattern-Ubiq	Mat	Faint-Ubiq	Faint-Ubiq	Faint-Ubiq	Faint-Ubiq	Pattern-Ubiq
FBgn0020617	Rx	TF	Pattern	Not-Exp	Pattern	Pattern	Pattern	Pattern	Pattern
FBgn0037672	sage	TF	Pattern	Not-Exp	Not-Exp	Not-Exp	Not-Exp	Pattern	Pattern
FBgn0004579	salm	TF	Pattern	Not-Exp	Pattern	Pattern	Pattern	Pattern	Pattern
FBgn0000287	salr	TF	Pattern-Ubiq	Mat	Faint-Ubiq	Not-Exp	Not-Exp	Pattern	Pattern
FBgn0004170	sc	TF	Pattern-Ubiq	Not-Exp	Pattern-Ubiq	Pattern	Pattern	Pattern	Pattern
FBgn0003339	Scr	TF	Pattern	Not-Exp	Pattern	Pattern	Pattern	Pattern	Pattern
FBgn0028993	scro	TF	Pattern	Not-Exp	Not-Exp	Pattern	Pattern	Pattern	Pattern
FBgn0004880	scrt	TF	Pattern	Not-Exp	Not-Exp	Not-Exp	Pattern	Pattern	Pattern
FBgn0003345	sd	TF	Pattern-Ubiq	Mat	Faint-Ubiq	Faint-Ubiq	Pattern-Ubiq	Pattern-Ubiq	Pattern-Ubiq
FBgn0002573	sens	TF	Pattern	Not-Exp	Not-Exp	Not-Exp	Pattern	Pattern	Pattern
FBgn0051632	sens-2	TF	Pattern	Not-Exp	Not-Exp	Not-Exp	Not-Exp	Pattern	Pattern
FBgn0028991	seq	TF	Pattern	Not-Exp	Pattern	Pattern	Pattern	Pattern	Pattern
FBgn0030486	Set2	TF	Pattern-Ubiq	Mat	Ubiq	Faint-Ubiq	Faint-Ubiq	Faint-Ubiq	Pattern-Ubiq
FBgn0003396	shn	TF	Pattern	Mat	Pattern	Pattern	Pattern	Pattern	Pattern
FBgn0032741	Side	TF	Pattern	Not-Exp	Not-Exp	Not-Exp	Not-Exp	Pattern	Pattern
FBgn0004666	sim	TF	Pattern	Not-Exp	Pattern	Pattern	Pattern	Pattern	Pattern
FBgn0015542	sima	TF	Ubiq	Mat	Ubiq	Ubiq	Ubiq	Ubiq	Ubiq
FBgn0003411	sisA	TF	Pattern	Mat	Pattern	Pattern	Pattern	Pattern	Pattern
FBgn0027364	Six4	TF	Pattern	Not-Exp	Pattern	Pattern	Pattern	Pattern	Pattern
FBgn0005638	slbo	TF	Pattern	Not-Exp	Not-Exp	Not-Exp	Not-Exp	Pattern	Pattern
FBgn0002941	slou	TF	Pattern-Ubiq	Mat	Pattern-Ubiq	Pattern-Ubiq	Pattern-Ubiq	Pattern-Ubiq	Pattern
FBgn0003430	slp1	TF	Pattern	Not-Exp	Pattern	Pattern	Pattern	Pattern	Pattern
FBgn0004567	slp2	TF	Pattern	Not-Exp	Pattern	Pattern	Pattern	Pattern	Pattern
FBgn0025800	Smox	TF	Pattern-Ubiq	Mat	Pattern-Ubiq	Pattern-Ubiq	Pattern-Ubiq	Pattern-Ubiq	Pattern-Ubiq
FBgn0024308	Smr	TF	Ubiq	Mat	Ubiq	Ubiq	Ubiq	Ubiq	Ubiq
FBgn0003448	sna	TF	Pattern	Not-Exp	Pattern	Pattern	Pattern	Pattern	Pattern
FBgn0085450	Snoo	TF	Pattern-Ubiq	Mat	Ubiq	Ubiq	Ubiq	Ubiq	Pattern-Ubiq
FBgn0003460	so	TF	Pattern	Not-Exp	Pattern	Pattern	Pattern	Pattern	Pattern
FBgn0004892	sob	TF	Pattern-Ubiq	Mat	Pattern-Ubiq	Pattern	Pattern	Pattern	Pattern
FBgn0024288	Sox100B	TF	Pattern	Not-Exp	Not-Exp	Not-Exp	Not-Exp	Pattern	Pattern
FBgn0039938	Sox102F	TF	Pattern	Not-Exp	Not-Exp	Not-Exp	Not-Exp	Not-Exp	Pattern
FBgn0005612	Sox14	TF	Pattern	Not-Exp	Not-Exp	Pattern	Pattern	Pattern	Pattern
FBgn0005613	Sox15	TF	Pattern	Mat	Not-Exp	Not-Exp	Not-Exp	Pattern	Pattern
FBgn0036411	Sox21a	TF	Ubiq	Mat	Ubiq	Faint-Ubiq	Faint-Ubiq	Faint-Ubiq	Faint-Ubiq
FBgn0042630	Sox21b	TF	Pattern-Ubiq	Mat	Faint-Ubiq	Faint-Ubiq	Not-Exp	Pattern	Pattern
FBgn0029123	SoxN	TF	Pattern	Not-Exp	Pattern	Pattern	Pattern	Pattern	Pattern
FBgn0020378	Sp1	TF	Pattern-Ubiq	Mat	Faint-Ubiq	Not-Exp	Pattern	Pattern	Pattern
FBgn0010768	sqz	TF	Pattern	Mat	Not-Exp	Not-Exp	Not-Exp	Pattern	Pattern
FBgn0003499	sr	TF	Pattern	Not-Exp	Not-Exp	Not-Exp	Not-Exp	Not-Exp	Pattern
FBgn0003507	srp	TF	Pattern	Not-Exp	Pattern	Pattern	Pattern	Pattern	Pattern
FBgn0003511	Sry-beta	TF	Pattern-Ubiq	Mat	Ubiq	Faint-Ubiq	Faint-Ubiq	Faint-Ubiq	Pattern-Ubiq
FBgn0003512	Sry-delta	TF	Pattern-Ubiq	Mat	Ubiq	Ubiq	Ubiq	Ubiq	Pattern-Ubiq
FBgn0003513	ss	TF	Pattern	Mat	Not-Exp	Pattern	Pattern	Pattern	Pattern
FBgn0010278	Ssrp	TF	Pattern-Ubiq	Mat	Ubiq	Ubiq	Ubiq	Pattern-Ubiq	Pattern
FBgn0016917	Stat92E	TF	Pattern-Ubiq	Mat	Ubiq	Pattern-Ubiq	Pattern-Ubiq	Pattern-Ubiq	Pattern-Ubiq
FBgn0001978	stc	TF	Ubiq	Mat	Ubiq	Ubiq	Ubiq	Ubiq	Ubiq
FBgn0003459	stwl	TF	Pattern-Ubiq	Mat	Ubiq	Pattern-Ubiq	Pattern-Ubiq	Pattern-Ubiq	Pattern
FBgn0004837	Su(H)	TF	Pattern-Ubiq	Mat	Pattern-Ubiq	Pattern-Ubiq	Faint-Ubiq	Pattern-Ubiq	Pattern-Ubiq
FBgn0003567	su(Hw)	TF	Pattern-Ubiq	Mat	Not-Exp	Pattern-Ubiq	Pattern-Ubiq	Pattern-Ubiq	Pattern-Ubiq
FBgn0003612	Su(var)2-10	TF	Pattern-Ubiq	Mat	Ubiq	Ubiq	Ubiq	Ubiq	Pattern-Ubiq
FBgn0026427	Su(var)2-HP2	TF	Pattern-Ubiq	Mat	Ubiq	Ubiq	Ubiq	Ubiq	Pattern-Ubiq
FBgn0003598	Su(var)3-7	TF	Pattern-Ubiq	Mat	Ubiq	Pattern-Ubiq	Pattern-Ubiq	Pattern-Ubiq	Pattern-Ubiq
FBgn0033782	sug	TF	Pattern	Not-Exp	Not-Exp	Not-Exp	Not-Exp	Pattern	Pattern
FBgn0005561	sv	TF	Pattern	Not-Exp	Not-Exp	Not-Exp	Not-Exp	Pattern	Pattern
FBgn0003651	svp	TF	Pattern	Mat	Not-Exp	Not-Exp	Pattern	Pattern	Pattern
FBgn0010355	Taf1	TF	Pattern-Ubiq	Mat	Ubiq	Ubiq	Ubiq	Ubiq	Pattern-Ubiq
FBgn0041092	tai	TF	Ubiq	Mat	Ubiq	Ubiq	Ubiq	Ubiq	Ubiq
FBgn0015550	tap	TF	Pattern	Not-Exp	Pattern	Pattern	Pattern	Pattern	Pattern
FBgn0003683	term	TF	Pattern-Ubiq	Not-Exp	Ubiq	Pattern	Pattern	Not-Exp	Not-Exp
FBgn0038805	TFAM	TF	Pattern-Ubiq	Mat	Ubiq	Ubiq	Pattern-Ubiq	Pattern-Ubiq	Pattern-Ubiq
FBgn0015014	tgo	TF	Pattern-Ubiq	Mat	Ubiq	Ubiq	Ubiq	Pattern-Ubiq	Pattern-Ubiq
FBgn0026869	Thd1	TF	Pattern-Ubiq	Mat	Ubiq	Not-Exp	Not-Exp	Not-Exp	Pattern
FBgn0004110	tin	TF	Pattern	Not-Exp	Pattern	Pattern	Pattern	Pattern	Pattern
FBgn0028979	tio	TF	Pattern-Ubiq	Mat	Faint-Ubiq	Not-Exp	Not-Exp	Pattern	Pattern
FBgn0000964	tj	TF	Pattern-Ubiq	Mat	Ubiq	Faint-Ubiq	Faint-Ubiq	Pattern-Ubiq	Pattern-Ubiq
FBgn0003720	tll	TF	Pattern	Not-Exp	Pattern	Pattern	Pattern	Pattern	Pattern
FBgn0026160	tna	TF	Pattern-Ubiq	Mat	Ubiq	Pattern-Ubiq	Pattern-Ubiq	Pattern-Ubiq	Pattern-Ubiq
FBgn0036285	toe	TF	Pattern	Not-Exp	Not-Exp	Not-Exp	Not-Exp	Pattern	Pattern
FBgn0037751	topi	TF	Pattern	Not-Exp	Pattern	Pattern	Not-Exp	Pattern	Pattern
FBgn0019650	toy	TF	Pattern	Not-Exp	Pattern	Pattern	Pattern	Pattern	Pattern
FBgn0038767	trem	TF	Ubiq	Mat	Ubiq	Ubiq	Ubiq	Ubiq	Not-Exp
FBgn0003749	trh	TF	Pattern	Not-Exp	Not-Exp	Not-Exp	Pattern	Pattern	Pattern
FBgn0013263	Trl	TF	Pattern-Ubiq	Mat	Ubiq	Ubiq	Pattern-Ubiq	Pattern-Ubiq	Pattern-Ubiq
FBgn0003866	tsh	TF	Pattern	Not-Exp	Pattern	Pattern	Pattern	Pattern	Pattern
FBgn0003870	ttk	TF	Pattern	Mat	Pattern	Pattern	Pattern	Pattern	Pattern
FBgn0003896	tup	TF	Pattern	Not-Exp	Pattern	Pattern	Pattern	Pattern	Pattern
FBgn0003900	twi	TF	Pattern	Not-Exp	Pattern	Pattern	Pattern	Pattern	Pattern
FBgn0003944	Ubx	TF	Pattern	Not-Exp	Pattern	Pattern	Pattern	Pattern	Pattern
FBgn0024184	unc-4	TF	Pattern	Not-Exp	Not-Exp	Not-Exp	Not-Exp	Pattern	Pattern
FBgn0015561	unpg	TF	Pattern-Ubiq	Mat	Faint-Ubiq	Not-Exp	Pattern	Pattern	Pattern
FBgn0029711	Usf	TF	Pattern-Ubiq	Mat	Ubiq	Ubiq	Ubiq	Pattern-Ubiq	Pattern-Ubiq
FBgn0003963	ush	TF	Pattern	Not-Exp	Pattern	Pattern	Pattern	Pattern	Pattern
FBgn0003964	usp	TF	Mat	Mat	Ubiq	Faint-Ubiq	Faint-Ubiq	Faint-Ubiq	Faint-Ubiq
FBgn0259789	vfl	TF	Pattern-Ubiq	Mat	Ubiq	Ubiq	Ubiq	Pattern-Ubiq	Pattern-Ubiq
FBgn0033748	vis	TF	Ubiq	Mat	Faint-Ubiq	Faint-Ubiq	Faint-Ubiq	Faint-Ubiq	Not-Exp
FBgn0003986	vnd	TF	Pattern	Not-Exp	Pattern	Pattern	Pattern	Pattern	Pattern
FBgn0016076	vri	TF	Pattern	Not-Exp	Not-Exp	Not-Exp	Pattern	Pattern	Pattern
FBgn0029775	Vsx1	TF	Pattern	Not-Exp	Not-Exp	Not-Exp	Not-Exp	Pattern	Pattern
FBgn0053980	Vsx2	TF	Not-Exp	Not-Exp	Not-Exp	Not-Exp	Not-Exp	Not-Exp	Not-Exp
FBgn0086680	vvl	TF	Pattern	Not-Exp	Pattern	Not-Exp	Pattern	Pattern	Pattern
FBgn0005642	wdn	TF	Pattern-Ubiq	Mat	Ubiq	Ubiq	Pattern-Ubiq	Pattern-Ubiq	Pattern
FBgn0001990	wek	TF	Ubiq	Mat	Ubiq	Faint-Ubiq	Ubiq	Faint-Ubiq	Not-Exp
FBgn0010328	woc	TF	Pattern-Ubiq	Mat	Ubiq	Ubiq	Ubiq	Ubiq	Pattern-Ubiq
FBgn0001983	wor	TF	Pattern-Ubiq	Not-Exp	Faint-Ubiq	Faint-Ubiq	Pattern	Pattern	Pattern
FBgn0021872	Xbp1	TF	Pattern-Ubiq	Mat	Ubiq	Faint-Ubiq	Pattern-Ubiq	Pattern-Ubiq	Ubiq
FBgn0261113	Xrp1	TF	Pattern-Ubiq	Not-Exp	Not-Exp	Not-Exp	Not-Exp	Pattern	Pattern-Ubiq
FBgn0032321	YL-1	TF	Ubiq	Mat	Ubiq	Ubiq	Ubiq	Ubiq	Ubiq
FBgn0004050	z	TF	Ubiq	Mat	Ubiq	Faint-Ubiq	Ubiq	Ubiq	Ubiq
FBgn0004053	zen	TF	Pattern	Not-Exp	Pattern	Pattern	Not-Exp	Not-Exp	Not-Exp
FBgn0004054	zen2	TF	Pattern	Not-Exp	Pattern	Pattern	Not-Exp	Not-Exp	Not-Exp
FBgn0022720	zf30C	TF	Pattern-Ubiq	Mat	Ubiq	Ubiq	Ubiq	Pattern-Ubiq	Pattern-Ubiq
FBgn0004606	zfh1	TF	Pattern	Mat	Pattern	Pattern	Pattern	Pattern	Pattern
FBgn0004607	zfh2	TF	Pattern	Not-Exp	Pattern	Pattern	Pattern	Pattern	Pattern
FBgn0004168	5-HT1A	Not_TF	Not-Exp	Not-Exp	Not-Exp	Not-Exp	Not-Exp	Not-Exp	Not-Exp
FBgn0087012	5-HT2	Not_TF	Pattern	Not-Exp	Pattern	Pattern	Pattern	Not-Exp	Not-Exp
FBgn0004573	5-HT7	Not_TF	Pattern	Not-Exp	Not-Exp	Not-Exp	Not-Exp	Not-Exp	Pattern
FBgn0041707	7B2	Not_TF	Not-Exp	Not-Exp	Not-Exp	Not-Exp	Not-Exp	Not-Exp	Not-Exp
FBgn0040507	ACXD	Not_TF	Pattern	Not-Exp	Not-Exp	Not-Exp	Not-Exp	Not-Exp	Pattern
FBgn0034606	ASPP	Not_TF	Pattern	Not-Exp	Pattern	Pattern	Pattern	Pattern	Pattern
FBgn0027087	Aats-his	Not_TF	Not-Exp	Not-Exp	Not-Exp	Not-Exp	Not-Exp	Not-Exp	Not-Exp
FBgn0020766	Aats-phe	Not_TF	Pattern	Not-Exp	Not-Exp	Not-Exp	Not-Exp	Pattern	Pattern
FBgn0027082	Aats-pro	Not_TF	Not-Exp	Not-Exp	Not-Exp	Not-Exp	Not-Exp	Not-Exp	Not-Exp
FBgn0024150	Ac78C	Not_TF	Pattern-Ubiq	Not-Exp	Ubiq	Pattern	Not-Exp	Not-Exp	Pattern
FBgn0016122	Acer	Not_TF	Pattern-Ubiq	Not-Exp	Pattern-Ubiq	Faint-Ubiq	Pattern-Ubiq	Pattern	Pattern
FBgn0000024	Ace	Not_TF	Pattern	Not-Exp	Not-Exp	Not-Exp	Not-Exp	Not-Exp	Pattern
FBgn0002856	Acp26Ab	Not_TF	Not-Exp	Not-Exp	Not-Exp	Not-Exp	Not-Exp	Not-Exp	Not-Exp
FBgn0011559	Acp36DE	Not_TF	Not-Exp	Not-Exp	Not-Exp	Not-Exp	Not-Exp	Not-Exp	Not-Exp
FBgn0015584	Acp53Ea	Not_TF	Not-Exp	Not-Exp	Not-Exp	Not-Exp	Not-Exp	Not-Exp	Not-Exp
FBgn0020765	Acp65Aa	Not_TF	Pattern	Not-Exp	Not-Exp	Not-Exp	Not-Exp	Not-Exp	Pattern
FBgn0000044	Act57B	Not_TF	Pattern	Not-Exp	Not-Exp	Not-Exp	Not-Exp	Pattern	Pattern
FBgn0036752	Adgf-A	Not_TF	Pattern	Not-Exp	Pattern	Pattern	Pattern	Pattern	Pattern
FBgn0020508	Ag5r2	Not_TF	Not-Exp	Not-Exp	Not-Exp	Not-Exp	Not-Exp	Not-Exp	Not-Exp
FBgn0015011	Ahcy89E	Not_TF	Pattern	Not-Exp	Not-Exp	Pattern	Pattern	Pattern	Pattern
FBgn0000078	Amy-d	Not_TF	Pattern	Not-Exp	Not-Exp	Not-Exp	Not-Exp	Not-Exp	Pattern
FBgn0000079	Amy-p	Not_TF	Pattern	Not-Exp	Not-Exp	Not-Exp	Not-Exp	Not-Exp	Pattern
FBgn0020506	Amyrel	Not_TF	Not-Exp	Not-Exp	Not-Exp	Not-Exp	Not-Exp	Not-Exp	Not-Exp
FBgn0033366	Ance-4	Not_TF	Pattern	Not-Exp	Not-Exp	Not-Exp	Not-Exp	Pattern	Pattern
FBgn0035076	Ance-5	Not_TF	Not-Exp	Not-Exp	Not-Exp	Not-Exp	Not-Exp	Not-Exp	Not-Exp
FBgn0012037	Ance	Not_TF	Pattern	Not-Exp	Pattern	Pattern	Pattern	Pattern	Pattern
FBgn0085445	Ank2	Not_TF	Pattern	Not-Exp	Not-Exp	Not-Exp	Not-Exp	Pattern	Pattern
FBgn0040281	Aplip1	Not_TF	Pattern	Not-Exp	Not-Exp	Pattern	Pattern	Pattern	Pattern
FBgn0000108	Appl	Not_TF	Pattern	Not-Exp	Not-Exp	Not-Exp	Not-Exp	Not-Exp	Pattern
FBgn0033928	Arc2	Not_TF	Not-Exp	Not-Exp	Not-Exp	Not-Exp	Not-Exp	Not-Exp	Not-Exp
FBgn0000120	Arr1	Not_TF	Pattern	Not-Exp	Not-Exp	Not-Exp	Not-Exp	Not-Exp	Pattern
FBgn0000121	Arr2	Not_TF	Not-Exp	Not-Exp	Not-Exp	Not-Exp	Not-Exp	Not-Exp	Not-Exp
FBgn0038188	Art9	Not_TF	Not-Exp	Not-Exp	Not-Exp	Not-Exp	Not-Exp	Not-Exp	Not-Exp
FBgn0032336	Ast-C	Not_TF	Pattern	Not-Exp	Not-Exp	Not-Exp	Not-Exp	Not-Exp	Pattern
FBgn0015591	Ast	Not_TF	Pattern	Not-Exp	Not-Exp	Not-Exp	Not-Exp	Not-Exp	Pattern
FBgn0031876	Atac1	Not_TF	Not-Exp	Not-Exp	Not-Exp	Not-Exp	Not-Exp	Not-Exp	Not-Exp
FBgn0020762	Atet	Not_TF	Pattern	Not-Exp	Pattern	Pattern	Pattern	Pattern	Pattern
FBgn0010709	Atg6	Not_TF	Not-Exp	Not-Exp	Not-Exp	Not-Exp	Not-Exp	Not-Exp	Not-Exp
FBgn0052672	Atg8a	Not_TF	Not-Exp	Not-Exp	Not-Exp	Not-Exp	Not-Exp	Not-Exp	Not-Exp
FBgn0041581	AttB	Not_TF	Not-Exp	Not-Exp	Not-Exp	Not-Exp	Not-Exp	Not-Exp	Not-Exp
FBgn0026562	BM-40-SPARC	Not_TF	Pattern	Not-Exp	Not-Exp	Not-Exp	Not-Exp	Pattern	Pattern
FBgn0035696	Best2	Not_TF	Pattern	Not-Exp	Pattern	Not-Exp	Not-Exp	Pattern	Pattern
FBgn0040491	Buffy	Not_TF	Not-Exp	Not-Exp	Not-Exp	Not-Exp	Not-Exp	Not-Exp	Not-Exp
FBgn0033504	CAP	Not_TF	Pattern	Not-Exp	Not-Exp	Not-Exp	Not-Exp	Pattern	Pattern
FBgn0039774	CDase	Not_TF	Pattern	Not-Exp	Not-Exp	Not-Exp	Not-Exp	Pattern	Pattern
FBgn0038012	CG10013	Not_TF	Not-Exp	Not-Exp	Not-Exp	Not-Exp	Not-Exp	Not-Exp	Not-Exp
FBgn0031568	CG10019	Not_TF	Not-Exp	Not-Exp	Not-Exp	Not-Exp	Not-Exp	Not-Exp	Not-Exp
FBgn0032785	CG10026	Not_TF	Pattern	Not-Exp	Not-Exp	Not-Exp	Not-Exp	Not-Exp	Pattern
FBgn0031563	CG10031	Not_TF	Not-Exp	Not-Exp	Not-Exp	Not-Exp	Not-Exp	Not-Exp	Not-Exp
FBgn0034439	CG10062	Not_TF	Not-Exp	Not-Exp	Not-Exp	Not-Exp	Not-Exp	Not-Exp	Not-Exp
FBgn0035724	CG10064	Not_TF	Pattern	Not-Exp	Not-Exp	Not-Exp	Not-Exp	Pattern	Pattern
FBgn0034440	CG10073	Not_TF	Not-Exp	Not-Exp	Not-Exp	Not-Exp	Not-Exp	Not-Exp	Not-Exp
FBgn0035720	CG10077	Not_TF	Not-Exp	Not-Exp	Not-Exp	Not-Exp	Not-Exp	Not-Exp	Not-Exp
FBgn0037517	CG10086	Not_TF	Pattern	Not-Exp	Not-Exp	Not-Exp	Not-Exp	Not-Exp	Pattern
FBgn0038032	CG10096	Not_TF	Not-Exp	Not-Exp	Not-Exp	Not-Exp	Not-Exp	Not-Exp	Not-Exp
FBgn0033933	CG10104	Not_TF	Not-Exp	Not-Exp	Not-Exp	Not-Exp	Not-Exp	Not-Exp	Not-Exp
FBgn0032800	CG10137	Not_TF	Not-Exp	Not-Exp	Not-Exp	Not-Exp	Not-Exp	Not-Exp	Not-Exp
FBgn0033960	CG10151	Not_TF	Pattern	Not-Exp	Not-Exp	Not-Exp	Not-Exp	Not-Exp	Pattern
FBgn0036361	CG10154	Not_TF	Not-Exp	Not-Exp	Not-Exp	Not-Exp	Not-Exp	Not-Exp	Not-Exp
FBgn0039099	CG10157	Not_TF	Not-Exp	Not-Exp	Not-Exp	Not-Exp	Not-Exp	Not-Exp	Not-Exp
FBgn0039088	CG10164	Not_TF	Not-Exp	Not-Exp	Not-Exp	Not-Exp	Not-Exp	Not-Exp	Not-Exp
FBgn0032801	CG10165	Not_TF	Not-Exp	Not-Exp	Not-Exp	Not-Exp	Not-Exp	Not-Exp	Not-Exp
FBgn0039085	CG10170	Not_TF	Pattern	Not-Exp	Not-Exp	Not-Exp	Not-Exp	Not-Exp	Pattern
FBgn0039084	CG10175	Not_TF	Pattern	Not-Exp	Not-Exp	Not-Exp	Not-Exp	Not-Exp	Pattern
FBgn0032682	CG10176	Not_TF	Pattern	Not-Exp	Pattern	Pattern	Pattern	Pattern	Pattern
FBgn0032797	CG10186	Not_TF	Not-Exp	Not-Exp	Not-Exp	Not-Exp	Not-Exp	Not-Exp	Not-Exp
FBgn0032790	CG10194	Not_TF	Not-Exp	Not-Exp	Not-Exp	Not-Exp	Not-Exp	Not-Exp	Not-Exp
FBgn0033968	CG10200	Not_TF	Pattern	Not-Exp	Not-Exp	Not-Exp	Not-Exp	Not-Exp	Pattern
FBgn0033969	CG10202	Not_TF	Not-Exp	Not-Exp	Not-Exp	Not-Exp	Not-Exp	Not-Exp	Not-Exp
FBgn0033970	CG10205	Not_TF	Not-Exp	Not-Exp	Not-Exp	Not-Exp	Not-Exp	Not-Exp	Not-Exp
FBgn0032685	CG10211	Not_TF	Pattern	Not-Exp	Not-Exp	Not-Exp	Not-Exp	Not-Exp	Pattern
FBgn0027596	CG10249	Not_TF	Pattern	Not-Exp	Not-Exp	Not-Exp	Not-Exp	Pattern	Pattern
FBgn0039104	CG10252	Not_TF	Not-Exp	Not-Exp	Not-Exp	Not-Exp	Not-Exp	Not-Exp	Not-Exp
FBgn0033983	CG10253	Not_TF	Pattern	Not-Exp	Not-Exp	Not-Exp	Not-Exp	Pattern	Pattern
FBgn0032681	CG10283	Not_TF	Pattern	Not-Exp	Pattern	Not-Exp	Not-Exp	Not-Exp	Not-Exp
FBgn0039107	CG10300	Not_TF	Pattern	Not-Exp	Not-Exp	Not-Exp	Not-Exp	Pattern	Pattern
FBgn0034655	CG10307	Not_TF	Not-Exp	Not-Exp	Not-Exp	Not-Exp	Not-Exp	Not-Exp	Not-Exp
FBgn0032703	CG10343	Not_TF	Not-Exp	Not-Exp	Not-Exp	Not-Exp	Not-Exp	Not-Exp	Not-Exp
FBgn0035452	CG10359	Not_TF	Pattern	Not-Exp	Not-Exp	Not-Exp	Not-Exp	Not-Exp	Pattern
FBgn0036208	CG10361	Not_TF	Pattern	Not-Exp	Not-Exp	Not-Exp	Not-Exp	Not-Exp	Pattern
FBgn0030358	CG10362	Not_TF	Not-Exp	Not-Exp	Not-Exp	Not-Exp	Not-Exp	Not-Exp	Not-Exp
FBgn0033020	CG10396	Not_TF	Not-Exp	Not-Exp	Not-Exp	Not-Exp	Not-Exp	Not-Exp	Not-Exp
FBgn0034638	CG10433	Not_TF	Pattern	Not-Exp	Not-Exp	Not-Exp	Pattern	Pattern	Pattern
FBgn0034636	CG10440	Not_TF	Pattern	Not-Exp	Not-Exp	Not-Exp	Not-Exp	Pattern	Pattern
FBgn0035656	CG10479	Not_TF	Pattern-Ubiq	Not-Exp	Pattern-Ubiq	Pattern-Ubiq	Pattern-Ubiq	Pattern-Ubiq	Pattern
FBgn0037059	CG10510	Not_TF	Not-Exp	Not-Exp	Not-Exp	Not-Exp	Not-Exp	Not-Exp	Not-Exp
FBgn0037057	CG10512	Not_TF	Pattern	Not-Exp	Not-Exp	Not-Exp	Not-Exp	Pattern	Pattern
FBgn0002036	CG10561	Not_TF	Pattern-Ubiq	Not-Exp	Not-Exp	Not-Exp	Not-Exp	Not-Exp	Pattern-Ubiq
FBgn0037050	CG10566	Not_TF	Pattern	Not-Exp	Not-Exp	Not-Exp	Not-Exp	Not-Exp	Pattern
FBgn0040992	CG10570	Not_TF	Not-Exp	Not-Exp	Not-Exp	Not-Exp	Not-Exp	Not-Exp	Not-Exp
FBgn0037035	CG10589	Not_TF	Not-Exp	Not-Exp	Not-Exp	Not-Exp	Not-Exp	Not-Exp	Not-Exp
FBgn0035621	CG10591	Not_TF	Pattern	Not-Exp	Not-Exp	Not-Exp	Not-Exp	Pattern	Pattern
FBgn0035619	CG10592	Not_TF	Not-Exp	Not-Exp	Not-Exp	Not-Exp	Not-Exp	Not-Exp	Not-Exp
FBgn0032726	CG10621	Not_TF	Pattern	Not-Exp	Not-Exp	Not-Exp	Not-Exp	Pattern	Pattern
FBgn0032727	CG10623	Not_TF	Pattern	Not-Exp	Not-Exp	Not-Exp	Not-Exp	Pattern	Pattern
FBgn0035612	CG10625	Not_TF	Pattern	Not-Exp	Not-Exp	Not-Exp	Not-Exp	Not-Exp	Pattern
FBgn0046302	CG10650	Not_TF	Pattern	Not-Exp	Not-Exp	Not-Exp	Not-Exp	Not-Exp	Pattern
FBgn0032853	CG10651	Not_TF	Not-Exp	Not-Exp	Not-Exp	Not-Exp	Not-Exp	Not-Exp	Not-Exp
FBgn0036289	CG10657	Not_TF	Pattern	Not-Exp	Not-Exp	Not-Exp	Not-Exp	Not-Exp	Pattern
FBgn0032839	CG10659	Not_TF	Not-Exp	Not-Exp	Not-Exp	Not-Exp	Not-Exp	Not-Exp	Not-Exp
FBgn0036288	CG10660	Not_TF	Pattern	Not-Exp	Not-Exp	Not-Exp	Not-Exp	Pattern	Pattern
FBgn0032836	CG10680	Not_TF	Not-Exp	Not-Exp	Not-Exp	Not-Exp	Not-Exp	Not-Exp	Not-Exp
FBgn0036300	CG10688	Not_TF	Not-Exp	Not-Exp	Not-Exp	Not-Exp	Not-Exp	Not-Exp	Not-Exp
FBgn0039147	CG10694	Not_TF	Not-Exp	Not-Exp	Not-Exp	Not-Exp	Not-Exp	Not-Exp	Not-Exp
FBgn0037881	CG10703	Not_TF	Not-Exp	Not-Exp	Not-Exp	Not-Exp	Not-Exp	Not-Exp	Not-Exp
FBgn0036377	CG10710	Not_TF	Pattern	Not-Exp	Not-Exp	Not-Exp	Not-Exp	Not-Exp	Pattern
FBgn0032843	CG10730	Not_TF	Not-Exp	Not-Exp	Not-Exp	Not-Exp	Not-Exp	Not-Exp	Not-Exp
FBgn0034082	CG10734	Not_TF	Not-Exp	Not-Exp	Not-Exp	Not-Exp	Not-Exp	Not-Exp	Not-Exp
FBgn0034420	CG10737	Not_TF	Pattern	Not-Exp	Not-Exp	Not-Exp	Not-Exp	Not-Exp	Pattern
FBgn0036373	CG10741	Not_TF	Not-Exp	Not-Exp	Not-Exp	Not-Exp	Not-Exp	Not-Exp	Not-Exp
FBgn0032769	CG10750	Not_TF	Not-Exp	Not-Exp	Not-Exp	Not-Exp	Not-Exp	Not-Exp	Not-Exp
FBgn0030015	CG10761	Not_TF	Not-Exp	Not-Exp	Not-Exp	Not-Exp	Not-Exp	Not-Exp	Not-Exp
FBgn0034221	CG10764	Not_TF	Not-Exp	Not-Exp	Not-Exp	Not-Exp	Not-Exp	Not-Exp	Not-Exp
FBgn0029663	CG10804	Not_TF	Pattern	Not-Exp	Not-Exp	Not-Exp	Not-Exp	Not-Exp	Pattern
FBgn0033830	CG10814	Not_TF	Not-Exp	Not-Exp	Not-Exp	Not-Exp	Not-Exp	Not-Exp	Not-Exp
FBgn0038865	CG10824	Not_TF	Not-Exp	Not-Exp	Not-Exp	Not-Exp	Not-Exp	Not-Exp	Not-Exp
FBgn0038845	CG10827	Not_TF	Not-Exp	Not-Exp	Not-Exp	Not-Exp	Not-Exp	Not-Exp	Not-Exp
FBgn0038839	CG10830	Not_TF	Pattern	Not-Exp	Not-Exp	Not-Exp	Not-Exp	Not-Exp	Pattern
FBgn0038163	CG10841	Not_TF	Not-Exp	Not-Exp	Not-Exp	Not-Exp	Not-Exp	Not-Exp	Not-Exp
FBgn0038804	CG10877	Not_TF	Not-Exp	Not-Exp	Not-Exp	Not-Exp	Not-Exp	Not-Exp	Not-Exp
FBgn0039235	CG10899	Not_TF	Not-Exp	Not-Exp	Not-Exp	Not-Exp	Not-Exp	Not-Exp	Not-Exp
FBgn0037238	CG1090	Not_TF	Not-Exp	Not-Exp	Not-Exp	Not-Exp	Not-Exp	Not-Exp	Not-Exp
FBgn0034289	CG10910	Not_TF	Not-Exp	Not-Exp	Not-Exp	Not-Exp	Not-Exp	Not-Exp	Not-Exp
FBgn0034295	CG10911	Not_TF	Not-Exp	Not-Exp	Not-Exp	Not-Exp	Not-Exp	Not-Exp	Not-Exp
FBgn0034296	CG10912	Not_TF	Not-Exp	Not-Exp	Not-Exp	Not-Exp	Not-Exp	Not-Exp	Not-Exp
FBgn0034312	CG10916	Not_TF	Pattern	Not-Exp	Not-Exp	Not-Exp	Not-Exp	Not-Exp	Pattern
FBgn0034360	CG10927	Not_TF	Not-Exp	Not-Exp	Not-Exp	Not-Exp	Not-Exp	Not-Exp	Not-Exp
FBgn0037228	CG1092	Not_TF	Pattern	Not-Exp	Not-Exp	Not-Exp	Not-Exp	Pattern	Pattern
FBgn0034263	CG10934	Not_TF	Not-Exp	Not-Exp	Not-Exp	Not-Exp	Not-Exp	Not-Exp	Not-Exp
FBgn0034253	CG10936	Not_TF	Pattern-Ubiq	Not-Exp	Not-Exp	Not-Exp	Not-Exp	Pattern-Ubiq	Pattern
FBgn0034204	CG10953	Not_TF	Pattern	Not-Exp	Not-Exp	Not-Exp	Not-Exp	Not-Exp	Pattern
FBgn0030004	CG10958	Not_TF	Pattern	Not-Exp	Not-Exp	Not-Exp	Not-Exp	Not-Exp	Pattern
FBgn0030078	CG10970	Not_TF	Not-Exp	Not-Exp	Not-Exp	Not-Exp	Not-Exp	Not-Exp	Not-Exp
FBgn0030525	CG10996	Not_TF	Not-Exp	Not-Exp	Not-Exp	Not-Exp	Not-Exp	Not-Exp	Not-Exp
FBgn0034464	CG11018	Not_TF	Not-Exp	Not-Exp	Not-Exp	Not-Exp	Not-Exp	Not-Exp	Not-Exp
FBgn0031208	CG11023	Not_TF	Not-Exp	Not-Exp	Not-Exp	Not-Exp	Not-Exp	Not-Exp	Not-Exp
FBgn0037544	CG11035	Not_TF	Not-Exp	Not-Exp	Not-Exp	Not-Exp	Not-Exp	Not-Exp	Not-Exp
FBgn0037038	CG11037	Not_TF	Not-Exp	Not-Exp	Not-Exp	Not-Exp	Not-Exp	Not-Exp	Not-Exp
FBgn0034487	CG11048	Not_TF	Pattern	Not-Exp	Not-Exp	Not-Exp	Not-Exp	Not-Exp	Pattern
FBgn0033149	CG11060	Not_TF	Not-Exp	Not-Exp	Not-Exp	Not-Exp	Not-Exp	Not-Exp	Not-Exp
FBgn0030536	CG11068	Not_TF	Not-Exp	Not-Exp	Not-Exp	Not-Exp	Not-Exp	Not-Exp	Not-Exp
FBgn0039244	CG11069	Not_TF	Pattern	Not-Exp	Not-Exp	Not-Exp	Pattern	Pattern	Pattern
FBgn0034485	CG11099	Not_TF	Not-Exp	Not-Exp	Not-Exp	Not-Exp	Not-Exp	Not-Exp	Not-Exp
FBgn0030280	CG11106	Not_TF	Not-Exp	Not-Exp	Not-Exp	Not-Exp	Not-Exp	Not-Exp	Not-Exp
FBgn0037204	CG11131	Not_TF	Not-Exp	Not-Exp	Not-Exp	Not-Exp	Not-Exp	Not-Exp	Not-Exp
FBgn0031734	CG11147	Not_TF	Pattern	Not-Exp	Not-Exp	Not-Exp	Not-Exp	Not-Exp	Pattern
FBgn0031732	CG11149	Not_TF	Not-Exp	Not-Exp	Not-Exp	Not-Exp	Not-Exp	Not-Exp	Not-Exp
FBgn0030511	CG11158	Not_TF	Pattern	Not-Exp	Not-Exp	Not-Exp	Not-Exp	Pattern	Pattern
FBgn0030257	CG11160	Not_TF	Not-Exp	Not-Exp	Not-Exp	Not-Exp	Not-Exp	Not-Exp	Not-Exp
FBgn0025693	CG11163	Not_TF	Pattern	Not-Exp	Not-Exp	Not-Exp	Not-Exp	Pattern	Pattern
FBgn0033238	CG11165	Not_TF	Not-Exp	Not-Exp	Not-Exp	Not-Exp	Not-Exp	Not-Exp	Not-Exp
FBgn0034720	CG11206	Not_TF	Pattern	Not-Exp	Not-Exp	Not-Exp	Not-Exp	Not-Exp	Pattern
FBgn0033067	CG11211	Not_TF	Not-Exp	Not-Exp	Not-Exp	Not-Exp	Not-Exp	Not-Exp	Not-Exp
FBgn0031855	CG11221	Not_TF	Not-Exp	Not-Exp	Not-Exp	Not-Exp	Not-Exp	Not-Exp	Not-Exp
FBgn0037195	CG11226	Not_TF	Not-Exp	Not-Exp	Not-Exp	Not-Exp	Not-Exp	Not-Exp	Not-Exp
FBgn0031139	CG11227	Not_TF	Not-Exp	Not-Exp	Not-Exp	Not-Exp	Not-Exp	Not-Exp	Not-Exp
FBgn0031860	CG11236	Not_TF	Pattern	Not-Exp	Not-Exp	Not-Exp	Not-Exp	Not-Exp	Pattern
FBgn0037290	CG1124	Not_TF	Pattern	Not-Exp	Not-Exp	Not-Exp	Not-Exp	Not-Exp	Pattern
FBgn0034706	CG11275	Not_TF	Pattern	Not-Exp	Not-Exp	Pattern	Pattern	Pattern	Pattern
FBgn0034721	CG11298	Not_TF	Not-Exp	Not-Exp	Not-Exp	Not-Exp	Not-Exp	Not-Exp	Not-Exp
FBgn0034901	CG11300	Not_TF	Not-Exp	Not-Exp	Not-Exp	Not-Exp	Not-Exp	Not-Exp	Not-Exp
FBgn0039816	CG11317	Not_TF	Pattern	Not-Exp	Not-Exp	Not-Exp	Not-Exp	Not-Exp	Pattern
FBgn0031849	CG11327	Not_TF	Not-Exp	Not-Exp	Not-Exp	Not-Exp	Not-Exp	Not-Exp	Not-Exp
FBgn0039850	CG11333	Not_TF	Not-Exp	Not-Exp	Not-Exp	Not-Exp	Not-Exp	Not-Exp	Not-Exp
FBgn0035550	CG11349	Not_TF	Not-Exp	Not-Exp	Not-Exp	Not-Exp	Not-Exp	Not-Exp	Not-Exp
FBgn0035557	CG11353	Not_TF	Pattern	Not-Exp	Not-Exp	Not-Exp	Not-Exp	Not-Exp	Pattern
FBgn0035490	CG1136	Not_TF	Pattern	Not-Exp	Not-Exp	Not-Exp	Not-Exp	Not-Exp	Pattern
FBgn0037181	CG11370	Not_TF	Pattern	Not-Exp	Not-Exp	Not-Exp	Not-Exp	Pattern	Pattern
FBgn0040359	CG11380	Not_TF	Pattern	Not-Exp	Not-Exp	Not-Exp	Pattern	Pattern	Pattern
FBgn0029568	CG11381	Not_TF	Not-Exp	Not-Exp	Not-Exp	Not-Exp	Not-Exp	Not-Exp	Not-Exp
FBgn0040363	CG11384	Not_TF	Not-Exp	Not-Exp	Not-Exp	Not-Exp	Not-Exp	Not-Exp	Not-Exp
FBgn0034200	CG11395	Not_TF	Pattern	Not-Exp	Not-Exp	Not-Exp	Pattern	Pattern	Pattern
FBgn0035300	CG1139	Not_TF	Not-Exp	Not-Exp	Not-Exp	Not-Exp	Not-Exp	Not-Exp	Not-Exp
FBgn0037169	CG11404	Not_TF	Not-Exp	Not-Exp	Not-Exp	Not-Exp	Not-Exp	Not-Exp	Not-Exp
FBgn0034990	CG11406	Not_TF	Ubiq	Not-Exp	Faint-Ubiq	Not-Exp	Not-Exp	Not-Exp	Not-Exp
FBgn0038733	CG11407	Not_TF	Pattern	Not-Exp	Not-Exp	Not-Exp	Not-Exp	Pattern	Pattern
FBgn0024366	CG11409	Not_TF	Pattern	Not-Exp	Not-Exp	Pattern	Pattern	Pattern	Pattern
FBgn0035022	CG11413	Not_TF	Not-Exp	Not-Exp	Not-Exp	Not-Exp	Not-Exp	Not-Exp	Not-Exp
FBgn0037167	CG11425	Not_TF	Not-Exp	Not-Exp	Not-Exp	Not-Exp	Not-Exp	Not-Exp	Not-Exp
FBgn0037166	CG11426	Not_TF	Pattern	Not-Exp	Not-Exp	Not-Exp	Not-Exp	Pattern	Pattern
FBgn0037165	CG11437	Not_TF	Pattern	Not-Exp	Not-Exp	Not-Exp	Not-Exp	Not-Exp	Pattern
FBgn0037164	CG11438	Not_TF	Pattern	Not-Exp	Not-Exp	Not-Exp	Not-Exp	Not-Exp	Pattern
FBgn0038734	CG11453	Not_TF	Pattern	Not-Exp	Not-Exp	Not-Exp	Not-Exp	Not-Exp	Pattern
FBgn0037396	CG11459	Not_TF	Pattern	Not-Exp	Not-Exp	Not-Exp	Not-Exp	Not-Exp	Pattern
FBgn0034687	CG11475	Not_TF	Not-Exp	Not-Exp	Not-Exp	Not-Exp	Not-Exp	Not-Exp	Not-Exp
FBgn0039666	CG11501	Not_TF	Not-Exp	Not-Exp	Not-Exp	Not-Exp	Not-Exp	Not-Exp	Not-Exp
FBgn0031159	CG11566	Not_TF	Not-Exp	Not-Exp	Not-Exp	Not-Exp	Not-Exp	Not-Exp	Not-Exp
FBgn0030541	CG11584	Not_TF	Pattern	Not-Exp	Not-Exp	Not-Exp	Not-Exp	Not-Exp	Pattern
FBgn0025686	CG11592	Not_TF	Pattern	Not-Exp	Not-Exp	Not-Exp	Not-Exp	Pattern	Pattern
FBgn0036212	CG11597	Not_TF	Not-Exp	Not-Exp	Not-Exp	Not-Exp	Not-Exp	Not-Exp	Not-Exp
FBgn0040351	CG11638	Not_TF	Not-Exp	Not-Exp	Not-Exp	Not-Exp	Not-Exp	Not-Exp	Not-Exp
FBgn0038109	CG11656	Not_TF	Not-Exp	Not-Exp	Not-Exp	Not-Exp	Not-Exp	Not-Exp	Not-Exp
FBgn0036196	CG11658	Not_TF	Pattern	Not-Exp	Not-Exp	Not-Exp	Not-Exp	Pattern	Pattern
FBgn0038731	CG11659	Not_TF	Pattern	Not-Exp	Not-Exp	Pattern	Pattern	Pattern	Pattern
FBgn0029539	CG11663	Not_TF	Not-Exp	Not-Exp	Not-Exp	Not-Exp	Not-Exp	Not-Exp	Not-Exp
FBgn0040648	CG11666	Not_TF	Not-Exp	Not-Exp	Not-Exp	Not-Exp	Not-Exp	Not-Exp	Not-Exp
FBgn0038113	CG11668	Not_TF	Not-Exp	Not-Exp	Not-Exp	Not-Exp	Not-Exp	Not-Exp	Not-Exp
FBgn0038114	CG11670	Not_TF	Pattern	Not-Exp	Not-Exp	Not-Exp	Not-Exp	Not-Exp	Pattern
FBgn0037562	CG11671	Not_TF	Not-Exp	Not-Exp	Not-Exp	Not-Exp	Not-Exp	Not-Exp	Not-Exp
FBgn0040551	CG11686	Not_TF	Pattern	Not-Exp	Not-Exp	Not-Exp	Not-Exp	Not-Exp	Pattern
FBgn0037571	CG11694	Not_TF	Not-Exp	Not-Exp	Not-Exp	Not-Exp	Not-Exp	Not-Exp	Not-Exp
FBgn0037572	CG11698	Not_TF	Not-Exp	Not-Exp	Not-Exp	Not-Exp	Not-Exp	Not-Exp	Not-Exp
FBgn0038690	CG11703	Not_TF	Not-Exp	Not-Exp	Not-Exp	Not-Exp	Not-Exp	Not-Exp	Not-Exp
FBgn0036170	CG11714	Not_TF	Pattern	Not-Exp	Not-Exp	Not-Exp	Not-Exp	Pattern	Pattern
FBgn0030290	CG11756	Not_TF	Not-Exp	Not-Exp	Not-Exp	Not-Exp	Not-Exp	Not-Exp	Not-Exp
FBgn0039264	CG11786	Not_TF	Pattern	Not-Exp	Not-Exp	Not-Exp	Not-Exp	Not-Exp	Pattern
FBgn0036992	CG11796	Not_TF	Pattern	Not-Exp	Not-Exp	Not-Exp	Not-Exp	Not-Exp	Pattern
FBgn0039629	CG11842	Not_TF	Not-Exp	Not-Exp	Not-Exp	Not-Exp	Not-Exp	Not-Exp	Not-Exp
FBgn0039297	CG11852	Not_TF	Not-Exp	Not-Exp	Not-Exp	Not-Exp	Not-Exp	Not-Exp	Not-Exp
FBgn0039633	CG11873	Not_TF	Not-Exp	Not-Exp	Not-Exp	Not-Exp	Not-Exp	Not-Exp	Not-Exp
FBgn0031253	CG11885	Not_TF	Not-Exp	Not-Exp	Not-Exp	Not-Exp	Not-Exp	Not-Exp	Not-Exp
FBgn0039309	CG11891	Not_TF	Not-Exp	Not-Exp	Not-Exp	Not-Exp	Not-Exp	Not-Exp	Not-Exp
FBgn0039313	CG11892	Not_TF	Not-Exp	Not-Exp	Not-Exp	Not-Exp	Not-Exp	Not-Exp	Not-Exp
FBgn0036678	CG11905	Not_TF	Pattern	Not-Exp	Not-Exp	Not-Exp	Not-Exp	Pattern	Pattern
FBgn0039332	CG11910	Not_TF	Pattern	Not-Exp	Not-Exp	Not-Exp	Not-Exp	Not-Exp	Pattern
FBgn0031249	CG11911	Not_TF	Not-Exp	Not-Exp	Not-Exp	Not-Exp	Not-Exp	Not-Exp	Not-Exp
FBgn0031248	CG11912	Not_TF	Not-Exp	Not-Exp	Not-Exp	Not-Exp	Not-Exp	Not-Exp	Not-Exp
FBgn0031620	CG11929	Not_TF	Not-Exp	Not-Exp	Not-Exp	Not-Exp	Not-Exp	Not-Exp	Not-Exp
FBgn0034436	CG11961	Not_TF	Pattern	Not-Exp	Not-Exp	Not-Exp	Not-Exp	Not-Exp	Pattern
FBgn0037656	CG11986	Not_TF	Not-Exp	Not-Exp	Not-Exp	Not-Exp	Not-Exp	Not-Exp	Not-Exp
FBgn0035234	CG12003	Not_TF	Not-Exp	Not-Exp	Not-Exp	Not-Exp	Not-Exp	Not-Exp	Not-Exp
FBgn0035430	CG12009	Not_TF	Pattern	Not-Exp	Not-Exp	Not-Exp	Not-Exp	Pattern	Pattern
FBgn0035257	CG12011	Not_TF	Pattern	Not-Exp	Not-Exp	Not-Exp	Pattern	Pattern	Pattern
FBgn0035445	CG12014	Not_TF	Not-Exp	Not-Exp	Not-Exp	Not-Exp	Not-Exp	Not-Exp	Not-Exp
FBgn0035429	CG12017	Not_TF	Pattern	Not-Exp	Not-Exp	Not-Exp	Not-Exp	Not-Exp	Pattern
FBgn0035273	CG12020	Not_TF	Not-Exp	Not-Exp	Not-Exp	Not-Exp	Not-Exp	Not-Exp	Not-Exp
FBgn0035289	CG12026	Not_TF	Pattern-Ubiq	Not-Exp	Pattern-Ubiq	Pattern-Ubiq	Pattern-Ubiq	Pattern-Ubiq	Pattern
FBgn0035147	CG12030	Not_TF	Pattern	Not-Exp	Not-Exp	Not-Exp	Pattern	Pattern	Pattern
FBgn0035263	CG12035	Not_TF	Not-Exp	Not-Exp	Not-Exp	Not-Exp	Not-Exp	Not-Exp	Not-Exp
FBgn0035179	CG12038	Not_TF	Pattern	Not-Exp	Not-Exp	Not-Exp	Not-Exp	Pattern	Pattern
FBgn0030098	CG12057	Not_TF	Not-Exp	Not-Exp	Not-Exp	Not-Exp	Not-Exp	Not-Exp	Not-Exp
FBgn0039851	CG12063	Not_TF	Pattern	Not-Exp	Not-Exp	Not-Exp	Not-Exp	Pattern	Pattern
FBgn0039796	CG12069	Not_TF	Not-Exp	Not-Exp	Not-Exp	Not-Exp	Not-Exp	Not-Exp	Not-Exp
FBgn0030065	CG12075	Not_TF	Pattern-Ubiq	Not-Exp	Not-Exp	Not-Exp	Not-Exp	Pattern-Ubiq	Pattern-Ubiq
FBgn0037386	CG1208	Not_TF	Not-Exp	Not-Exp	Not-Exp	Not-Exp	Not-Exp	Not-Exp	Not-Exp
FBgn0030097	CG12115	Not_TF	Not-Exp	Not-Exp	Not-Exp	Not-Exp	Not-Exp	Not-Exp	Not-Exp
FBgn0030109	CG12121	Not_TF	Not-Exp	Not-Exp	Not-Exp	Not-Exp	Not-Exp	Not-Exp	Not-Exp
FBgn0037387	CG1213	Not_TF	Not-Exp	Not-Exp	Not-Exp	Not-Exp	Not-Exp	Not-Exp	Not-Exp
FBgn0037325	CG12147	Not_TF	Not-Exp	Not-Exp	Not-Exp	Not-Exp	Not-Exp	Not-Exp	Not-Exp
FBgn0040775	CG12158	Not_TF	Not-Exp	Not-Exp	Not-Exp	Not-Exp	Not-Exp	Not-Exp	Not-Exp
FBgn0035367	CG12187	Not_TF	Not-Exp	Not-Exp	Not-Exp	Not-Exp	Not-Exp	Not-Exp	Not-Exp
FBgn0031636	CG12194	Not_TF	Ubiq	Not-Exp	Faint-Ubiq	Not-Exp	Not-Exp	Not-Exp	Not-Exp
FBgn0031022	CG12204	Not_TF	Not-Exp	Not-Exp	Not-Exp	Not-Exp	Not-Exp	Not-Exp	Not-Exp
FBgn0033498	CG12209	Not_TF	Not-Exp	Not-Exp	Not-Exp	Not-Exp	Not-Exp	Not-Exp	Not-Exp
FBgn0036723	CG12229	Not_TF	Not-Exp	Not-Exp	Not-Exp	Not-Exp	Not-Exp	Not-Exp	Not-Exp
FBgn0029810	CG12239	Not_TF	Pattern	Not-Exp	Not-Exp	Not-Exp	Not-Exp	Not-Exp	Pattern
FBgn0035811	CG12262	Not_TF	Pattern	Not-Exp	Not-Exp	Pattern	Pattern	Pattern	Pattern
FBgn0039131	CG12268	Not_TF	Pattern	Not-Exp	Not-Exp	Not-Exp	Not-Exp	Pattern	Pattern
FBgn0036160	CG12289	Not_TF	Not-Exp	Not-Exp	Not-Exp	Not-Exp	Not-Exp	Not-Exp	Not-Exp
FBgn0036467	CG12310	Not_TF	Not-Exp	Not-Exp	Not-Exp	Not-Exp	Not-Exp	Not-Exp	Not-Exp
FBgn0036082	CG12362	Not_TF	Not-Exp	Not-Exp	Not-Exp	Not-Exp	Not-Exp	Not-Exp	Not-Exp
FBgn0033774	CG12374	Not_TF	Pattern	Not-Exp	Not-Exp	Not-Exp	Not-Exp	Pattern	Pattern
FBgn0037797	CG12420	Not_TF	Pattern	Not-Exp	Pattern	Pattern	Pattern	Pattern	Not-Exp
FBgn0033987	CG12424	Not_TF	Pattern	Not-Exp	Not-Exp	Pattern	Not-Exp	Not-Exp	Pattern
FBgn0035360	CG1246	Not_TF	Pattern	Not-Exp	Not-Exp	Not-Exp	Not-Exp	Not-Exp	Pattern
FBgn0030537	CG12480	Not_TF	Not-Exp	Not-Exp	Not-Exp	Not-Exp	Not-Exp	Not-Exp	Not-Exp
FBgn0035571	CG12493	Not_TF	Pattern	Not-Exp	Not-Exp	Not-Exp	Not-Exp	Pattern	Pattern
FBgn0040385	CG12496	Not_TF	Not-Exp	Not-Exp	Not-Exp	Not-Exp	Not-Exp	Not-Exp	Not-Exp
FBgn0030586	CG12539	Not_TF	Not-Exp	Not-Exp	Not-Exp	Not-Exp	Not-Exp	Not-Exp	Not-Exp
FBgn0039599	CG12558	Not_TF	Not-Exp	Not-Exp	Not-Exp	Not-Exp	Not-Exp	Not-Exp	Not-Exp
FBgn0037213	CG12581	Not_TF	Pattern-Ubiq	Not-Exp	Pattern-Ubiq	Ubiq	Pattern-Ubiq	Pattern-Ubiq	Pattern
FBgn0040684	CG12589	Not_TF	Not-Exp	Not-Exp	Not-Exp	Not-Exp	Not-Exp	Not-Exp	Not-Exp
FBgn0035545	CG12607	Not_TF	Not-Exp	Not-Exp	Not-Exp	Not-Exp	Not-Exp	Not-Exp	Not-Exp
FBgn0031103	CG12679	Not_TF	Not-Exp	Not-Exp	Not-Exp	Not-Exp	Not-Exp	Not-Exp	Not-Exp
FBgn0029703	CG12692	Not_TF	Not-Exp	Not-Exp	Not-Exp	Not-Exp	Not-Exp	Not-Exp	Not-Exp
FBgn0029705	CG12693	Not_TF	Not-Exp	Not-Exp	Not-Exp	Not-Exp	Not-Exp	Not-Exp	Not-Exp
FBgn0030721	CG12698	Not_TF	Not-Exp	Not-Exp	Not-Exp	Not-Exp	Not-Exp	Not-Exp	Not-Exp
FBgn0046294	CG12699	Not_TF	Not-Exp	Not-Exp	Not-Exp	Not-Exp	Not-Exp	Not-Exp	Not-Exp
FBgn0035392	CG1271	Not_TF	Not-Exp	Not-Exp	Not-Exp	Not-Exp	Not-Exp	Not-Exp	Not-Exp
FBgn0029816	CG12729	Not_TF	Not-Exp	Not-Exp	Not-Exp	Not-Exp	Not-Exp	Not-Exp	Not-Exp
FBgn0035522	CG1273	Not_TF	Pattern	Not-Exp	Not-Exp	Pattern	Pattern	Pattern	Pattern
FBgn0034838	CG12782	Not_TF	Not-Exp	Not-Exp	Not-Exp	Not-Exp	Not-Exp	Not-Exp	Not-Exp
FBgn0029909	CG12796	Not_TF	Not-Exp	Not-Exp	Not-Exp	Not-Exp	Not-Exp	Not-Exp	Not-Exp
FBgn0037798	CG12817	Not_TF	Pattern	Not-Exp	Not-Exp	Not-Exp	Not-Exp	Not-Exp	Pattern
FBgn0033963	CG12857	Not_TF	Not-Exp	Not-Exp	Not-Exp	Not-Exp	Not-Exp	Not-Exp	Not-Exp
FBgn0033958	CG12858	Not_TF	Pattern	Not-Exp	Not-Exp	Not-Exp	Not-Exp	Not-Exp	Pattern
FBgn0033954	CG12860	Not_TF	Not-Exp	Not-Exp	Not-Exp	Not-Exp	Not-Exp	Not-Exp	Not-Exp
FBgn0033953	CG12861	Not_TF	Not-Exp	Not-Exp	Not-Exp	Not-Exp	Not-Exp	Not-Exp	Not-Exp
FBgn0033943	CG12869	Not_TF	Pattern	Not-Exp	Not-Exp	Not-Exp	Not-Exp	Not-Exp	Pattern
FBgn0039544	CG12877	Not_TF	Not-Exp	Not-Exp	Not-Exp	Not-Exp	Not-Exp	Not-Exp	Not-Exp
FBgn0033512	CG12902	Not_TF	Not-Exp	Not-Exp	Not-Exp	Not-Exp	Not-Exp	Not-Exp	Not-Exp
FBgn0033481	CG12920	Not_TF	Not-Exp	Not-Exp	Not-Exp	Not-Exp	Not-Exp	Not-Exp	Not-Exp
FBgn0033461	CG12923	Not_TF	Not-Exp	Not-Exp	Not-Exp	Not-Exp	Not-Exp	Not-Exp	Not-Exp
FBgn0033437	CG12926	Not_TF	Pattern	Not-Exp	Not-Exp	Not-Exp	Pattern	Pattern	Pattern
FBgn0037736	CG12950	Not_TF	Pattern	Not-Exp	Not-Exp	Not-Exp	Not-Exp	Not-Exp	Pattern
FBgn0034031	CG12963	Not_TF	Not-Exp	Not-Exp	Not-Exp	Not-Exp	Not-Exp	Not-Exp	Not-Exp
FBgn0030859	CG12990	Not_TF	Not-Exp	Not-Exp	Not-Exp	Not-Exp	Not-Exp	Not-Exp	Not-Exp
FBgn0030847	CG12991	Not_TF	Not-Exp	Not-Exp	Not-Exp	Not-Exp	Not-Exp	Not-Exp	Not-Exp
FBgn0040877	CG12994	Not_TF	Not-Exp	Not-Exp	Not-Exp	Not-Exp	Not-Exp	Not-Exp	Not-Exp
FBgn0035501	CG1299	Not_TF	Pattern	Not-Exp	Not-Exp	Not-Exp	Not-Exp	Not-Exp	Pattern
FBgn0030798	CG13003	Not_TF	Pattern	Not-Exp	Not-Exp	Not-Exp	Not-Exp	Pattern	Pattern
FBgn0040751	CG13018	Not_TF	Pattern	Not-Exp	Not-Exp	Not-Exp	Not-Exp	Not-Exp	Pattern
FBgn0036665	CG13024	Not_TF	Not-Exp	Not-Exp	Not-Exp	Not-Exp	Not-Exp	Not-Exp	Not-Exp
FBgn0036660	CG13025	Not_TF	Not-Exp	Not-Exp	Not-Exp	Not-Exp	Not-Exp	Not-Exp	Not-Exp
FBgn0036600	CG13043	Not_TF	Pattern	Not-Exp	Not-Exp	Not-Exp	Not-Exp	Not-Exp	Pattern
FBgn0031141	CG1304	Not_TF	Not-Exp	Not-Exp	Not-Exp	Not-Exp	Not-Exp	Not-Exp	Not-Exp
FBgn0036606	CG13060	Not_TF	Not-Exp	Not-Exp	Not-Exp	Not-Exp	Not-Exp	Not-Exp	Not-Exp
FBgn0036603	CG13062	Not_TF	Not-Exp	Not-Exp	Not-Exp	Not-Exp	Not-Exp	Not-Exp	Not-Exp
FBgn0036563	CG13075	Not_TF	Not-Exp	Not-Exp	Not-Exp	Not-Exp	Not-Exp	Not-Exp	Not-Exp
FBgn0032810	CG13077	Not_TF	Not-Exp	Not-Exp	Not-Exp	Not-Exp	Not-Exp	Not-Exp	Not-Exp
FBgn0032803	CG13082	Not_TF	Pattern	Not-Exp	Not-Exp	Not-Exp	Not-Exp	Pattern	Pattern
FBgn0032055	CG13091	Not_TF	Not-Exp	Not-Exp	Not-Exp	Not-Exp	Not-Exp	Not-Exp	Not-Exp
FBgn0032051	CG13097	Not_TF	Not-Exp	Not-Exp	Not-Exp	Not-Exp	Not-Exp	Not-Exp	Not-Exp
FBgn0032088	CG13102	Not_TF	Pattern	Not-Exp	Not-Exp	Not-Exp	Not-Exp	Not-Exp	Pattern
FBgn0032100	CG13108	Not_TF	Not-Exp	Not-Exp	Not-Exp	Not-Exp	Not-Exp	Not-Exp	Not-Exp
FBgn0032111	CG13110	Not_TF	Not-Exp	Not-Exp	Not-Exp	Not-Exp	Not-Exp	Not-Exp	Not-Exp
FBgn0032156	CG13124	Not_TF	Pattern	Not-Exp	Not-Exp	Not-Exp	Not-Exp	Not-Exp	Pattern
FBgn0033736	CG13154	Not_TF	Not-Exp	Not-Exp	Not-Exp	Not-Exp	Not-Exp	Not-Exp	Not-Exp
FBgn0033721	CG13159	Not_TF	Pattern	Not-Exp	Not-Exp	Not-Exp	Not-Exp	Pattern	Pattern
FBgn0033720	CG13160	Not_TF	Pattern	Not-Exp	Not-Exp	Not-Exp	Not-Exp	Not-Exp	Pattern
FBgn0033667	CG13183	Not_TF	Pattern	Not-Exp	Not-Exp	Not-Exp	Not-Exp	Pattern	Pattern
FBgn0033680	CG13186	Not_TF	Pattern	Not-Exp	Not-Exp	Not-Exp	Not-Exp	Not-Exp	Pattern
FBgn0033668	CG13188	Not_TF	Pattern	Not-Exp	Not-Exp	Not-Exp	Not-Exp	Pattern	Pattern
FBgn0033665	CG13189	Not_TF	Pattern	Not-Exp	Not-Exp	Not-Exp	Pattern	Pattern	Pattern
FBgn0033645	CG13196	Not_TF	Pattern	Not-Exp	Not-Exp	Not-Exp	Not-Exp	Not-Exp	Pattern
FBgn0033628	CG13203	Not_TF	Pattern	Not-Exp	Not-Exp	Not-Exp	Not-Exp	Not-Exp	Pattern
FBgn0033591	CG13216	Not_TF	Pattern	Not-Exp	Not-Exp	Not-Exp	Not-Exp	Not-Exp	Pattern
FBgn0033590	CG13217	Not_TF	Pattern	Not-Exp	Not-Exp	Not-Exp	Not-Exp	Not-Exp	Pattern
FBgn0033579	CG13229	Not_TF	Not-Exp	Not-Exp	Not-Exp	Not-Exp	Not-Exp	Not-Exp	Not-Exp
FBgn0028903	CG13243	Not_TF	Not-Exp	Not-Exp	Not-Exp	Not-Exp	Not-Exp	Not-Exp	Not-Exp
FBgn0045827	CG13245	Not_TF	Not-Exp	Not-Exp	Not-Exp	Not-Exp	Not-Exp	Not-Exp	Not-Exp
FBgn0036984	CG13248	Not_TF	Pattern	Not-Exp	Not-Exp	Not-Exp	Not-Exp	Not-Exp	Pattern
FBgn0031129	CG1324	Not_TF	Not-Exp	Not-Exp	Not-Exp	Not-Exp	Not-Exp	Not-Exp	Not-Exp
FBgn0037016	CG13252	Not_TF	Pattern	Not-Exp	Not-Exp	Not-Exp	Not-Exp	Not-Exp	Pattern
FBgn0037015	CG13253	Not_TF	Pattern	Not-Exp	Not-Exp	Not-Exp	Not-Exp	Not-Exp	Pattern
FBgn0032614	CG13284	Not_TF	Pattern	Not-Exp	Not-Exp	Not-Exp	Not-Exp	Pattern	Pattern
FBgn0035685	CG13297	Not_TF	Pattern	Not-Exp	Not-Exp	Not-Exp	Not-Exp	Not-Exp	Pattern
FBgn0035921	CG13305	Not_TF	Pattern	Not-Exp	Not-Exp	Not-Exp	Not-Exp	Not-Exp	Pattern
FBgn0040828	CG13306	Not_TF	Not-Exp	Not-Exp	Not-Exp	Not-Exp	Not-Exp	Not-Exp	Not-Exp
FBgn0035929	CG13311	Not_TF	Not-Exp	Not-Exp	Not-Exp	Not-Exp	Not-Exp	Not-Exp	Not-Exp
FBgn0035941	CG13313	Not_TF	Pattern	Not-Exp	Not-Exp	Not-Exp	Not-Exp	Pattern	Pattern
FBgn0040827	CG13315	Not_TF	Pattern	Not-Exp	Not-Exp	Not-Exp	Not-Exp	Not-Exp	Pattern
FBgn0037627	CG13318	Not_TF	Pattern	Not-Exp	Not-Exp	Not-Exp	Not-Exp	Not-Exp	Pattern
FBgn0033781	CG13319	Not_TF	Not-Exp	Not-Exp	Not-Exp	Not-Exp	Not-Exp	Not-Exp	Not-Exp
FBgn0033787	CG13321	Not_TF	Pattern	Not-Exp	Not-Exp	Not-Exp	Not-Exp	Pattern	Pattern
FBgn0033794	CG13326	Not_TF	Not-Exp	Not-Exp	Not-Exp	Not-Exp	Not-Exp	Not-Exp	Not-Exp
FBgn0033855	CG13333	Not_TF	Pattern	Not-Exp	Pattern	Not-Exp	Pattern	Pattern	Pattern
FBgn0033857	CG13335	Not_TF	Not-Exp	Not-Exp	Not-Exp	Not-Exp	Not-Exp	Not-Exp	Not-Exp
FBgn0025620	CG13360	Not_TF	Pattern	Not-Exp	Pattern	Not-Exp	Not-Exp	Not-Exp	Pattern
FBgn0029531	CG13362	Not_TF	Pattern	Not-Exp	Not-Exp	Not-Exp	Not-Exp	Not-Exp	Pattern
FBgn0261446	CG13377	Not_TF	Pattern	Not-Exp	Not-Exp	Not-Exp	Not-Exp	Not-Exp	Pattern
FBgn0032039	CG13385	Not_TF	Not-Exp	Not-Exp	Not-Exp	Not-Exp	Not-Exp	Not-Exp	Not-Exp
FBgn0032031	CG13390	Not_TF	Pattern	Not-Exp	Not-Exp	Not-Exp	Not-Exp	Not-Exp	Pattern
FBgn0032037	CG13394	Not_TF	Not-Exp	Not-Exp	Not-Exp	Not-Exp	Not-Exp	Not-Exp	Not-Exp
FBgn0035097	CG13405	Not_TF	Not-Exp	Not-Exp	Not-Exp	Not-Exp	Not-Exp	Not-Exp	Not-Exp
FBgn0038929	CG13408	Not_TF	Not-Exp	Not-Exp	Not-Exp	Not-Exp	Not-Exp	Not-Exp	Not-Exp
FBgn0039797	CG1340	Not_TF	Not-Exp	Not-Exp	Not-Exp	Not-Exp	Not-Exp	Not-Exp	Not-Exp
FBgn0039795	CG1342	Not_TF	Pattern	Not-Exp	Not-Exp	Not-Exp	Not-Exp	Not-Exp	Pattern
FBgn0034518	CG13430	Not_TF	Not-Exp	Not-Exp	Not-Exp	Not-Exp	Not-Exp	Not-Exp	Not-Exp
FBgn0034532	CG13436	Not_TF	Not-Exp	Not-Exp	Not-Exp	Not-Exp	Not-Exp	Not-Exp	Not-Exp
FBgn0034546	CG13442	Not_TF	Not-Exp	Not-Exp	Not-Exp	Not-Exp	Not-Exp	Not-Exp	Not-Exp
FBgn0036503	CG13454	Not_TF	Ubiq	Not-Exp	Ubiq	Not-Exp	Not-Exp	Not-Exp	Not-Exp
FBgn0036498	CG13455	Not_TF	Not-Exp	Not-Exp	Not-Exp	Not-Exp	Not-Exp	Not-Exp	Not-Exp
FBgn0036479	CG13458	Not_TF	Not-Exp	Not-Exp	Not-Exp	Not-Exp	Not-Exp	Not-Exp	Not-Exp
FBgn0036470	CG13463	Not_TF	Pattern	Not-Exp	Not-Exp	Not-Exp	Not-Exp	Not-Exp	Pattern
FBgn0036443	CG13471	Not_TF	Not-Exp	Not-Exp	Not-Exp	Not-Exp	Not-Exp	Not-Exp	Not-Exp
FBgn0034671	CG13494	Not_TF	Not-Exp	Not-Exp	Not-Exp	Not-Exp	Not-Exp	Not-Exp	Not-Exp
FBgn0034692	CG13502	Not_TF	Not-Exp	Not-Exp	Not-Exp	Not-Exp	Not-Exp	Not-Exp	Not-Exp
FBgn0034723	CG13506	Not_TF	Pattern	Not-Exp	Not-Exp	Not-Exp	Not-Exp	Not-Exp	Pattern
FBgn0034758	CG13510	Not_TF	Pattern	Not-Exp	Not-Exp	Not-Exp	Not-Exp	Not-Exp	Pattern
FBgn0034788	CG13532	Not_TF	Pattern	Not-Exp	Not-Exp	Not-Exp	Not-Exp	Not-Exp	Pattern
FBgn0034833	CG13539	Not_TF	Not-Exp	Not-Exp	Not-Exp	Not-Exp	Not-Exp	Not-Exp	Not-Exp
FBgn0034826	CG13544	Not_TF	Not-Exp	Not-Exp	Not-Exp	Not-Exp	Not-Exp	Not-Exp	Not-Exp
FBgn0034935	CG13565	Not_TF	Pattern	Not-Exp	Not-Exp	Not-Exp	Pattern	Pattern	Pattern
FBgn0034979	CG13569	Not_TF	Not-Exp	Not-Exp	Not-Exp	Not-Exp	Not-Exp	Not-Exp	Not-Exp
FBgn0034996	CG13575	Not_TF	Not-Exp	Not-Exp	Not-Exp	Not-Exp	Not-Exp	Not-Exp	Not-Exp
FBgn0035014	CG13581	Not_TF	Not-Exp	Not-Exp	Not-Exp	Not-Exp	Not-Exp	Not-Exp	Not-Exp
FBgn0035020	CG13585	Not_TF	Pattern	Not-Exp	Not-Exp	Not-Exp	Not-Exp	Not-Exp	Pattern
FBgn0039124	CG13597	Not_TF	Not-Exp	Not-Exp	Not-Exp	Not-Exp	Not-Exp	Not-Exp	Not-Exp
FBgn0039127	CG13602	Not_TF	Not-Exp	Not-Exp	Not-Exp	Not-Exp	Not-Exp	Not-Exp	Not-Exp
FBgn0039161	CG13606	Not_TF	Pattern	Not-Exp	Not-Exp	Not-Exp	Not-Exp	Not-Exp	Pattern
FBgn0039200	CG13616	Not_TF	Pattern	Not-Exp	Not-Exp	Not-Exp	Not-Exp	Not-Exp	Pattern
FBgn0039203	CG13618	Not_TF	Pattern	Not-Exp	Not-Exp	Not-Exp	Not-Exp	Not-Exp	Pattern
FBgn0039205	CG13623	Not_TF	Not-Exp	Not-Exp	Not-Exp	Not-Exp	Not-Exp	Not-Exp	Not-Exp
FBgn0039217	CG13627	Not_TF	Pattern	Not-Exp	Not-Exp	Not-Exp	Not-Exp	Not-Exp	Pattern
FBgn0040600	CG13631	Not_TF	Pattern	Not-Exp	Not-Exp	Not-Exp	Not-Exp	Not-Exp	Pattern
FBgn0039232	CG13636	Not_TF	Pattern	Not-Exp	Not-Exp	Not-Exp	Not-Exp	Not-Exp	Pattern
FBgn0039237	CG13640	Not_TF	Pattern	Not-Exp	Not-Exp	Not-Exp	Not-Exp	Not-Exp	Pattern
FBgn0040601	CG13643	Not_TF	Pattern	Not-Exp	Not-Exp	Not-Exp	Not-Exp	Not-Exp	Pattern
FBgn0039277	CG13650	Not_TF	Not-Exp	Not-Exp	Not-Exp	Not-Exp	Not-Exp	Not-Exp	Not-Exp
FBgn0039288	CG13653	Not_TF	Pattern	Not-Exp	Pattern	Pattern	Pattern	Pattern	Not-Exp
FBgn0035844	CG13676	Not_TF	Pattern	Not-Exp	Not-Exp	Not-Exp	Not-Exp	Not-Exp	Pattern
FBgn0035859	CG13678	Not_TF	Pattern	Not-Exp	Not-Exp	Not-Exp	Not-Exp	Not-Exp	Pattern
FBgn0030539	CG1368	Not_TF	Pattern	Not-Exp	Not-Exp	Not-Exp	Not-Exp	Not-Exp	Pattern
FBgn0036781	CG13699	Not_TF	Pattern	Not-Exp	Not-Exp	Not-Exp	Not-Exp	Not-Exp	Pattern
FBgn0036785	CG13700	Not_TF	Not-Exp	Not-Exp	Not-Exp	Not-Exp	Not-Exp	Not-Exp	Not-Exp
FBgn0035583	CG13704	Not_TF	Pattern	Not-Exp	Not-Exp	Not-Exp	Not-Exp	Pattern	Pattern
FBgn0035582	CG13705	Not_TF	Pattern	Not-Exp	Not-Exp	Not-Exp	Not-Exp	Not-Exp	Pattern
FBgn0036716	CG13728	Not_TF	Not-Exp	Not-Exp	Not-Exp	Not-Exp	Not-Exp	Not-Exp	Not-Exp
FBgn0036382	CG13737	Not_TF	Not-Exp	Not-Exp	Not-Exp	Not-Exp	Not-Exp	Not-Exp	Not-Exp
FBgn0036390	CG13738	Not_TF	Not-Exp	Not-Exp	Not-Exp	Not-Exp	Not-Exp	Not-Exp	Not-Exp
FBgn0033368	CG13743	Not_TF	Not-Exp	Not-Exp	Not-Exp	Not-Exp	Not-Exp	Not-Exp	Not-Exp
FBgn0040333	CG13762	Not_TF	Not-Exp	Not-Exp	Not-Exp	Not-Exp	Not-Exp	Not-Exp	Not-Exp
FBgn0031937	CG13795	Not_TF	Pattern	Not-Exp	Not-Exp	Not-Exp	Not-Exp	Pattern	Pattern
FBgn0031939	CG13796	Not_TF	Not-Exp	Not-Exp	Not-Exp	Not-Exp	Not-Exp	Not-Exp	Not-Exp
FBgn0035332	CG13801	Not_TF	Not-Exp	Not-Exp	Not-Exp	Not-Exp	Not-Exp	Not-Exp	Not-Exp
FBgn0035325	CG13806	Not_TF	Pattern	Not-Exp	Not-Exp	Not-Exp	Not-Exp	Not-Exp	Pattern
FBgn0036956	CG13813	Not_TF	Pattern	Not-Exp	Not-Exp	Not-Exp	Not-Exp	Not-Exp	Pattern
FBgn0040590	CG13826	Not_TF	Not-Exp	Not-Exp	Not-Exp	Not-Exp	Not-Exp	Not-Exp	Not-Exp
FBgn0039068	CG13827	Not_TF	Pattern	Not-Exp	Not-Exp	Not-Exp	Not-Exp	Not-Exp	Pattern
FBgn0039040	CG13833	Not_TF	Not-Exp	Not-Exp	Not-Exp	Not-Exp	Not-Exp	Not-Exp	Not-Exp
FBgn0038993	CG13843	Not_TF	Not-Exp	Not-Exp	Not-Exp	Not-Exp	Not-Exp	Not-Exp	Not-Exp
FBgn0038967	CG13847	Not_TF	Pattern	Not-Exp	Not-Exp	Not-Exp	Not-Exp	Not-Exp	Pattern
FBgn0034501	CG13868	Not_TF	Pattern	Not-Exp	Pattern	Not-Exp	Pattern	Pattern	Not-Exp
FBgn0034506	CG13870	Not_TF	Not-Exp	Not-Exp	Not-Exp	Not-Exp	Not-Exp	Not-Exp	Not-Exp
FBgn0035104	CG13875	Not_TF	Pattern	Not-Exp	Not-Exp	Not-Exp	Not-Exp	Not-Exp	Pattern
FBgn0030033	CG1387	Not_TF	Not-Exp	Not-Exp	Not-Exp	Not-Exp	Not-Exp	Not-Exp	Not-Exp
FBgn0035146	CG13893	Not_TF	Pattern	Not-Exp	Not-Exp	Not-Exp	Not-Exp	Pattern	Pattern
FBgn0035186	CG13912	Not_TF	Pattern	Not-Exp	Pattern	Pattern	Pattern	Pattern	Pattern
FBgn0025712	CG13920	Not_TF	Pattern	Not-Exp	Not-Exp	Not-Exp	Not-Exp	Pattern	Pattern
FBgn0035246	CG13928	Not_TF	Pattern	Not-Exp	Not-Exp	Not-Exp	Not-Exp	Pattern	Pattern
FBgn0031288	CG13949	Not_TF	Pattern	Not-Exp	Not-Exp	Not-Exp	Not-Exp	Not-Exp	Pattern
FBgn0030277	CG1394	Not_TF	Not-Exp	Not-Exp	Not-Exp	Not-Exp	Not-Exp	Not-Exp	Not-Exp
FBgn0031811	CG13982	Not_TF	Not-Exp	Not-Exp	Not-Exp	Not-Exp	Not-Exp	Not-Exp	Not-Exp
FBgn0031786	CG13989	Not_TF	Not-Exp	Not-Exp	Not-Exp	Not-Exp	Not-Exp	Not-Exp	Not-Exp
FBgn0031749	CG14000	Not_TF	Not-Exp	Not-Exp	Not-Exp	Not-Exp	Not-Exp	Not-Exp	Not-Exp
FBgn0031733	CG14006	Not_TF	Not-Exp	Not-Exp	Not-Exp	Not-Exp	Not-Exp	Not-Exp	Not-Exp
FBgn0031722	CG14011	Not_TF	Not-Exp	Not-Exp	Not-Exp	Not-Exp	Not-Exp	Not-Exp	Not-Exp
FBgn0031716	CG14015	Not_TF	Not-Exp	Not-Exp	Not-Exp	Not-Exp	Not-Exp	Not-Exp	Not-Exp
FBgn0031721	CG14017	Not_TF	Not-Exp	Not-Exp	Not-Exp	Not-Exp	Not-Exp	Not-Exp	Not-Exp
FBgn0031700	CG14022	Not_TF	Not-Exp	Not-Exp	Not-Exp	Not-Exp	Not-Exp	Not-Exp	Not-Exp
FBgn0031697	CG14024	Not_TF	Not-Exp	Not-Exp	Not-Exp	Not-Exp	Not-Exp	Not-Exp	Not-Exp
FBgn0031650	CG14044	Not_TF	Not-Exp	Not-Exp	Not-Exp	Not-Exp	Not-Exp	Not-Exp	Not-Exp
FBgn0029603	CG14053	Not_TF	Not-Exp	Not-Exp	Not-Exp	Not-Exp	Not-Exp	Not-Exp	Not-Exp
FBgn0039592	CG14062	Not_TF	Not-Exp	Not-Exp	Not-Exp	Not-Exp	Not-Exp	Not-Exp	Not-Exp
FBgn0036860	CG14086	Not_TF	Not-Exp	Not-Exp	Not-Exp	Not-Exp	Not-Exp	Not-Exp	Not-Exp
FBgn0036905	CG14101	Not_TF	Not-Exp	Not-Exp	Not-Exp	Not-Exp	Not-Exp	Not-Exp	Not-Exp
FBgn0036351	CG14107	Not_TF	Pattern	Not-Exp	Not-Exp	Not-Exp	Not-Exp	Not-Exp	Pattern
FBgn0036364	CG14109	Not_TF	Pattern	Not-Exp	Not-Exp	Not-Exp	Not-Exp	Not-Exp	Pattern
FBgn0036352	CG14110	Not_TF	Pattern	Not-Exp	Not-Exp	Not-Exp	Not-Exp	Pattern	Pattern
FBgn0036146	CG14141	Not_TF	Not-Exp	Not-Exp	Not-Exp	Not-Exp	Not-Exp	Not-Exp	Not-Exp
FBgn0036112	CG14147	Not_TF	Not-Exp	Not-Exp	Not-Exp	Not-Exp	Not-Exp	Not-Exp	Not-Exp
FBgn0036089	CG14151	Not_TF	Not-Exp	Not-Exp	Not-Exp	Not-Exp	Not-Exp	Not-Exp	Not-Exp
FBgn0036094	CG14153	Not_TF	Not-Exp	Not-Exp	Not-Exp	Not-Exp	Not-Exp	Not-Exp	Not-Exp
FBgn0036935	CG14186	Not_TF	Pattern	Not-Exp	Not-Exp	Not-Exp	Not-Exp	Not-Exp	Pattern
FBgn0030994	CG14193	Not_TF	Pattern	Not-Exp	Not-Exp	Not-Exp	Not-Exp	Not-Exp	Pattern
FBgn0031034	CG14205	Not_TF	Not-Exp	Not-Exp	Not-Exp	Not-Exp	Not-Exp	Not-Exp	Not-Exp
FBgn0031033	CG14219	Not_TF	Not-Exp	Not-Exp	Not-Exp	Not-Exp	Not-Exp	Not-Exp	Not-Exp
FBgn0032966	CG1421	Not_TF	Not-Exp	Not-Exp	Not-Exp	Not-Exp	Not-Exp	Not-Exp	Not-Exp
FBgn0031065	CG14234	Not_TF	Not-Exp	Not-Exp	Not-Exp	Not-Exp	Not-Exp	Not-Exp	Not-Exp
FBgn0040608	CG14246	Not_TF	Not-Exp	Not-Exp	Not-Exp	Not-Exp	Not-Exp	Not-Exp	Not-Exp
FBgn0039467	CG14253	Not_TF	Pattern	Not-Exp	Not-Exp	Not-Exp	Not-Exp	Pattern	Pattern
FBgn0039503	CG14262	Not_TF	Not-Exp	Not-Exp	Not-Exp	Not-Exp	Not-Exp	Not-Exp	Not-Exp
FBgn0032022	CG14275	Not_TF	Pattern	Not-Exp	Not-Exp	Not-Exp	Pattern	Pattern	Pattern
FBgn0032008	CG14277	Not_TF	Not-Exp	Not-Exp	Not-Exp	Not-Exp	Not-Exp	Not-Exp	Not-Exp
FBgn0032967	CG1428	Not_TF	Not-Exp	Not-Exp	Not-Exp	Not-Exp	Not-Exp	Not-Exp	Not-Exp
FBgn0038660	CG14291	Not_TF	Pattern	Not-Exp	Not-Exp	Not-Exp	Not-Exp	Pattern	Pattern
FBgn0038656	CG14294	Not_TF	Not-Exp	Not-Exp	Not-Exp	Not-Exp	Not-Exp	Not-Exp	Not-Exp
FBgn0038643	CG14300	Not_TF	Not-Exp	Not-Exp	Not-Exp	Not-Exp	Not-Exp	Not-Exp	Not-Exp
FBgn0038647	CG14302	Not_TF	Not-Exp	Not-Exp	Not-Exp	Not-Exp	Not-Exp	Not-Exp	Not-Exp
FBgn0038630	CG14305	Not_TF	Not-Exp	Not-Exp	Not-Exp	Not-Exp	Not-Exp	Not-Exp	Not-Exp
FBgn0038581	CG14314	Not_TF	Pattern	Not-Exp	Not-Exp	Not-Exp	Not-Exp	Not-Exp	Pattern
FBgn0038567	CG14316	Not_TF	Not-Exp	Not-Exp	Not-Exp	Not-Exp	Not-Exp	Not-Exp	Not-Exp
FBgn0038566	CG14317	Not_TF	Pattern-Ubiq	Not-Exp	Ubiq	Pattern	Pattern	Pattern	Not-Exp
FBgn0038540	CG14321	Not_TF	Pattern-Ubiq	Not-Exp	Not-Exp	Faint-Ubiq	Pattern-Ubiq	Pattern	Pattern
FBgn0038526	CG14327	Not_TF	Ubiq	Not-Exp	Not-Exp	Not-Exp	Not-Exp	Faint-Ubiq	Faint-Ubiq
FBgn0038525	CG14329	Not_TF	Not-Exp	Not-Exp	Not-Exp	Not-Exp	Not-Exp	Not-Exp	Not-Exp
FBgn0038512	CG14330	Not_TF	Not-Exp	Not-Exp	Not-Exp	Not-Exp	Not-Exp	Not-Exp	Not-Exp
FBgn0031337	CG14346	Not_TF	Not-Exp	Not-Exp	Not-Exp	Not-Exp	Not-Exp	Not-Exp	Not-Exp
FBgn0039376	CG14354	Not_TF	Not-Exp	Not-Exp	Not-Exp	Not-Exp	Not-Exp	Not-Exp	Not-Exp
FBgn0038170	CG14367	Not_TF	Ubiq	Not-Exp	Faint-Ubiq	Faint-Ubiq	Faint-Ubiq	Faint-Ubiq	Faint-Ubiq
FBgn0038147	CG14375	Not_TF	Pattern	Not-Exp	Not-Exp	Not-Exp	Not-Exp	Not-Exp	Pattern
FBgn0038073	CG14395	Not_TF	Pattern	Not-Exp	Not-Exp	Not-Exp	Not-Exp	Not-Exp	Pattern
FBgn0032894	CG14402	Not_TF	Not-Exp	Not-Exp	Not-Exp	Not-Exp	Not-Exp	Not-Exp	Not-Exp
FBgn0029639	CG14419	Not_TF	Pattern	Not-Exp	Not-Exp	Not-Exp	Not-Exp	Not-Exp	Pattern
FBgn0033464	CG1441	Not_TF	Pattern	Not-Exp	Not-Exp	Not-Exp	Not-Exp	Not-Exp	Pattern
FBgn0029931	CG14427	Not_TF	Pattern-Ubiq	Not-Exp	Pattern-Ubiq	Pattern	Pattern	Not-Exp	Pattern
FBgn0029894	CG14440	Not_TF	Not-Exp	Not-Exp	Not-Exp	Not-Exp	Not-Exp	Not-Exp	Not-Exp
FBgn0037191	CG14448	Not_TF	Not-Exp	Not-Exp	Not-Exp	Not-Exp	Not-Exp	Not-Exp	Not-Exp
FBgn0037174	CG14457	Not_TF	Not-Exp	Not-Exp	Not-Exp	Not-Exp	Not-Exp	Not-Exp	Not-Exp
FBgn0033000	CG14464	Not_TF	Not-Exp	Not-Exp	Not-Exp	Not-Exp	Not-Exp	Not-Exp	Not-Exp
FBgn0033046	CG14470	Not_TF	Pattern	Not-Exp	Not-Exp	Not-Exp	Not-Exp	Not-Exp	Pattern
FBgn0034318	CG14500	Not_TF	Not-Exp	Not-Exp	Not-Exp	Not-Exp	Not-Exp	Not-Exp	Not-Exp
FBgn0034321	CG14502	Not_TF	Not-Exp	Not-Exp	Not-Exp	Not-Exp	Not-Exp	Not-Exp	Not-Exp
FBgn0034327	CG14505	Not_TF	Not-Exp	Not-Exp	Not-Exp	Not-Exp	Not-Exp	Not-Exp	Not-Exp
FBgn0039655	CG14507	Not_TF	Pattern	Not-Exp	Not-Exp	Not-Exp	Not-Exp	Not-Exp	Pattern
FBgn0039617	CG14521	Not_TF	Pattern	Not-Exp	Not-Exp	Not-Exp	Not-Exp	Not-Exp	Pattern
FBgn0027578	CG14526	Not_TF	Not-Exp	Not-Exp	Not-Exp	Not-Exp	Not-Exp	Not-Exp	Not-Exp
FBgn0039611	CG14528	Not_TF	Pattern	Not-Exp	Not-Exp	Not-Exp	Pattern	Pattern	Pattern
FBgn0031954	CG14537	Not_TF	Not-Exp	Not-Exp	Not-Exp	Not-Exp	Not-Exp	Not-Exp	Not-Exp
FBgn0037126	CG14567	Not_TF	Not-Exp	Not-Exp	Not-Exp	Not-Exp	Not-Exp	Not-Exp	Not-Exp
FBgn0037124	CG14568	Not_TF	Not-Exp	Not-Exp	Not-Exp	Not-Exp	Not-Exp	Not-Exp	Not-Exp
FBgn0037123	CG14569	Not_TF	Pattern	Not-Exp	Not-Exp	Not-Exp	Not-Exp	Pattern	Pattern
FBgn0037122	CG14570	Not_TF	Not-Exp	Not-Exp	Not-Exp	Not-Exp	Not-Exp	Not-Exp	Not-Exp
FBgn0037128	CG14572	Not_TF	Not-Exp	Not-Exp	Not-Exp	Not-Exp	Not-Exp	Not-Exp	Not-Exp
FBgn0033063	CG14589	Not_TF	Not-Exp	Not-Exp	Not-Exp	Not-Exp	Not-Exp	Not-Exp	Not-Exp
FBgn0033061	CG14590	Not_TF	Not-Exp	Not-Exp	Not-Exp	Not-Exp	Not-Exp	Not-Exp	Not-Exp
FBgn0033054	CG14591	Not_TF	Pattern	Not-Exp	Not-Exp	Not-Exp	Not-Exp	Not-Exp	Pattern
FBgn0037503	CG14598	Not_TF	Pattern	Not-Exp	Not-Exp	Not-Exp	Not-Exp	Not-Exp	Pattern
FBgn0037486	CG14605	Not_TF	Not-Exp	Not-Exp	Not-Exp	Not-Exp	Not-Exp	Not-Exp	Not-Exp
FBgn0037483	CG14609	Not_TF	Not-Exp	Not-Exp	Not-Exp	Not-Exp	Not-Exp	Not-Exp	Not-Exp
FBgn0031183	CG14621	Not_TF	Pattern	Not-Exp	Not-Exp	Not-Exp	Not-Exp	Not-Exp	Pattern
FBgn0040398	CG14629	Not_TF	Pattern	Not-Exp	Not-Exp	Not-Exp	Not-Exp	Pattern	Pattern
FBgn0037217	CG14636	Not_TF	Pattern	Not-Exp	Not-Exp	Not-Exp	Not-Exp	Pattern	Pattern
FBgn0037222	CG14642	Not_TF	Not-Exp	Not-Exp	Not-Exp	Not-Exp	Not-Exp	Not-Exp	Not-Exp
FBgn0250821	CG14644	Not_TF	Not-Exp	Not-Exp	Not-Exp	Not-Exp	Not-Exp	Not-Exp	Not-Exp
FBgn0037254	CG14651	Not_TF	Not-Exp	Not-Exp	Not-Exp	Not-Exp	Not-Exp	Not-Exp	Not-Exp
FBgn0037283	CG14658	Not_TF	Not-Exp	Not-Exp	Not-Exp	Not-Exp	Not-Exp	Not-Exp	Not-Exp
FBgn0037291	CG14662	Not_TF	Not-Exp	Not-Exp	Not-Exp	Not-Exp	Not-Exp	Not-Exp	Not-Exp
FBgn0037822	CG14683	Not_TF	Not-Exp	Not-Exp	Not-Exp	Not-Exp	Not-Exp	Not-Exp	Not-Exp
FBgn0037835	CG14687	Not_TF	Pattern	Not-Exp	Not-Exp	Not-Exp	Not-Exp	Pattern	Pattern
FBgn0037826	CG14689	Not_TF	Not-Exp	Not-Exp	Not-Exp	Not-Exp	Not-Exp	Not-Exp	Not-Exp
FBgn0037829	CG14691	Not_TF	Not-Exp	Not-Exp	Not-Exp	Not-Exp	Not-Exp	Not-Exp	Not-Exp
FBgn0037837	CG14693	Not_TF	Pattern	Not-Exp	Pattern	Pattern	Not-Exp	Pattern	Pattern
FBgn0037938	CG14717	Not_TF	Not-Exp	Not-Exp	Not-Exp	Not-Exp	Not-Exp	Not-Exp	Not-Exp
FBgn0037939	CG14718	Not_TF	Not-Exp	Not-Exp	Not-Exp	Not-Exp	Not-Exp	Not-Exp	Not-Exp
FBgn0037964	CG14731	Not_TF	Not-Exp	Not-Exp	Not-Exp	Not-Exp	Not-Exp	Not-Exp	Not-Exp
FBgn0033275	CG14756	Not_TF	Pattern	Not-Exp	Not-Exp	Not-Exp	Not-Exp	Pattern	Pattern
FBgn0033250	CG14762	Not_TF	Pattern	Not-Exp	Not-Exp	Not-Exp	Not-Exp	Not-Exp	Pattern
FBgn0033243	CG14763	Not_TF	Not-Exp	Not-Exp	Not-Exp	Not-Exp	Not-Exp	Not-Exp	Not-Exp
FBgn0029573	CG14770	Not_TF	Not-Exp	Not-Exp	Not-Exp	Not-Exp	Not-Exp	Not-Exp	Not-Exp
FBgn0026872	CG14777	Not_TF	Not-Exp	Not-Exp	Not-Exp	Not-Exp	Not-Exp	Not-Exp	Not-Exp
FBgn0027793	CG14787	Not_TF	Pattern	Not-Exp	Not-Exp	Not-Exp	Not-Exp	Not-Exp	Pattern
FBgn0029588	CG14798	Not_TF	Not-Exp	Not-Exp	Not-Exp	Not-Exp	Not-Exp	Not-Exp	Not-Exp
FBgn0023516	CG14815	Not_TF	Not-Exp	Not-Exp	Not-Exp	Not-Exp	Not-Exp	Not-Exp	Not-Exp
FBgn0035734	CG14823	Not_TF	Not-Exp	Not-Exp	Not-Exp	Not-Exp	Not-Exp	Not-Exp	Not-Exp
FBgn0035755	CG14830	Not_TF	Pattern	Not-Exp	Not-Exp	Not-Exp	Not-Exp	Pattern	Pattern
FBgn0035768	CG14834	Not_TF	Ubiq	Not-Exp	Ubiq	Not-Exp	Not-Exp	Not-Exp	Not-Exp
FBgn0035799	CG14838	Not_TF	Pattern	Not-Exp	Not-Exp	Not-Exp	Not-Exp	Not-Exp	Pattern
FBgn0038218	CG14841	Not_TF	Not-Exp	Not-Exp	Not-Exp	Not-Exp	Not-Exp	Not-Exp	Not-Exp
FBgn0038261	CG14856	Not_TF	Not-Exp	Not-Exp	Not-Exp	Not-Exp	Not-Exp	Not-Exp	Not-Exp
FBgn0038315	CG14866	Not_TF	Pattern	Not-Exp	Not-Exp	Not-Exp	Not-Exp	Not-Exp	Pattern
FBgn0038330	CG14868	Not_TF	Pattern	Not-Exp	Not-Exp	Not-Exp	Not-Exp	Pattern	Pattern
FBgn0038341	CG14869	Not_TF	Not-Exp	Not-Exp	Not-Exp	Not-Exp	Not-Exp	Not-Exp	Not-Exp
FBgn0038419	CG14879	Not_TF	Pattern	Not-Exp	Not-Exp	Not-Exp	Not-Exp	Not-Exp	Pattern
FBgn0038445	CG14891	Not_TF	Not-Exp	Not-Exp	Not-Exp	Not-Exp	Not-Exp	Not-Exp	Not-Exp
FBgn0032335	CG14915	Not_TF	Ubiq	Not-Exp	Ubiq	Not-Exp	Not-Exp	Not-Exp	Not-Exp
FBgn0032345	CG14921	Not_TF	Pattern	Not-Exp	Not-Exp	Not-Exp	Not-Exp	Not-Exp	Pattern
FBgn0032366	CG14930	Not_TF	Not-Exp	Not-Exp	Not-Exp	Not-Exp	Not-Exp	Not-Exp	Not-Exp
FBgn0032377	CG14937	Not_TF	Pattern-Ubiq	Not-Exp	Ubiq	Pattern-Ubiq	Pattern	Pattern	Pattern
FBgn0032402	CG14945	Not_TF	Pattern	Not-Exp	Not-Exp	Not-Exp	Not-Exp	Not-Exp	Pattern
FBgn0035399	CG14955	Not_TF	Not-Exp	Not-Exp	Not-Exp	Not-Exp	Not-Exp	Not-Exp	Not-Exp
FBgn0035412	CG14957	Not_TF	Not-Exp	Not-Exp	Not-Exp	Not-Exp	Not-Exp	Not-Exp	Not-Exp
FBgn0035428	CG14960	Not_TF	Pattern	Not-Exp	Not-Exp	Not-Exp	Not-Exp	Not-Exp	Pattern
FBgn0035409	CG14963	Not_TF	Not-Exp	Not-Exp	Not-Exp	Not-Exp	Not-Exp	Not-Exp	Not-Exp
FBgn0035431	CG14968	Not_TF	Pattern	Not-Exp	Not-Exp	Not-Exp	Not-Exp	Pattern	Pattern
FBgn0035470	CG14980	Not_TF	Ubiq	Not-Exp	Ubiq	Faint-Ubiq	Faint-Ubiq	Faint-Ubiq	Faint-Ubiq
FBgn0035477	CG14982	Not_TF	Not-Exp	Not-Exp	Not-Exp	Not-Exp	Not-Exp	Not-Exp	Not-Exp
FBgn0035495	CG14989	Not_TF	Pattern	Not-Exp	Not-Exp	Not-Exp	Not-Exp	Pattern	Pattern
FBgn0035496	CG14990	Not_TF	Not-Exp	Not-Exp	Not-Exp	Not-Exp	Not-Exp	Not-Exp	Not-Exp
FBgn0039852	CG1499	Not_TF	Pattern	Not-Exp	Not-Exp	Not-Exp	Not-Exp	Pattern	Pattern
FBgn0035508	CG15005	Not_TF	Pattern	Not-Exp	Not-Exp	Not-Exp	Not-Exp	Pattern	Pattern
FBgn0035532	CG15014	Not_TF	Not-Exp	Not-Exp	Not-Exp	Not-Exp	Not-Exp	Not-Exp	Not-Exp
FBgn0035544	CG15021	Not_TF	Not-Exp	Not-Exp	Not-Exp	Not-Exp	Not-Exp	Not-Exp	Not-Exp
FBgn0035547	CG15022	Not_TF	Pattern	Not-Exp	Not-Exp	Not-Exp	Not-Exp	Not-Exp	Pattern
FBgn0038709	CG15025	Not_TF	Not-Exp	Not-Exp	Not-Exp	Not-Exp	Not-Exp	Not-Exp	Not-Exp
FBgn0030619	CG15029	Not_TF	Not-Exp	Not-Exp	Not-Exp	Not-Exp	Not-Exp	Not-Exp	Not-Exp
FBgn0030626	CG15032	Not_TF	Not-Exp	Not-Exp	Not-Exp	Not-Exp	Not-Exp	Not-Exp	Not-Exp
FBgn0031157	CG1503	Not_TF	Not-Exp	Not-Exp	Not-Exp	Not-Exp	Not-Exp	Not-Exp	Not-Exp
FBgn0030929	CG15043	Not_TF	Pattern	Not-Exp	Not-Exp	Not-Exp	Not-Exp	Not-Exp	Pattern
FBgn0030928	CG15044	Not_TF	Pattern	Not-Exp	Not-Exp	Not-Exp	Not-Exp	Not-Exp	Pattern
FBgn0030918	CG15056	Not_TF	Not-Exp	Not-Exp	Not-Exp	Not-Exp	Not-Exp	Not-Exp	Not-Exp
FBgn0034391	CG15080	Not_TF	Pattern	Not-Exp	Not-Exp	Not-Exp	Not-Exp	Not-Exp	Pattern
FBgn0034374	CG15086	Not_TF	Pattern	Not-Exp	Not-Exp	Not-Exp	Not-Exp	Pattern	Pattern
FBgn0034396	CG15097	Not_TF	Pattern	Not-Exp	Not-Exp	Not-Exp	Not-Exp	Not-Exp	Pattern
FBgn0034416	CG15109	Not_TF	Not-Exp	Not-Exp	Not-Exp	Not-Exp	Not-Exp	Not-Exp	Not-Exp
FBgn0034417	CG15117	Not_TF	Pattern	Not-Exp	Not-Exp	Not-Exp	Pattern	Not-Exp	Pattern
FBgn0040730	CG15127	Not_TF	Not-Exp	Not-Exp	Not-Exp	Not-Exp	Not-Exp	Not-Exp	Not-Exp
FBgn0027580	CG1516	Not_TF	Not-Exp	Not-Exp	Not-Exp	Not-Exp	Not-Exp	Not-Exp	Not-Exp
FBgn0037461	CG15177	Not_TF	Not-Exp	Not-Exp	Not-Exp	Not-Exp	Not-Exp	Not-Exp	Not-Exp
FBgn0030272	CG15201	Not_TF	Not-Exp	Not-Exp	Not-Exp	Not-Exp	Not-Exp	Not-Exp	Not-Exp
FBgn0030261	CG15203	Not_TF	Pattern	Not-Exp	Not-Exp	Not-Exp	Not-Exp	Not-Exp	Pattern
FBgn0030247	CG15208	Not_TF	Not-Exp	Not-Exp	Not-Exp	Not-Exp	Not-Exp	Not-Exp	Not-Exp
FBgn0030237	CG15209	Not_TF	Pattern	Not-Exp	Not-Exp	Not-Exp	Not-Exp	Not-Exp	Pattern
FBgn0030234	CG15211	Not_TF	Pattern	Not-Exp	Not-Exp	Not-Exp	Pattern	Pattern	Pattern
FBgn0040842	CG15212	Not_TF	Pattern	Not-Exp	Not-Exp	Not-Exp	Not-Exp	Not-Exp	Pattern
FBgn0040519	CG15219	Not_TF	Not-Exp	Not-Exp	Not-Exp	Not-Exp	Not-Exp	Not-Exp	Not-Exp
FBgn0034554	CG15227	Not_TF	Not-Exp	Not-Exp	Not-Exp	Not-Exp	Not-Exp	Not-Exp	Not-Exp
FBgn0033076	CG15233	Not_TF	Not-Exp	Not-Exp	Not-Exp	Not-Exp	Not-Exp	Not-Exp	Not-Exp
FBgn0040673	CG15234	Not_TF	Not-Exp	Not-Exp	Not-Exp	Not-Exp	Not-Exp	Not-Exp	Not-Exp
FBgn0033108	CG15236	Not_TF	Pattern	Not-Exp	Pattern	Pattern	Not-Exp	Not-Exp	Pattern
FBgn0029681	CG15239	Not_TF	Pattern	Not-Exp	Not-Exp	Not-Exp	Not-Exp	Not-Exp	Pattern
FBgn0030166	CG15251	Not_TF	Pattern	Not-Exp	Not-Exp	Not-Exp	Not-Exp	Not-Exp	Pattern
FBgn0028862	CG15267	Not_TF	Pattern	Not-Exp	Not-Exp	Not-Exp	Not-Exp	Not-Exp	Pattern
FBgn0028879	CG15270	Not_TF	Pattern	Not-Exp	Not-Exp	Not-Exp	Not-Exp	Pattern	Pattern
FBgn0028886	CG15279	Not_TF	Not-Exp	Not-Exp	Not-Exp	Not-Exp	Not-Exp	Not-Exp	Not-Exp
FBgn0030220	CG15295	Not_TF	Not-Exp	Not-Exp	Not-Exp	Not-Exp	Not-Exp	Not-Exp	Not-Exp
FBgn0030215	CG15296	Not_TF	Not-Exp	Not-Exp	Not-Exp	Not-Exp	Not-Exp	Not-Exp	Not-Exp
FBgn0030191	CG15306	Not_TF	Not-Exp	Not-Exp	Not-Exp	Not-Exp	Not-Exp	Not-Exp	Not-Exp
FBgn0029987	CG15330	Not_TF	Not-Exp	Not-Exp	Not-Exp	Not-Exp	Not-Exp	Not-Exp	Not-Exp
FBgn0029989	CG15333	Not_TF	Not-Exp	Not-Exp	Not-Exp	Not-Exp	Not-Exp	Not-Exp	Not-Exp
FBgn0030001	CG15335	Not_TF	Pattern	Not-Exp	Not-Exp	Not-Exp	Not-Exp	Pattern	Pattern
FBgn0030040	CG15347	Not_TF	Pattern	Not-Exp	Not-Exp	Not-Exp	Not-Exp	Pattern	Pattern
FBgn0031393	CG15382	Not_TF	Ubiq	Not-Exp	Ubiq	Not-Exp	Not-Exp	Not-Exp	Not-Exp
FBgn0031397	CG15385	Not_TF	Not-Exp	Not-Exp	Not-Exp	Not-Exp	Not-Exp	Not-Exp	Not-Exp
FBgn0031440	CG15395	Not_TF	Not-Exp	Not-Exp	Not-Exp	Not-Exp	Not-Exp	Not-Exp	Not-Exp
FBgn0031608	CG15435	Not_TF	Not-Exp	Not-Exp	Not-Exp	Not-Exp	Not-Exp	Not-Exp	Not-Exp
FBgn0031161	CG15445	Not_TF	Not-Exp	Not-Exp	Not-Exp	Not-Exp	Not-Exp	Not-Exp	Not-Exp
FBgn0031155	CG15446	Not_TF	Pattern	Not-Exp	Not-Exp	Not-Exp	Not-Exp	Not-Exp	Pattern
FBgn0029724	CG15472	Not_TF	Not-Exp	Not-Exp	Not-Exp	Not-Exp	Not-Exp	Not-Exp	Not-Exp
FBgn0032867	CG15475	Not_TF	Not-Exp	Not-Exp	Not-Exp	Not-Exp	Not-Exp	Not-Exp	Not-Exp
FBgn0032489	CG15480	Not_TF	Pattern	Not-Exp	Not-Exp	Pattern	Pattern	Pattern	Not-Exp
FBgn0038892	CG15498	Not_TF	Not-Exp	Not-Exp	Not-Exp	Not-Exp	Not-Exp	Not-Exp	Not-Exp
FBgn0039719	CG15515	Not_TF	Not-Exp	Not-Exp	Not-Exp	Not-Exp	Not-Exp	Not-Exp	Not-Exp
FBgn0039723	CG15522	Not_TF	Pattern	Not-Exp	Not-Exp	Not-Exp	Not-Exp	Not-Exp	Pattern
FBgn0030258	CG1552	Not_TF	Not-Exp	Not-Exp	Not-Exp	Not-Exp	Not-Exp	Not-Exp	Not-Exp
FBgn0039799	CG15543	Not_TF	Not-Exp	Not-Exp	Not-Exp	Not-Exp	Not-Exp	Not-Exp	Not-Exp
FBgn0039804	CG15544	Not_TF	Pattern	Not-Exp	Not-Exp	Not-Exp	Not-Exp	Not-Exp	Pattern
FBgn0039810	CG15549	Not_TF	Not-Exp	Not-Exp	Not-Exp	Not-Exp	Not-Exp	Not-Exp	Not-Exp
FBgn0039820	CG15554	Not_TF	Not-Exp	Not-Exp	Not-Exp	Not-Exp	Not-Exp	Not-Exp	Not-Exp
FBgn0039821	CG15556	Not_TF	Not-Exp	Not-Exp	Not-Exp	Not-Exp	Not-Exp	Not-Exp	Not-Exp
FBgn0029702	CG15572	Not_TF	Not-Exp	Not-Exp	Not-Exp	Not-Exp	Not-Exp	Not-Exp	Not-Exp
FBgn0040905	CG15578	Not_TF	Not-Exp	Not-Exp	Not-Exp	Not-Exp	Not-Exp	Not-Exp	Not-Exp
FBgn0040906	CG15579	Not_TF	Not-Exp	Not-Exp	Not-Exp	Not-Exp	Not-Exp	Not-Exp	Not-Exp
FBgn0037409	CG15589	Not_TF	Pattern	Not-Exp	Not-Exp	Not-Exp	Not-Exp	Not-Exp	Pattern
FBgn0037421	CG15594	Not_TF	Not-Exp	Not-Exp	Not-Exp	Not-Exp	Not-Exp	Not-Exp	Not-Exp
FBgn0034194	CG15611	Not_TF	Not-Exp	Not-Exp	Not-Exp	Not-Exp	Not-Exp	Not-Exp	Not-Exp
FBgn0030317	CG1561	Not_TF	Pattern	Not-Exp	Pattern	Not-Exp	Not-Exp	Not-Exp	Not-Exp
FBgn0031644	CG15625	Not_TF	Not-Exp	Not-Exp	Not-Exp	Not-Exp	Not-Exp	Not-Exp	Not-Exp
FBgn0031630	CG15629	Not_TF	Pattern	Not-Exp	Not-Exp	Not-Exp	Not-Exp	Not-Exp	Pattern
FBgn0031621	CG15634	Not_TF	Ubiq	Not-Exp	Ubiq	Not-Exp	Not-Exp	Not-Exp	Not-Exp
FBgn0034567	CG15651	Not_TF	Pattern	Not-Exp	Not-Exp	Not-Exp	Not-Exp	Not-Exp	Pattern
FBgn0034602	CG15658	Not_TF	Pattern	Not-Exp	Pattern	Pattern	Pattern	Not-Exp	Pattern
FBgn0034651	CG15676	Not_TF	Not-Exp	Not-Exp	Not-Exp	Not-Exp	Not-Exp	Not-Exp	Not-Exp
FBgn0038832	CG15695	Not_TF	Pattern	Not-Exp	Not-Exp	Not-Exp	Not-Exp	Pattern	Pattern
FBgn0034095	CG15701	Not_TF	Not-Exp	Not-Exp	Not-Exp	Not-Exp	Not-Exp	Not-Exp	Not-Exp
FBgn0034099	CG15708	Not_TF	Not-Exp	Not-Exp	Not-Exp	Not-Exp	Not-Exp	Not-Exp	Not-Exp
FBgn0029993	CG1571	Not_TF	Not-Exp	Not-Exp	Not-Exp	Not-Exp	Not-Exp	Not-Exp	Not-Exp
FBgn0030409	CG15728	Not_TF	Not-Exp	Not-Exp	Not-Exp	Not-Exp	Not-Exp	Not-Exp	Not-Exp
FBgn0030309	CG1572	Not_TF	Pattern	Not-Exp	Not-Exp	Not-Exp	Not-Exp	Not-Exp	Pattern
FBgn0030347	CG15739	Not_TF	Pattern	Not-Exp	Not-Exp	Not-Exp	Not-Exp	Pattern	Pattern
FBgn0030340	CG15740	Not_TF	Not-Exp	Not-Exp	Not-Exp	Not-Exp	Not-Exp	Not-Exp	Not-Exp
FBgn0030469	CG15745	Not_TF	Pattern	Not-Exp	Not-Exp	Not-Exp	Pattern	Pattern	Pattern
FBgn0029803	CG15770	Not_TF	Not-Exp	Not-Exp	Not-Exp	Not-Exp	Not-Exp	Not-Exp	Not-Exp
FBgn0029749	CG15786	Not_TF	Pattern	Not-Exp	Not-Exp	Not-Exp	Not-Exp	Not-Exp	Pattern
FBgn0031910	CG15818	Not_TF	Pattern	Not-Exp	Not-Exp	Not-Exp	Not-Exp	Not-Exp	Pattern
FBgn0032136	CG15828	Not_TF	Pattern	Not-Exp	Not-Exp	Not-Exp	Not-Exp	Pattern	Pattern
FBgn0035084	CG15861	Not_TF	Pattern	Not-Exp	Not-Exp	Not-Exp	Not-Exp	Not-Exp	Pattern
FBgn0015336	CG15865	Not_TF	Not-Exp	Not-Exp	Not-Exp	Not-Exp	Not-Exp	Not-Exp	Not-Exp
FBgn0035003	CG15873	Not_TF	Not-Exp	Not-Exp	Not-Exp	Not-Exp	Not-Exp	Not-Exp	Not-Exp
FBgn0035004	CG15874	Not_TF	Not-Exp	Not-Exp	Not-Exp	Not-Exp	Not-Exp	Not-Exp	Not-Exp
FBgn0035316	CG15878	Not_TF	Not-Exp	Not-Exp	Not-Exp	Not-Exp	Not-Exp	Not-Exp	Not-Exp
FBgn0038132	CG15887	Not_TF	Pattern	Not-Exp	Not-Exp	Not-Exp	Not-Exp	Not-Exp	Pattern
FBgn0029860	CG15891	Not_TF	Not-Exp	Not-Exp	Not-Exp	Not-Exp	Not-Exp	Not-Exp	Not-Exp
FBgn0039844	CG1607	Not_TF	Pattern	Not-Exp	Not-Exp	Not-Exp	Not-Exp	Not-Exp	Pattern
FBgn0039854	CG1635	Not_TF	Not-Exp	Not-Exp	Not-Exp	Not-Exp	Not-Exp	Not-Exp	Not-Exp
FBgn0033446	CG1648	Not_TF	Pattern	Not-Exp	Not-Exp	Not-Exp	Not-Exp	Not-Exp	Pattern
FBgn0031558	CG16704	Not_TF	Not-Exp	Not-Exp	Not-Exp	Not-Exp	Not-Exp	Not-Exp	Not-Exp
FBgn0031561	CG16712	Not_TF	Pattern	Not-Exp	Not-Exp	Not-Exp	Not-Exp	Not-Exp	Pattern
FBgn0030482	CG1673	Not_TF	Not-Exp	Not-Exp	Not-Exp	Not-Exp	Not-Exp	Not-Exp	Not-Exp
FBgn0037678	CG16749	Not_TF	Pattern	Not-Exp	Not-Exp	Not-Exp	Not-Exp	Not-Exp	Pattern
FBgn0039897	CG1674	Not_TF	Pattern	Not-Exp	Not-Exp	Not-Exp	Not-Exp	Not-Exp	Pattern
FBgn0029765	CG16756	Not_TF	Not-Exp	Not-Exp	Not-Exp	Not-Exp	Not-Exp	Not-Exp	Not-Exp
FBgn0035343	CG16762	Not_TF	Not-Exp	Not-Exp	Not-Exp	Not-Exp	Not-Exp	Not-Exp	Not-Exp
FBgn0032835	CG16772	Not_TF	Not-Exp	Not-Exp	Not-Exp	Not-Exp	Not-Exp	Not-Exp	Not-Exp
FBgn0034974	CG16786	Not_TF	Pattern	Not-Exp	Not-Exp	Not-Exp	Not-Exp	Pattern	Pattern
FBgn0037712	CG16789	Not_TF	Pattern	Not-Exp	Not-Exp	Not-Exp	Not-Exp	Not-Exp	Pattern
FBgn0036712	CG16793	Not_TF	Pattern	Not-Exp	Pattern	Not-Exp	Not-Exp	Not-Exp	Not-Exp
FBgn0032856	CG16798	Not_TF	Pattern	Not-Exp	Not-Exp	Not-Exp	Not-Exp	Not-Exp	Pattern
FBgn0030484	CG1681	Not_TF	Pattern	Not-Exp	Not-Exp	Not-Exp	Not-Exp	Not-Exp	Pattern
FBgn0032495	CG16820	Not_TF	Pattern	Not-Exp	Not-Exp	Not-Exp	Not-Exp	Not-Exp	Pattern
FBgn0032505	CG16826	Not_TF	Not-Exp	Not-Exp	Not-Exp	Not-Exp	Not-Exp	Not-Exp	Not-Exp
FBgn0028482	CG16857	Not_TF	Pattern	Not-Exp	Not-Exp	Not-Exp	Not-Exp	Not-Exp	Pattern
FBgn0028544	CG16884	Not_TF	Not-Exp	Not-Exp	Not-Exp	Not-Exp	Not-Exp	Not-Exp	Not-Exp
FBgn0032538	CG16885	Not_TF	Pattern	Not-Exp	Not-Exp	Not-Exp	Not-Exp	Not-Exp	Pattern
FBgn0027589	CG1688	Not_TF	Not-Exp	Not-Exp	Not-Exp	Not-Exp	Not-Exp	Not-Exp	Not-Exp
FBgn0037763	CG16904	Not_TF	Not-Exp	Not-Exp	Not-Exp	Not-Exp	Not-Exp	Not-Exp	Not-Exp
FBgn0033442	CG1690	Not_TF	Not-Exp	Not-Exp	Not-Exp	Not-Exp	Not-Exp	Not-Exp	Not-Exp
FBgn0035064	CG16912	Not_TF	Not-Exp	Not-Exp	Not-Exp	Not-Exp	Not-Exp	Not-Exp	Not-Exp
FBgn0040732	CG16926	Not_TF	Not-Exp	Not-Exp	Not-Exp	Not-Exp	Not-Exp	Not-Exp	Not-Exp
FBgn0031816	CG16947	Not_TF	Pattern	Not-Exp	Not-Exp	Not-Exp	Not-Exp	Not-Exp	Pattern
FBgn0036481	CG16959	Not_TF	Pattern	Not-Exp	Not-Exp	Not-Exp	Not-Exp	Pattern	Pattern
FBgn0032385	CG16964	Not_TF	Not-Exp	Not-Exp	Not-Exp	Not-Exp	Not-Exp	Not-Exp	Not-Exp
FBgn0062517	CG16984	Not_TF	Pattern	Not-Exp	Not-Exp	Not-Exp	Not-Exp	Not-Exp	Pattern
FBgn0033443	CG1698	Not_TF	Pattern	Not-Exp	Not-Exp	Not-Exp	Not-Exp	Not-Exp	Pattern
FBgn0032412	CG16996	Not_TF	Not-Exp	Not-Exp	Not-Exp	Not-Exp	Not-Exp	Not-Exp	Not-Exp
FBgn0032109	CG17005	Not_TF	Not-Exp	Not-Exp	Not-Exp	Not-Exp	Not-Exp	Not-Exp	Not-Exp
FBgn0031406	CG17012	Not_TF	Not-Exp	Not-Exp	Not-Exp	Not-Exp	Not-Exp	Not-Exp	Not-Exp
FBgn0036553	CG17027	Not_TF	Pattern	Not-Exp	Not-Exp	Not-Exp	Not-Exp	Not-Exp	Pattern
FBgn0036551	CG17029	Not_TF	Pattern	Not-Exp	Not-Exp	Not-Exp	Pattern	Pattern	Not-Exp
FBgn0035584	CG17030	Not_TF	Not-Exp	Not-Exp	Not-Exp	Not-Exp	Not-Exp	Not-Exp	Not-Exp
FBgn0036547	CG17032	Not_TF	Pattern	Not-Exp	Not-Exp	Not-Exp	Not-Exp	Not-Exp	Pattern
FBgn0033827	CG17047	Not_TF	Pattern	Not-Exp	Not-Exp	Not-Exp	Not-Exp	Not-Exp	Pattern
FBgn0032310	CG17086	Not_TF	Pattern	Not-Exp	Not-Exp	Not-Exp	Not-Exp	Not-Exp	Pattern
FBgn0040496	CG17104	Not_TF	Pattern	Not-Exp	Not-Exp	Not-Exp	Not-Exp	Not-Exp	Pattern
FBgn0039051	CG17109	Not_TF	Pattern	Not-Exp	Not-Exp	Not-Exp	Not-Exp	Pattern	Pattern
FBgn0039050	CG17110	Not_TF	Pattern	Not-Exp	Not-Exp	Not-Exp	Not-Exp	Pattern	Pattern
FBgn0032291	CG17118	Not_TF	Not-Exp	Not-Exp	Not-Exp	Not-Exp	Not-Exp	Not-Exp	Not-Exp
FBgn0039045	CG17119	Not_TF	Pattern	Not-Exp	Not-Exp	Not-Exp	Not-Exp	Not-Exp	Pattern
FBgn0039043	CG17121	Not_TF	Pattern	Not-Exp	Not-Exp	Not-Exp	Not-Exp	Not-Exp	Pattern
FBgn0032297	CG17124	Not_TF	Pattern	Not-Exp	Not-Exp	Not-Exp	Not-Exp	Pattern	Pattern
FBgn0032304	CG17134	Not_TF	Not-Exp	Not-Exp	Not-Exp	Not-Exp	Not-Exp	Not-Exp	Not-Exp
FBgn0036953	CG17145	Not_TF	Not-Exp	Not-Exp	Not-Exp	Not-Exp	Not-Exp	Not-Exp	Not-Exp
FBgn0035581	CG17150	Not_TF	Not-Exp	Not-Exp	Not-Exp	Not-Exp	Not-Exp	Not-Exp	Not-Exp
FBgn0039485	CG17189	Not_TF	Not-Exp	Not-Exp	Not-Exp	Not-Exp	Not-Exp	Not-Exp	Not-Exp
FBgn0039473	CG17191	Not_TF	Not-Exp	Not-Exp	Not-Exp	Not-Exp	Not-Exp	Not-Exp	Not-Exp
FBgn0040571	CG17193	Not_TF	Not-Exp	Not-Exp	Not-Exp	Not-Exp	Not-Exp	Not-Exp	Not-Exp
FBgn0039369	CG17195	Not_TF	Not-Exp	Not-Exp	Not-Exp	Not-Exp	Not-Exp	Not-Exp	Not-Exp
FBgn0039366	CG17198	Not_TF	Not-Exp	Not-Exp	Not-Exp	Not-Exp	Not-Exp	Not-Exp	Not-Exp
FBgn0038051	CG17207	Not_TF	Not-Exp	Not-Exp	Not-Exp	Not-Exp	Not-Exp	Not-Exp	Not-Exp
FBgn0031489	CG17224	Not_TF	Pattern	Not-Exp	Not-Exp	Pattern	Not-Exp	Pattern	Pattern
FBgn0039031	CG17244	Not_TF	Not-Exp	Not-Exp	Not-Exp	Not-Exp	Not-Exp	Not-Exp	Not-Exp
FBgn0031496	CG17258	Not_TF	Not-Exp	Not-Exp	Not-Exp	Not-Exp	Not-Exp	Not-Exp	Not-Exp
FBgn0031488	CG17265	Not_TF	Pattern	Not-Exp	Pattern	Pattern	Pattern	Pattern	Pattern
FBgn0034202	CG17287	Not_TF	Not-Exp	Not-Exp	Not-Exp	Not-Exp	Not-Exp	Not-Exp	Not-Exp
FBgn0034201	CG17290	Not_TF	Not-Exp	Not-Exp	Not-Exp	Not-Exp	Not-Exp	Not-Exp	Not-Exp
FBgn0032032	CG17294	Not_TF	Not-Exp	Not-Exp	Not-Exp	Not-Exp	Not-Exp	Not-Exp	Not-Exp
FBgn0038879	CG17298	Not_TF	Not-Exp	Not-Exp	Not-Exp	Not-Exp	Not-Exp	Not-Exp	Not-Exp
FBgn0032719	CG17321	Not_TF	Pattern	Not-Exp	Not-Exp	Not-Exp	Not-Exp	Pattern	Pattern
FBgn0032713	CG17323	Not_TF	Pattern	Not-Exp	Not-Exp	Not-Exp	Pattern	Pattern	Pattern
FBgn0040993	CG17325	Not_TF	Pattern	Not-Exp	Not-Exp	Not-Exp	Not-Exp	Not-Exp	Pattern
FBgn0028896	CG17329	Not_TF	Not-Exp	Not-Exp	Not-Exp	Not-Exp	Not-Exp	Not-Exp	Not-Exp
FBgn0039915	CG1732	Not_TF	Pattern	Not-Exp	Not-Exp	Not-Exp	Not-Exp	Not-Exp	Pattern
FBgn0032755	CG17344	Not_TF	Not-Exp	Not-Exp	Not-Exp	Not-Exp	Not-Exp	Not-Exp	Not-Exp
FBgn0032771	CG17349	Not_TF	Not-Exp	Not-Exp	Not-Exp	Not-Exp	Not-Exp	Not-Exp	Not-Exp
FBgn0037949	CG17360	Not_TF	Not-Exp	Not-Exp	Not-Exp	Not-Exp	Not-Exp	Not-Exp	Not-Exp
FBgn0036391	CG17364	Not_TF	Not-Exp	Not-Exp	Not-Exp	Not-Exp	Not-Exp	Not-Exp	Not-Exp
FBgn0031861	CG17375	Not_TF	Not-Exp	Not-Exp	Not-Exp	Not-Exp	Not-Exp	Not-Exp	Not-Exp
FBgn0031859	CG17377	Not_TF	Not-Exp	Not-Exp	Not-Exp	Not-Exp	Not-Exp	Not-Exp	Not-Exp
FBgn0031858	CG17378	Not_TF	Not-Exp	Not-Exp	Not-Exp	Not-Exp	Not-Exp	Not-Exp	Not-Exp
FBgn0030120	CG17440	Not_TF	Not-Exp	Not-Exp	Not-Exp	Not-Exp	Not-Exp	Not-Exp	Not-Exp
FBgn0032869	CG17470	Not_TF	Not-Exp	Not-Exp	Not-Exp	Not-Exp	Not-Exp	Not-Exp	Not-Exp
FBgn0032868	CG17472	Not_TF	Not-Exp	Not-Exp	Not-Exp	Not-Exp	Not-Exp	Not-Exp	Not-Exp
FBgn0038481	CG17475	Not_TF	Not-Exp	Not-Exp	Not-Exp	Not-Exp	Not-Exp	Not-Exp	Not-Exp
FBgn0038479	CG17477	Not_TF	Not-Exp	Not-Exp	Not-Exp	Not-Exp	Not-Exp	Not-Exp	Not-Exp
FBgn0039836	CG1750	Not_TF	Not-Exp	Not-Exp	Not-Exp	Not-Exp	Not-Exp	Not-Exp	Not-Exp
FBgn0032774	CG17549	Not_TF	Pattern	Not-Exp	Not-Exp	Not-Exp	Not-Exp	Pattern	Pattern
FBgn0038449	CG17562	Not_TF	Pattern	Not-Exp	Not-Exp	Not-Exp	Not-Exp	Not-Exp	Pattern
FBgn0038424	CG17565	Not_TF	Ubiq	Not-Exp	Ubiq	Not-Exp	Not-Exp	Not-Exp	Not-Exp
FBgn0032753	CG17572	Not_TF	Pattern	Not-Exp	Not-Exp	Not-Exp	Not-Exp	Not-Exp	Pattern
FBgn0250842	CG17575	Not_TF	Not-Exp	Not-Exp	Not-Exp	Not-Exp	Not-Exp	Not-Exp	Not-Exp
FBgn0032144	CG17633	Not_TF	Pattern	Not-Exp	Not-Exp	Not-Exp	Not-Exp	Not-Exp	Pattern
FBgn0038029	CG17639	Not_TF	Not-Exp	Not-Exp	Not-Exp	Not-Exp	Not-Exp	Not-Exp	Not-Exp
FBgn0031362	CG17646	Not_TF	Pattern	Not-Exp	Not-Exp	Not-Exp	Pattern	Pattern	Pattern
FBgn0030467	CG1764	Not_TF	Pattern	Not-Exp	Not-Exp	Not-Exp	Not-Exp	Not-Exp	Pattern
FBgn0034883	CG17664	Not_TF	Pattern	Not-Exp	Not-Exp	Not-Exp	Not-Exp	Not-Exp	Pattern
FBgn0036311	CG17666	Not_TF	Not-Exp	Not-Exp	Not-Exp	Not-Exp	Not-Exp	Not-Exp	Not-Exp
FBgn0034352	CG17669	Not_TF	Not-Exp	Not-Exp	Not-Exp	Not-Exp	Not-Exp	Not-Exp	Not-Exp
FBgn0036348	CG17687	Not_TF	Not-Exp	Not-Exp	Not-Exp	Not-Exp	Not-Exp	Not-Exp	Not-Exp
FBgn0040056	CG17698	Not_TF	Pattern-Ubiq	Not-Exp	Pattern-Ubiq	Pattern-Ubiq	Ubiq	Pattern	Pattern-Ubiq
FBgn0029877	CG17717	Not_TF	Not-Exp	Not-Exp	Not-Exp	Not-Exp	Not-Exp	Not-Exp	Not-Exp
FBgn0037885	CG17721	Not_TF	Not-Exp	Not-Exp	Not-Exp	Not-Exp	Not-Exp	Not-Exp	Not-Exp
FBgn0033710	CG17739	Not_TF	Pattern	Not-Exp	Not-Exp	Not-Exp	Not-Exp	Not-Exp	Pattern
FBgn0033439	CG1773	Not_TF	Not-Exp	Not-Exp	Not-Exp	Not-Exp	Not-Exp	Not-Exp	Not-Exp
FBgn0035730	CG17744	Not_TF	Not-Exp	Not-Exp	Not-Exp	Not-Exp	Not-Exp	Not-Exp	Not-Exp
FBgn0038718	CG17752	Not_TF	Pattern	Not-Exp	Not-Exp	Pattern	Pattern	Pattern	Pattern
FBgn0033756	CG17760	Not_TF	Not-Exp	Not-Exp	Not-Exp	Not-Exp	Not-Exp	Not-Exp	Not-Exp
FBgn0023534	CG17778	Not_TF	Not-Exp	Not-Exp	Not-Exp	Not-Exp	Not-Exp	Not-Exp	Not-Exp
FBgn0039197	CG17780	Not_TF	Pattern	Not-Exp	Not-Exp	Not-Exp	Not-Exp	Not-Exp	Pattern
FBgn0039195	CG17782	Not_TF	Pattern	Not-Exp	Not-Exp	Not-Exp	Not-Exp	Not-Exp	Pattern
FBgn0039167	CG17786	Not_TF	Pattern	Not-Exp	Pattern	Pattern	Pattern	Pattern	Pattern
FBgn0038915	CG17819	Not_TF	Not-Exp	Not-Exp	Not-Exp	Not-Exp	Not-Exp	Not-Exp	Not-Exp
FBgn0036227	CG17826	Not_TF	Not-Exp	Not-Exp	Not-Exp	Not-Exp	Not-Exp	Not-Exp	Not-Exp
FBgn0028394	CG17834	Not_TF	Pattern	Not-Exp	Not-Exp	Not-Exp	Not-Exp	Pattern	Pattern
FBgn0038826	CG17838	Not_TF	Pattern	Not-Exp	Not-Exp	Not-Exp	Pattern	Pattern	Pattern
FBgn0037433	CG17919	Not_TF	Pattern	Not-Exp	Not-Exp	Not-Exp	Not-Exp	Not-Exp	Pattern
FBgn0030163	CG1791	Not_TF	Not-Exp	Not-Exp	Not-Exp	Not-Exp	Not-Exp	Not-Exp	Not-Exp
FBgn0034656	CG17922	Not_TF	Not-Exp	Not-Exp	Not-Exp	Not-Exp	Not-Exp	Not-Exp	Not-Exp
FBgn0032603	CG17928	Not_TF	Not-Exp	Not-Exp	Not-Exp	Not-Exp	Not-Exp	Not-Exp	Not-Exp
FBgn0038416	CG17930	Not_TF	Not-Exp	Not-Exp	Not-Exp	Not-Exp	Not-Exp	Not-Exp	Not-Exp
FBgn0039498	CG17991	Not_TF	Not-Exp	Not-Exp	Not-Exp	Not-Exp	Not-Exp	Not-Exp	Not-Exp
FBgn0034552	CG17999	Not_TF	Pattern	Not-Exp	Not-Exp	Not-Exp	Not-Exp	Not-Exp	Pattern
FBgn0023550	CG18031	Not_TF	Pattern	Not-Exp	Not-Exp	Not-Exp	Not-Exp	Not-Exp	Pattern
FBgn0030360	CG1806	Not_TF	Pattern	Not-Exp	Not-Exp	Not-Exp	Not-Exp	Not-Exp	Pattern
FBgn0032082	CG18088	Not_TF	Pattern	Not-Exp	Not-Exp	Not-Exp	Pattern	Pattern	Pattern
FBgn0033423	CG1809	Not_TF	Pattern	Not-Exp	Not-Exp	Not-Exp	Not-Exp	Not-Exp	Pattern
FBgn0036839	CG18136	Not_TF	Pattern	Not-Exp	Not-Exp	Not-Exp	Not-Exp	Not-Exp	Pattern
FBgn0035265	CG18173	Not_TF	Pattern	Not-Exp	Not-Exp	Not-Exp	Not-Exp	Not-Exp	Pattern
FBgn0036023	CG18179	Not_TF	Not-Exp	Not-Exp	Not-Exp	Not-Exp	Not-Exp	Not-Exp	Not-Exp
FBgn0036832	CG18223	Not_TF	Not-Exp	Not-Exp	Not-Exp	Not-Exp	Not-Exp	Not-Exp	Not-Exp
FBgn0030403	CG1824	Not_TF	Not-Exp	Not-Exp	Not-Exp	Not-Exp	Not-Exp	Not-Exp	Not-Exp
FBgn0033431	CG1827	Not_TF	Pattern	Not-Exp	Not-Exp	Not-Exp	Not-Exp	Not-Exp	Pattern
FBgn0030566	CG18313	Not_TF	Not-Exp	Not-Exp	Not-Exp	Not-Exp	Not-Exp	Not-Exp	Not-Exp
FBgn0033261	CG18316	Not_TF	Pattern	Not-Exp	Not-Exp	Not-Exp	Not-Exp	Pattern	Pattern
FBgn0260743	CG18347	Not_TF	Not-Exp	Not-Exp	Not-Exp	Not-Exp	Not-Exp	Not-Exp	Not-Exp
FBgn0031127	CG1835	Not_TF	Not-Exp	Not-Exp	Not-Exp	Not-Exp	Not-Exp	Not-Exp	Not-Exp
FBgn0033860	CG18369	Not_TF	Not-Exp	Not-Exp	Not-Exp	Not-Exp	Not-Exp	Not-Exp	Not-Exp
FBgn0039226	CG18410	Not_TF	Pattern	Not-Exp	Not-Exp	Not-Exp	Not-Exp	Not-Exp	Pattern
FBgn0035780	CG18417	Not_TF	Pattern	Not-Exp	Not-Exp	Not-Exp	Not-Exp	Not-Exp	Pattern
FBgn0061355	CG18431	Not_TF	Pattern	Not-Exp	Not-Exp	Not-Exp	Not-Exp	Pattern	Pattern
FBgn0034218	CG18467	Not_TF	Not-Exp	Not-Exp	Not-Exp	Not-Exp	Not-Exp	Not-Exp	Not-Exp
FBgn0037683	CG18473	Not_TF	Pattern	Not-Exp	Not-Exp	Not-Exp	Not-Exp	Not-Exp	Pattern
FBgn0038701	CG18493	Not_TF	Pattern	Not-Exp	Not-Exp	Not-Exp	Not-Exp	Not-Exp	Pattern
FBgn0033154	CG1850	Not_TF	Not-Exp	Not-Exp	Not-Exp	Not-Exp	Not-Exp	Not-Exp	Not-Exp
FBgn0028900	CG18518	Not_TF	Not-Exp	Not-Exp	Not-Exp	Not-Exp	Not-Exp	Not-Exp	Not-Exp
FBgn0038347	CG18522	Not_TF	Pattern	Not-Exp	Not-Exp	Not-Exp	Not-Exp	Pattern	Pattern
FBgn0033888	CG18568	Not_TF	Not-Exp	Not-Exp	Not-Exp	Not-Exp	Not-Exp	Not-Exp	Not-Exp
FBgn0038973	CG18594	Not_TF	Pattern	Not-Exp	Not-Exp	Not-Exp	Not-Exp	Not-Exp	Pattern
FBgn0034411	CG18605	Not_TF	Not-Exp	Not-Exp	Not-Exp	Not-Exp	Not-Exp	Not-Exp	Not-Exp
FBgn0034382	CG18609	Not_TF	Pattern	Not-Exp	Not-Exp	Not-Exp	Not-Exp	Not-Exp	Pattern
FBgn0260444	CG18616	Not_TF	Pattern	Not-Exp	Pattern	Pattern	Pattern	Pattern	Pattern
FBgn0038460	CG18622	Not_TF	Not-Exp	Not-Exp	Not-Exp	Not-Exp	Not-Exp	Not-Exp	Not-Exp
FBgn0036469	CG18649	Not_TF	Not-Exp	Not-Exp	Not-Exp	Not-Exp	Not-Exp	Not-Exp	Not-Exp
FBgn0040696	CG18675	Not_TF	Pattern	Not-Exp	Not-Exp	Not-Exp	Not-Exp	Pattern	Pattern
FBgn0042102	CG18745	Not_TF	Not-Exp	Not-Exp	Not-Exp	Not-Exp	Not-Exp	Not-Exp	Not-Exp
FBgn0042103	CG18746	Not_TF	Not-Exp	Not-Exp	Not-Exp	Not-Exp	Not-Exp	Not-Exp	Not-Exp
FBgn0042106	CG18754	Not_TF	Pattern	Not-Exp	Not-Exp	Not-Exp	Pattern	Pattern	Pattern
FBgn0030164	CG1889	Not_TF	Not-Exp	Not-Exp	Not-Exp	Not-Exp	Not-Exp	Not-Exp	Not-Exp
FBgn0033434	CG1902	Not_TF	Ubiq	Not-Exp	Faint-Ubiq	Faint-Ubiq	Faint-Ubiq	Faint-Ubiq	Not-Exp
FBgn0033214	CG1941	Not_TF	Pattern	Not-Exp	Not-Exp	Not-Exp	Not-Exp	Not-Exp	Pattern
FBgn0033215	CG1942	Not_TF	Pattern	Not-Exp	Not-Exp	Not-Exp	Pattern	Pattern	Pattern
FBgn0030370	CG1950	Not_TF	Not-Exp	Not-Exp	Not-Exp	Not-Exp	Not-Exp	Not-Exp	Not-Exp
FBgn0029940	CG1958	Not_TF	Not-Exp	Not-Exp	Not-Exp	Not-Exp	Not-Exp	Not-Exp	Not-Exp
FBgn0039690	CG1969	Not_TF	Pattern	Not-Exp	Not-Exp	Not-Exp	Not-Exp	Pattern	Pattern
FBgn0026563	CG1979	Not_TF	Not-Exp	Not-Exp	Not-Exp	Not-Exp	Not-Exp	Not-Exp	Not-Exp
FBgn0030162	CG1986	Not_TF	Pattern	Not-Exp	Not-Exp	Not-Exp	Not-Exp	Not-Exp	Pattern
FBgn0030485	CG1998	Not_TF	Not-Exp	Not-Exp	Not-Exp	Not-Exp	Not-Exp	Not-Exp	Not-Exp
FBgn0029947	CG1999	Not_TF	Not-Exp	Not-Exp	Not-Exp	Not-Exp	Not-Exp	Not-Exp	Not-Exp
FBgn0039667	CG2010	Not_TF	Pattern	Not-Exp	Not-Exp	Not-Exp	Not-Exp	Not-Exp	Pattern
FBgn0250839	CG2016	Not_TF	Pattern	Not-Exp	Not-Exp	Not-Exp	Not-Exp	Not-Exp	Pattern
FBgn0037292	CG2022	Not_TF	Not-Exp	Not-Exp	Not-Exp	Not-Exp	Not-Exp	Not-Exp	Not-Exp
FBgn0037376	CG2051	Not_TF	Pattern	Not-Exp	Not-Exp	Not-Exp	Not-Exp	Pattern	Pattern
FBgn0033400	CG2063	Not_TF	Not-Exp	Not-Exp	Not-Exp	Not-Exp	Not-Exp	Not-Exp	Not-Exp
FBgn0033204	CG2065	Not_TF	Pattern	Not-Exp	Not-Exp	Not-Exp	Not-Exp	Pattern	Pattern
FBgn0033203	CG2070	Not_TF	Not-Exp	Not-Exp	Not-Exp	Not-Exp	Not-Exp	Not-Exp	Not-Exp
FBgn0035376	CG2083	Not_TF	Pattern-Ubiq	Not-Exp	Not-Exp	Pattern	Pattern	Pattern-Ubiq	Pattern
FBgn0035384	CG2113	Not_TF	Not-Exp	Not-Exp	Not-Exp	Not-Exp	Not-Exp	Not-Exp	Not-Exp
FBgn0033286	CG2127	Not_TF	Not-Exp	Not-Exp	Not-Exp	Not-Exp	Not-Exp	Not-Exp	Not-Exp
FBgn0030244	CG2157	Not_TF	Pattern	Not-Exp	Not-Exp	Not-Exp	Not-Exp	Not-Exp	Pattern
FBgn0035211	CG2211	Not_TF	Not-Exp	Not-Exp	Not-Exp	Not-Exp	Not-Exp	Not-Exp	Not-Exp
FBgn0032957	CG2225	Not_TF	Pattern	Not-Exp	Not-Exp	Not-Exp	Not-Exp	Not-Exp	Pattern
FBgn0029990	CG2233	Not_TF	Pattern	Not-Exp	Not-Exp	Not-Exp	Not-Exp	Not-Exp	Pattern
FBgn0029994	CG2254	Not_TF	Pattern	Not-Exp	Not-Exp	Not-Exp	Not-Exp	Not-Exp	Pattern
FBgn0039792	CG2267	Not_TF	Not-Exp	Not-Exp	Not-Exp	Not-Exp	Not-Exp	Not-Exp	Not-Exp
FBgn0033279	CG2291	Not_TF	Not-Exp	Not-Exp	Not-Exp	Not-Exp	Not-Exp	Not-Exp	Not-Exp
FBgn0037455	CG2336	Not_TF	Not-Exp	Not-Exp	Not-Exp	Not-Exp	Not-Exp	Not-Exp	Not-Exp
FBgn0030326	CG2444	Not_TF	Not-Exp	Not-Exp	Not-Exp	Not-Exp	Not-Exp	Not-Exp	Not-Exp
FBgn0030460	CG2453	Not_TF	Not-Exp	Not-Exp	Not-Exp	Not-Exp	Not-Exp	Not-Exp	Not-Exp
FBgn0030384	CG2577	Not_TF	Not-Exp	Not-Exp	Not-Exp	Not-Exp	Not-Exp	Not-Exp	Not-Exp
FBgn0032871	CG2611	Not_TF	Not-Exp	Not-Exp	Not-Exp	Not-Exp	Not-Exp	Not-Exp	Not-Exp
FBgn0000092	CG2650	Not_TF	Not-Exp	Not-Exp	Not-Exp	Not-Exp	Not-Exp	Not-Exp	Not-Exp
FBgn0025838	CG2652	Not_TF	Not-Exp	Not-Exp	Not-Exp	Not-Exp	Not-Exp	Not-Exp	Not-Exp
FBgn0037323	CG2663	Not_TF	Pattern	Not-Exp	Not-Exp	Not-Exp	Not-Exp	Pattern	Pattern
FBgn0035090	CG2736	Not_TF	Pattern	Not-Exp	Not-Exp	Not-Exp	Not-Exp	Not-Exp	Pattern
FBgn0030376	CG2750	Not_TF	Not-Exp	Not-Exp	Not-Exp	Not-Exp	Not-Exp	Not-Exp	Not-Exp
FBgn0031533	CG2772	Not_TF	Not-Exp	Not-Exp	Not-Exp	Not-Exp	Not-Exp	Not-Exp	Not-Exp
FBgn0037534	CG2781	Not_TF	Pattern	Not-Exp	Not-Exp	Not-Exp	Not-Exp	Not-Exp	Pattern
FBgn0034931	CG2812	Not_TF	Pattern-Ubiq	Not-Exp	Not-Exp	Pattern	Pattern-Ubiq	Pattern-Ubiq	Pattern-Ubiq
FBgn0031646	CG2837	Not_TF	Pattern	Not-Exp	Not-Exp	Not-Exp	Not-Exp	Not-Exp	Pattern
FBgn0030207	CG2887	Not_TF	Not-Exp	Not-Exp	Not-Exp	Not-Exp	Not-Exp	Not-Exp	Not-Exp
FBgn0031585	CG2955	Not_TF	Not-Exp	Not-Exp	Not-Exp	Not-Exp	Not-Exp	Not-Exp	Not-Exp
FBgn0030186	CG2962	Not_TF	Pattern	Not-Exp	Not-Exp	Not-Exp	Not-Exp	Not-Exp	Pattern
FBgn0037521	CG2993	Not_TF	Not-Exp	Not-Exp	Not-Exp	Not-Exp	Not-Exp	Not-Exp	Not-Exp
FBgn0050008	CG30008	Not_TF	Not-Exp	Not-Exp	Not-Exp	Not-Exp	Not-Exp	Not-Exp	Not-Exp
FBgn0050010	CG30010	Not_TF	Not-Exp	Not-Exp	Not-Exp	Not-Exp	Not-Exp	Not-Exp	Not-Exp
FBgn0050033	CG30033	Not_TF	Not-Exp	Not-Exp	Not-Exp	Not-Exp	Not-Exp	Not-Exp	Not-Exp
FBgn0050035	CG30035	Not_TF	Pattern	Not-Exp	Not-Exp	Not-Exp	Pattern	Pattern	Pattern
FBgn0050039	CG30039	Not_TF	Not-Exp	Not-Exp	Not-Exp	Not-Exp	Not-Exp	Not-Exp	Not-Exp
FBgn0050046	CG30046	Not_TF	Not-Exp	Not-Exp	Not-Exp	Not-Exp	Not-Exp	Not-Exp	Not-Exp
FBgn0050053	CG30053	Not_TF	Not-Exp	Not-Exp	Not-Exp	Not-Exp	Not-Exp	Not-Exp	Not-Exp
FBgn0050090	CG30090	Not_TF	Not-Exp	Not-Exp	Not-Exp	Not-Exp	Not-Exp	Not-Exp	Not-Exp
FBgn0050101	CG30101	Not_TF	Pattern	Not-Exp	Not-Exp	Not-Exp	Not-Exp	Pattern	Pattern
FBgn0050104	CG30104	Not_TF	Not-Exp	Not-Exp	Not-Exp	Not-Exp	Not-Exp	Not-Exp	Not-Exp
FBgn0050115	CG30115	Not_TF	Pattern	Not-Exp	Pattern	Pattern	Pattern	Pattern	Pattern
FBgn0028496	CG30116	Not_TF	Pattern	Not-Exp	Not-Exp	Not-Exp	Not-Exp	Not-Exp	Pattern
FBgn0050148	CG30148	Not_TF	Not-Exp	Not-Exp	Not-Exp	Not-Exp	Not-Exp	Not-Exp	Not-Exp
FBgn0050151	CG30151	Not_TF	Pattern	Not-Exp	Not-Exp	Not-Exp	Not-Exp	Not-Exp	Pattern
FBgn0050158	CG30158	Not_TF	Not-Exp	Not-Exp	Not-Exp	Not-Exp	Not-Exp	Not-Exp	Not-Exp
FBgn0029819	CG3016	Not_TF	Not-Exp	Not-Exp	Not-Exp	Not-Exp	Not-Exp	Not-Exp	Not-Exp
FBgn0050172	CG30172	Not_TF	Pattern	Not-Exp	Not-Exp	Not-Exp	Not-Exp	Not-Exp	Pattern
FBgn0050194	CG30194	Not_TF	Pattern	Not-Exp	Not-Exp	Not-Exp	Not-Exp	Not-Exp	Pattern
FBgn0050197	CG30197	Not_TF	Not-Exp	Not-Exp	Not-Exp	Not-Exp	Not-Exp	Not-Exp	Not-Exp
FBgn0050217	CG30217	Not_TF	Pattern	Not-Exp	Not-Exp	Not-Exp	Not-Exp	Not-Exp	Pattern
FBgn0050265	CG30265	Not_TF	Not-Exp	Not-Exp	Not-Exp	Not-Exp	Not-Exp	Not-Exp	Not-Exp
FBgn0050271	CG30271	Not_TF	Pattern	Not-Exp	Not-Exp	Not-Exp	Not-Exp	Not-Exp	Pattern
FBgn0050275	CG30275	Not_TF	Not-Exp	Not-Exp	Not-Exp	Not-Exp	Not-Exp	Not-Exp	Not-Exp
FBgn0050278	CG30278	Not_TF	Not-Exp	Not-Exp	Not-Exp	Not-Exp	Not-Exp	Not-Exp	Not-Exp
FBgn0050281	CG30281	Not_TF	Not-Exp	Not-Exp	Not-Exp	Not-Exp	Not-Exp	Not-Exp	Not-Exp
FBgn0260477	CG30283	Not_TF	Pattern	Not-Exp	Not-Exp	Not-Exp	Not-Exp	Not-Exp	Pattern
FBgn0050284	CG30284	Not_TF	Not-Exp	Not-Exp	Not-Exp	Not-Exp	Not-Exp	Not-Exp	Not-Exp
FBgn0050393	CG30393	Not_TF	Not-Exp	Not-Exp	Not-Exp	Not-Exp	Not-Exp	Not-Exp	Not-Exp
FBgn0050411	CG30411	Not_TF	Not-Exp	Not-Exp	Not-Exp	Not-Exp	Not-Exp	Not-Exp	Not-Exp
FBgn0050412	CG30412	Not_TF	Not-Exp	Not-Exp	Not-Exp	Not-Exp	Not-Exp	Not-Exp	Not-Exp
FBgn0050417	CG30417	Not_TF	Not-Exp	Not-Exp	Not-Exp	Not-Exp	Not-Exp	Not-Exp	Not-Exp
FBgn0050419	CG30419	Not_TF	Not-Exp	Not-Exp	Not-Exp	Not-Exp	Not-Exp	Not-Exp	Not-Exp
FBgn0043792	CG30427	Not_TF	Pattern	Not-Exp	Not-Exp	Not-Exp	Pattern	Not-Exp	Pattern
FBgn0050438	CG30438	Not_TF	Pattern	Not-Exp	Not-Exp	Not-Exp	Not-Exp	Pattern	Pattern
FBgn0050461	CG30461	Not_TF	Not-Exp	Not-Exp	Not-Exp	Not-Exp	Not-Exp	Not-Exp	Not-Exp
FBgn0050485	CG30485	Not_TF	Not-Exp	Not-Exp	Not-Exp	Not-Exp	Not-Exp	Not-Exp	Not-Exp
FBgn0050492	CG30492	Not_TF	Not-Exp	Not-Exp	Not-Exp	Not-Exp	Not-Exp	Not-Exp	Not-Exp
FBgn0050503	CG30503	Not_TF	Not-Exp	Not-Exp	Not-Exp	Not-Exp	Not-Exp	Not-Exp	Not-Exp
FBgn0034709	CG3074	Not_TF	Pattern	Not-Exp	Not-Exp	Not-Exp	Not-Exp	Pattern	Pattern
FBgn0023524	CG3078	Not_TF	Pattern	Not-Exp	Not-Exp	Not-Exp	Not-Exp	Pattern	Pattern
FBgn0036015	CG3088	Not_TF	Not-Exp	Not-Exp	Not-Exp	Not-Exp	Not-Exp	Not-Exp	Not-Exp
FBgn0029608	CG3091	Not_TF	Not-Exp	Not-Exp	Not-Exp	Not-Exp	Not-Exp	Not-Exp	Not-Exp
FBgn0034835	CG3092	Not_TF	Not-Exp	Not-Exp	Not-Exp	Not-Exp	Not-Exp	Not-Exp	Not-Exp
FBgn0029804	CG3097	Not_TF	Pattern	Not-Exp	Pattern	Pattern	Pattern	Pattern	Pattern
FBgn0051002	CG31002	Not_TF	Pattern	Not-Exp	Not-Exp	Not-Exp	Pattern	Pattern	Pattern
FBgn0051004	CG31004	Not_TF	Pattern	Not-Exp	Not-Exp	Not-Exp	Not-Exp	Not-Exp	Pattern
FBgn0051025	CG31025	Not_TF	Not-Exp	Not-Exp	Not-Exp	Not-Exp	Not-Exp	Not-Exp	Not-Exp
FBgn0051028	CG31028	Not_TF	Pattern	Not-Exp	Not-Exp	Not-Exp	Not-Exp	Pattern	Pattern
FBgn0051036	CG31036	Not_TF	Pattern	Not-Exp	Not-Exp	Not-Exp	Not-Exp	Not-Exp	Pattern
FBgn0051038	CG31038	Not_TF	Pattern	Not-Exp	Pattern	Pattern	Not-Exp	Pattern	Pattern
FBgn0030148	CG3106	Not_TF	Pattern	Not-Exp	Not-Exp	Not-Exp	Not-Exp	Not-Exp	Pattern
FBgn0029807	CG3108	Not_TF	Pattern	Not-Exp	Not-Exp	Not-Exp	Not-Exp	Not-Exp	Pattern
FBgn0051116	CG31116	Not_TF	Pattern	Not-Exp	Not-Exp	Not-Exp	Not-Exp	Not-Exp	Pattern
FBgn0051121	CG31121	Not_TF	Pattern	Not-Exp	Not-Exp	Pattern	Pattern	Pattern	Pattern
FBgn0051128	CG31128	Not_TF	Not-Exp	Not-Exp	Not-Exp	Not-Exp	Not-Exp	Not-Exp	Not-Exp
FBgn0051146	CG31146	Not_TF	Not-Exp	Not-Exp	Not-Exp	Not-Exp	Not-Exp	Not-Exp	Not-Exp
FBgn0051150	CG31150	Not_TF	Pattern	Not-Exp	Not-Exp	Pattern	Pattern	Pattern	Pattern
FBgn0051158	CG31158	Not_TF	Not-Exp	Not-Exp	Not-Exp	Not-Exp	Not-Exp	Not-Exp	Not-Exp
FBgn0051169	CG31169	Not_TF	Not-Exp	Not-Exp	Not-Exp	Not-Exp	Not-Exp	Not-Exp	Not-Exp
FBgn0051191	CG31191	Not_TF	Not-Exp	Not-Exp	Not-Exp	Not-Exp	Not-Exp	Not-Exp	Not-Exp
FBgn0051199	CG31199	Not_TF	Not-Exp	Not-Exp	Not-Exp	Not-Exp	Not-Exp	Not-Exp	Not-Exp
FBgn0051200	CG31200	Not_TF	Pattern	Not-Exp	Not-Exp	Not-Exp	Not-Exp	Not-Exp	Pattern
FBgn0051221	CG31221	Not_TF	Pattern	Not-Exp	Not-Exp	Not-Exp	Not-Exp	Pattern	Pattern
FBgn0051223	CG31223	Not_TF	Not-Exp	Not-Exp	Not-Exp	Not-Exp	Not-Exp	Not-Exp	Not-Exp
FBgn0051231	CG31231	Not_TF	Not-Exp	Not-Exp	Not-Exp	Not-Exp	Not-Exp	Not-Exp	Not-Exp
FBgn0051233	CG31233	Not_TF	Pattern	Not-Exp	Not-Exp	Not-Exp	Not-Exp	Not-Exp	Pattern
FBgn0051235	CG31235	Not_TF	Pattern	Not-Exp	Not-Exp	Not-Exp	Not-Exp	Pattern	Pattern
FBgn0031465	CG3123	Not_TF	Not-Exp	Not-Exp	Not-Exp	Not-Exp	Not-Exp	Not-Exp	Not-Exp
FBgn0051246	CG31246	Not_TF	Pattern-Ubiq	Not-Exp	Pattern-Ubiq	Not-Exp	Not-Exp	Not-Exp	Not-Exp
FBgn0051248	CG31248	Not_TF	Not-Exp	Not-Exp	Not-Exp	Not-Exp	Not-Exp	Not-Exp	Not-Exp
FBgn0051259	CG31259	Not_TF	Pattern	Not-Exp	Not-Exp	Not-Exp	Not-Exp	Not-Exp	Pattern
FBgn0051265	CG31265	Not_TF	Not-Exp	Not-Exp	Not-Exp	Not-Exp	Not-Exp	Not-Exp	Not-Exp
FBgn0051266	CG31266	Not_TF	Not-Exp	Not-Exp	Not-Exp	Not-Exp	Not-Exp	Not-Exp	Not-Exp
FBgn0051272	CG31272	Not_TF	Not-Exp	Not-Exp	Not-Exp	Not-Exp	Not-Exp	Not-Exp	Not-Exp
FBgn0051300	CG31300	Not_TF	Pattern	Not-Exp	Not-Exp	Not-Exp	Not-Exp	Pattern	Pattern
FBgn0051302	CG31302	Not_TF	Not-Exp	Not-Exp	Not-Exp	Not-Exp	Not-Exp	Not-Exp	Not-Exp
FBgn0051313	CG31313	Not_TF	Pattern	Not-Exp	Not-Exp	Not-Exp	Pattern	Pattern	Pattern
FBgn0051321	CG31321	Not_TF	Pattern	Not-Exp	Not-Exp	Not-Exp	Not-Exp	Not-Exp	Pattern
FBgn0051323	CG31323	Not_TF	Pattern	Not-Exp	Not-Exp	Not-Exp	Not-Exp	Not-Exp	Pattern
FBgn0051324	CG31324	Not_TF	Pattern	Not-Exp	Not-Exp	Not-Exp	Not-Exp	Not-Exp	Pattern
FBgn0051326	CG31326	Not_TF	Not-Exp	Not-Exp	Not-Exp	Not-Exp	Not-Exp	Not-Exp	Not-Exp
FBgn0051337	CG31337	Not_TF	Pattern	Not-Exp	Not-Exp	Not-Exp	Not-Exp	Not-Exp	Pattern
FBgn0051343	CG31343	Not_TF	Pattern	Not-Exp	Not-Exp	Not-Exp	Not-Exp	Not-Exp	Pattern
FBgn0051352	CG31352	Not_TF	Pattern-Ubiq	Not-Exp	Faint-Ubiq	Faint-Ubiq	Pattern	Pattern	Pattern
FBgn0051358	CG31358	Not_TF	Not-Exp	Not-Exp	Not-Exp	Not-Exp	Not-Exp	Not-Exp	Not-Exp
FBgn0051386	CG31386	Not_TF	Not-Exp	Not-Exp	Not-Exp	Not-Exp	Not-Exp	Not-Exp	Not-Exp
FBgn0051413	CG31413	Not_TF	Not-Exp	Not-Exp	Not-Exp	Not-Exp	Not-Exp	Not-Exp	Not-Exp
FBgn0051431	CG31431	Not_TF	Pattern	Not-Exp	Pattern	Pattern	Pattern	Pattern	Pattern
FBgn0051445	CG31445	Not_TF	Not-Exp	Not-Exp	Not-Exp	Not-Exp	Not-Exp	Not-Exp	Not-Exp
NULL	CG31451	Not_TF	Not-Exp	Not-Exp	Not-Exp	Not-Exp	Not-Exp	Not-Exp	Not-Exp
FBgn0051463	CG31463	Not_TF	Pattern	Not-Exp	Not-Exp	Not-Exp	Not-Exp	Pattern	Pattern
FBgn0047351	CG31468	Not_TF	Not-Exp	Not-Exp	Not-Exp	Not-Exp	Not-Exp	Not-Exp	Not-Exp
FBgn0051475	CG31475	Not_TF	Pattern	Not-Exp	Not-Exp	Not-Exp	Not-Exp	Not-Exp	Pattern
FBgn0051522	CG31522	Not_TF	Pattern	Not-Exp	Not-Exp	Not-Exp	Pattern	Pattern	Pattern
FBgn0051530	CG31530	Not_TF	Not-Exp	Not-Exp	Not-Exp	Not-Exp	Not-Exp	Not-Exp	Not-Exp
FBgn0051546	CG31546	Not_TF	Not-Exp	Not-Exp	Not-Exp	Not-Exp	Not-Exp	Not-Exp	Not-Exp
FBgn0051547	CG31547	Not_TF	Pattern	Not-Exp	Not-Exp	Not-Exp	Not-Exp	Not-Exp	Pattern
FBgn0051559	CG31559	Not_TF	Pattern	Not-Exp	Not-Exp	Not-Exp	Not-Exp	Not-Exp	Pattern
FBgn0051607	CG31607	Not_TF	Pattern	Not-Exp	Pattern	Pattern	Pattern	Not-Exp	Pattern
FBgn0051619	CG31619	Not_TF	Pattern	Not-Exp	Not-Exp	Not-Exp	Not-Exp	Pattern	Pattern
FBgn0051626	CG31626	Not_TF	Pattern	Not-Exp	Not-Exp	Not-Exp	Not-Exp	Not-Exp	Pattern
FBgn0051635	CG31635	Not_TF	Not-Exp	Not-Exp	Not-Exp	Not-Exp	Not-Exp	Not-Exp	Not-Exp
FBgn0051646	CG31646	Not_TF	Not-Exp	Not-Exp	Not-Exp	Not-Exp	Not-Exp	Not-Exp	Not-Exp
FBgn0051647	CG31647	Not_TF	Not-Exp	Not-Exp	Not-Exp	Not-Exp	Not-Exp	Not-Exp	Not-Exp
FBgn0031484	CG3165	Not_TF	Not-Exp	Not-Exp	Not-Exp	Not-Exp	Not-Exp	Not-Exp	Not-Exp
FBgn0051660	CG31660	Not_TF	Pattern	Not-Exp	Not-Exp	Not-Exp	Not-Exp	Not-Exp	Pattern
FBgn0051663	CG31663	Not_TF	Pattern	Not-Exp	Not-Exp	Not-Exp	Not-Exp	Not-Exp	Pattern
FBgn0051664	CG31664	Not_TF	Not-Exp	Not-Exp	Not-Exp	Not-Exp	Not-Exp	Not-Exp	Not-Exp
FBgn0051665	CG31665	Not_TF	Pattern	Not-Exp	Not-Exp	Not-Exp	Not-Exp	Not-Exp	Pattern
FBgn0051675	CG31675	Not_TF	Pattern	Not-Exp	Not-Exp	Not-Exp	Not-Exp	Not-Exp	Pattern
FBgn0051676	CG31676	Not_TF	Pattern	Not-Exp	Not-Exp	Not-Exp	Not-Exp	Not-Exp	Pattern
FBgn0051682	CG31682	Not_TF	Not-Exp	Not-Exp	Not-Exp	Not-Exp	Not-Exp	Not-Exp	Not-Exp
FBgn0029896	CG3168	Not_TF	Pattern	Not-Exp	Not-Exp	Not-Exp	Pattern	Pattern	Pattern
FBgn0051693	CG31693	Not_TF	Not-Exp	Not-Exp	Not-Exp	Not-Exp	Not-Exp	Not-Exp	Not-Exp
FBgn0051698	CG31698	Not_TF	Not-Exp	Not-Exp	Not-Exp	Not-Exp	Not-Exp	Not-Exp	Not-Exp
FBgn0051704	CG31704	Not_TF	Not-Exp	Not-Exp	Not-Exp	Not-Exp	Not-Exp	Not-Exp	Not-Exp
FBgn0051706	CG31706	Not_TF	Not-Exp	Not-Exp	Not-Exp	Not-Exp	Not-Exp	Not-Exp	Not-Exp
FBgn0051708	CG31708	Not_TF	Not-Exp	Not-Exp	Not-Exp	Not-Exp	Not-Exp	Not-Exp	Not-Exp
FBgn0032180	CG31714	Not_TF	Not-Exp	Not-Exp	Not-Exp	Not-Exp	Not-Exp	Not-Exp	Not-Exp
FBgn0051769	CG31769	Not_TF	Not-Exp	Not-Exp	Not-Exp	Not-Exp	Not-Exp	Not-Exp	Not-Exp
FBgn0051773	CG31773	Not_TF	Not-Exp	Not-Exp	Not-Exp	Not-Exp	Not-Exp	Not-Exp	Not-Exp
FBgn0028537	CG31775	Not_TF	Pattern	Not-Exp	Not-Exp	Not-Exp	Pattern	Pattern	Pattern
FBgn0051778	CG31778	Not_TF	Not-Exp	Not-Exp	Not-Exp	Not-Exp	Not-Exp	Not-Exp	Not-Exp
FBgn0051781	CG31781	Not_TF	Pattern	Not-Exp	Not-Exp	Not-Exp	Not-Exp	Not-Exp	Pattern
FBgn0051802	CG31802	Not_TF	Not-Exp	Not-Exp	Not-Exp	Not-Exp	Not-Exp	Not-Exp	Not-Exp
FBgn0051810	CG31810	Not_TF	Pattern	Not-Exp	Not-Exp	Not-Exp	Pattern	Pattern	Pattern
FBgn0028893	CG31819	Not_TF	Not-Exp	Not-Exp	Not-Exp	Not-Exp	Not-Exp	Not-Exp	Not-Exp
FBgn0051820	CG31820	Not_TF	Not-Exp	Not-Exp	Not-Exp	Not-Exp	Not-Exp	Not-Exp	Not-Exp
FBgn0051823	CG31823	Not_TF	Pattern	Not-Exp	Not-Exp	Not-Exp	Not-Exp	Not-Exp	Pattern
FBgn0051835	CG31835	Not_TF	Not-Exp	Not-Exp	Not-Exp	Not-Exp	Not-Exp	Not-Exp	Not-Exp
FBgn0051847	CG31847	Not_TF	Not-Exp	Not-Exp	Not-Exp	Not-Exp	Not-Exp	Not-Exp	Not-Exp
FBgn0051851	CG31851	Not_TF	Not-Exp	Not-Exp	Not-Exp	Not-Exp	Not-Exp	Not-Exp	Not-Exp
FBgn0051869	CG31869	Not_TF	Not-Exp	Not-Exp	Not-Exp	Not-Exp	Not-Exp	Not-Exp	Not-Exp
FBgn0051870	CG31870	Not_TF	Not-Exp	Not-Exp	Not-Exp	Not-Exp	Not-Exp	Not-Exp	Not-Exp
FBgn0051871	CG31871	Not_TF	Pattern	Not-Exp	Pattern	Pattern	Pattern	Pattern	Pattern
FBgn0051872	CG31872	Not_TF	Pattern	Not-Exp	Not-Exp	Not-Exp	Not-Exp	Not-Exp	Pattern
FBgn0051898	CG31898	Not_TF	Not-Exp	Not-Exp	Not-Exp	Not-Exp	Not-Exp	Not-Exp	Not-Exp
FBgn0051909	CG31909	Not_TF	Pattern	Not-Exp	Pattern	Not-Exp	Not-Exp	Not-Exp	Not-Exp
FBgn0023525	CG3191	Not_TF	Pattern	Not-Exp	Not-Exp	Not-Exp	Not-Exp	Not-Exp	Pattern
FBgn0051920	CG31920	Not_TF	Not-Exp	Not-Exp	Not-Exp	Not-Exp	Not-Exp	Not-Exp	Not-Exp
FBgn0051988	CG31988	Not_TF	Not-Exp	Not-Exp	Not-Exp	Not-Exp	Not-Exp	Not-Exp	Not-Exp
FBgn0051999	CG31999	Not_TF	Pattern	Not-Exp	Not-Exp	Not-Exp	Not-Exp	Pattern	Pattern
FBgn0052021	CG32021	Not_TF	Not-Exp	Not-Exp	Not-Exp	Not-Exp	Not-Exp	Not-Exp	Not-Exp
FBgn0052024	CG32024	Not_TF	Not-Exp	Not-Exp	Not-Exp	Not-Exp	Not-Exp	Not-Exp	Not-Exp
FBgn0052026	CG32026	Not_TF	Pattern	Not-Exp	Pattern	Pattern	Pattern	Pattern	Pattern
FBgn0052037	CG32037	Not_TF	Pattern	Not-Exp	Not-Exp	Not-Exp	Not-Exp	Pattern	Pattern
FBgn0052039	CG32039	Not_TF	Not-Exp	Not-Exp	Not-Exp	Not-Exp	Not-Exp	Not-Exp	Not-Exp
FBgn0052053	CG32053	Not_TF	Not-Exp	Not-Exp	Not-Exp	Not-Exp	Not-Exp	Not-Exp	Not-Exp
FBgn0045770	CG32063	Not_TF	Not-Exp	Not-Exp	Not-Exp	Not-Exp	Not-Exp	Not-Exp	Not-Exp
FBgn0052064	CG32064	Not_TF	Not-Exp	Not-Exp	Not-Exp	Not-Exp	Not-Exp	Not-Exp	Not-Exp
FBgn0052086	CG32086	Not_TF	Not-Exp	Not-Exp	Not-Exp	Not-Exp	Not-Exp	Not-Exp	Not-Exp
FBgn0052087	CG32087	Not_TF	Not-Exp	Not-Exp	Not-Exp	Not-Exp	Not-Exp	Not-Exp	Not-Exp
FBgn0052091	CG32091	Not_TF	Not-Exp	Not-Exp	Not-Exp	Not-Exp	Not-Exp	Not-Exp	Not-Exp
FBgn0052102	CG32102	Not_TF	Not-Exp	Not-Exp	Not-Exp	Not-Exp	Not-Exp	Not-Exp	Not-Exp
FBgn0052109	CG32109	Not_TF	Not-Exp	Not-Exp	Not-Exp	Not-Exp	Not-Exp	Not-Exp	Not-Exp
FBgn0052111	CG32111	Not_TF	Not-Exp	Not-Exp	Not-Exp	Not-Exp	Not-Exp	Not-Exp	Not-Exp
FBgn0052119	CG32119	Not_TF	Not-Exp	Not-Exp	Not-Exp	Not-Exp	Not-Exp	Not-Exp	Not-Exp
FBgn0052137	CG32137	Not_TF	Pattern	Not-Exp	Pattern	Pattern	Pattern	Pattern	Pattern
FBgn0052138	CG32138	Not_TF	Not-Exp	Not-Exp	Not-Exp	Not-Exp	Not-Exp	Not-Exp	Not-Exp
FBgn0052159	CG32159	Not_TF	Pattern	Not-Exp	Not-Exp	Not-Exp	Not-Exp	Pattern	Pattern
FBgn0052160	CG32160	Not_TF	Not-Exp	Not-Exp	Not-Exp	Not-Exp	Not-Exp	Not-Exp	Not-Exp
FBgn0052170	CG32170	Not_TF	Pattern	Not-Exp	Not-Exp	Not-Exp	Not-Exp	Not-Exp	Pattern
FBgn0052192	CG32192	Not_TF	Not-Exp	Not-Exp	Not-Exp	Not-Exp	Not-Exp	Not-Exp	Not-Exp
FBgn0052204	CG32204	Not_TF	Pattern	Not-Exp	Not-Exp	Not-Exp	Not-Exp	Not-Exp	Pattern
FBgn0052219	CG32219	Not_TF	Not-Exp	Not-Exp	Not-Exp	Not-Exp	Not-Exp	Not-Exp	Not-Exp
FBgn0052237	CG32237	Not_TF	Pattern	Not-Exp	Not-Exp	Not-Exp	Not-Exp	Not-Exp	Pattern
FBgn0052240	CG32240	Not_TF	Not-Exp	Not-Exp	Not-Exp	Not-Exp	Not-Exp	Not-Exp	Not-Exp
FBgn0052269	CG32269	Not_TF	Pattern	Not-Exp	Not-Exp	Not-Exp	Not-Exp	Pattern	Not-Exp
FBgn0052284	CG32284	Not_TF	Not-Exp	Not-Exp	Not-Exp	Not-Exp	Not-Exp	Not-Exp	Not-Exp
FBgn0052350	CG32350	Not_TF	Not-Exp	Not-Exp	Not-Exp	Not-Exp	Not-Exp	Not-Exp	Not-Exp
FBgn0052354	CG32354	Not_TF	Pattern	Not-Exp	Not-Exp	Not-Exp	Pattern	Not-Exp	Pattern
FBgn0052355	CG32355	Not_TF	Pattern	Not-Exp	Not-Exp	Not-Exp	Not-Exp	Not-Exp	Pattern
FBgn0052369	CG32369	Not_TF	Pattern	Not-Exp	Not-Exp	Not-Exp	Not-Exp	Pattern	Pattern
FBgn0052372	CG32372	Not_TF	Pattern	Not-Exp	Pattern	Pattern	Pattern	Pattern	Pattern
FBgn0052373	CG32373	Not_TF	Not-Exp	Not-Exp	Not-Exp	Not-Exp	Not-Exp	Not-Exp	Not-Exp
FBgn0250849	CG32388	Not_TF	Not-Exp	Not-Exp	Not-Exp	Not-Exp	Not-Exp	Not-Exp	Not-Exp
FBgn0052392	CG32392	Not_TF	Pattern	Not-Exp	Not-Exp	Not-Exp	Not-Exp	Not-Exp	Pattern
FBgn0029769	CG3239	Not_TF	Not-Exp	Not-Exp	Not-Exp	Not-Exp	Not-Exp	Not-Exp	Not-Exp
FBgn0052406	CG32406	Not_TF	Not-Exp	Not-Exp	Not-Exp	Not-Exp	Not-Exp	Not-Exp	Not-Exp
FBgn0052432	CG32432	Not_TF	Pattern	Not-Exp	Not-Exp	Not-Exp	Not-Exp	Not-Exp	Pattern
FBgn0052436	CG32436	Not_TF	Not-Exp	Not-Exp	Not-Exp	Not-Exp	Not-Exp	Not-Exp	Not-Exp
FBgn0043783	CG32444	Not_TF	Pattern	Not-Exp	Not-Exp	Not-Exp	Not-Exp	Pattern	Pattern
FBgn0031629	CG3244	Not_TF	Pattern	Not-Exp	Not-Exp	Not-Exp	Not-Exp	Not-Exp	Pattern
FBgn0052450	CG32450	Not_TF	Not-Exp	Not-Exp	Not-Exp	Not-Exp	Not-Exp	Not-Exp	Not-Exp
FBgn0052459	CG32459	Not_TF	Not-Exp	Not-Exp	Not-Exp	Not-Exp	Not-Exp	Not-Exp	Not-Exp
FBgn0052485	CG32485	Not_TF	Not-Exp	Not-Exp	Not-Exp	Not-Exp	Not-Exp	Not-Exp	Not-Exp
FBgn0052486	CG32486	Not_TF	Pattern-Ubiq	Not-Exp	Ubiq	Pattern-Ubiq	Pattern	Pattern	Pattern
FBgn0052487	CG32487	Not_TF	Not-Exp	Not-Exp	Not-Exp	Not-Exp	Not-Exp	Not-Exp	Not-Exp
FBgn0052488	CG32488	Not_TF	Not-Exp	Not-Exp	Not-Exp	Not-Exp	Not-Exp	Not-Exp	Not-Exp
FBgn0031622	CG3251	Not_TF	Not-Exp	Not-Exp	Not-Exp	Not-Exp	Not-Exp	Not-Exp	Not-Exp
FBgn0041706	CG3253	Not_TF	Not-Exp	Not-Exp	Not-Exp	Not-Exp	Not-Exp	Not-Exp	Not-Exp
FBgn0052548	CG32548	Not_TF	Pattern	Not-Exp	Not-Exp	Not-Exp	Not-Exp	Not-Exp	Pattern
FBgn0052553	CG32553	Not_TF	Not-Exp	Not-Exp	Not-Exp	Not-Exp	Not-Exp	Not-Exp	Not-Exp
FBgn0052564	CG32564	Not_TF	Pattern	Not-Exp	Not-Exp	Not-Exp	Not-Exp	Pattern	Pattern
FBgn0052573	CG32573	Not_TF	Not-Exp	Not-Exp	Not-Exp	Not-Exp	Not-Exp	Not-Exp	Not-Exp
FBgn0052576	CG32576	Not_TF	Not-Exp	Not-Exp	Not-Exp	Not-Exp	Not-Exp	Not-Exp	Not-Exp
FBgn0034978	CG3257	Not_TF	Pattern	Not-Exp	Not-Exp	Not-Exp	Not-Exp	Not-Exp	Pattern
FBgn0052582	CG32582	Not_TF	Not-Exp	Not-Exp	Not-Exp	Not-Exp	Not-Exp	Not-Exp	Not-Exp
FBgn0260482	CG32599	Not_TF	Not-Exp	Not-Exp	Not-Exp	Not-Exp	Not-Exp	Not-Exp	Not-Exp
FBgn0052601	CG32601	Not_TF	Not-Exp	Not-Exp	Not-Exp	Not-Exp	Not-Exp	Not-Exp	Not-Exp
FBgn0052627	CG32627	Not_TF	Not-Exp	Not-Exp	Not-Exp	Not-Exp	Not-Exp	Not-Exp	Not-Exp
FBgn0052631	CG32631	Not_TF	Not-Exp	Not-Exp	Not-Exp	Not-Exp	Not-Exp	Not-Exp	Not-Exp
FBgn0052635	CG32635	Not_TF	Not-Exp	Not-Exp	Not-Exp	Not-Exp	Not-Exp	Not-Exp	Not-Exp
FBgn0052647	CG32647	Not_TF	Not-Exp	Not-Exp	Not-Exp	Not-Exp	Not-Exp	Not-Exp	Not-Exp
FBgn0034712	CG3264	Not_TF	Not-Exp	Not-Exp	Not-Exp	Not-Exp	Not-Exp	Not-Exp	Not-Exp
FBgn0052652	CG32652	Not_TF	Not-Exp	Not-Exp	Not-Exp	Not-Exp	Not-Exp	Not-Exp	Not-Exp
FBgn0052666	CG32666	Not_TF	Not-Exp	Not-Exp	Not-Exp	Not-Exp	Not-Exp	Not-Exp	Not-Exp
FBgn0052687	CG32687	Not_TF	Pattern	Not-Exp	Pattern	Not-Exp	Not-Exp	Not-Exp	Pattern
FBgn0052694	CG32694	Not_TF	Pattern	Not-Exp	Not-Exp	Not-Exp	Not-Exp	Not-Exp	Pattern
FBgn0052695	CG32695	Not_TF	Not-Exp	Not-Exp	Not-Exp	Not-Exp	Not-Exp	Not-Exp	Not-Exp
FBgn0052699	CG32699	Not_TF	Not-Exp	Not-Exp	Not-Exp	Not-Exp	Not-Exp	Not-Exp	Not-Exp
FBgn0052700	CG32700	Not_TF	Not-Exp	Not-Exp	Not-Exp	Not-Exp	Not-Exp	Not-Exp	Not-Exp
FBgn0052703	CG32703	Not_TF	Not-Exp	Not-Exp	Not-Exp	Not-Exp	Not-Exp	Not-Exp	Not-Exp
FBgn0052726	CG32726	Not_TF	Not-Exp	Not-Exp	Not-Exp	Not-Exp	Not-Exp	Not-Exp	Not-Exp
FBgn0052727	CG32727	Not_TF	Not-Exp	Not-Exp	Not-Exp	Not-Exp	Not-Exp	Not-Exp	Not-Exp
FBgn0052755	CG32755	Not_TF	Not-Exp	Not-Exp	Not-Exp	Not-Exp	Not-Exp	Not-Exp	Not-Exp
FBgn0052791	CG32791	Not_TF	Pattern	Not-Exp	Not-Exp	Not-Exp	Not-Exp	Not-Exp	Pattern
FBgn0052806	CG32806	Not_TF	Not-Exp	Not-Exp	Not-Exp	Not-Exp	Not-Exp	Not-Exp	Not-Exp
FBgn0052813	CG32813	Not_TF	Pattern	Not-Exp	Not-Exp	Not-Exp	Not-Exp	Pattern	Pattern
FBgn0031522	CG3285	Not_TF	Not-Exp	Not-Exp	Not-Exp	Not-Exp	Not-Exp	Not-Exp	Not-Exp
FBgn0034711	CG3290	Not_TF	Not-Exp	Not-Exp	Not-Exp	Not-Exp	Not-Exp	Not-Exp	Not-Exp
FBgn0034710	CG3292	Not_TF	Not-Exp	Not-Exp	Not-Exp	Not-Exp	Not-Exp	Not-Exp	Not-Exp
FBgn0052945	CG32945	Not_TF	Not-Exp	Not-Exp	Not-Exp	Not-Exp	Not-Exp	Not-Exp	Not-Exp
FBgn0052982	CG32982	Not_TF	Pattern	Not-Exp	Pattern	Pattern	Pattern	Pattern	Pattern
FBgn0052987	CG32987	Not_TF	Not-Exp	Not-Exp	Not-Exp	Not-Exp	Not-Exp	Not-Exp	Not-Exp
FBgn0053056	CG33056	Not_TF	Pattern	Not-Exp	Not-Exp	Not-Exp	Not-Exp	Not-Exp	Pattern
FBgn0053062	CG33062	Not_TF	Not-Exp	Not-Exp	Not-Exp	Not-Exp	Not-Exp	Not-Exp	Not-Exp
FBgn0036016	CG3306	Not_TF	Not-Exp	Not-Exp	Not-Exp	Not-Exp	Not-Exp	Not-Exp	Not-Exp
FBgn0053080	CG33080	Not_TF	Pattern	Not-Exp	Not-Exp	Not-Exp	Not-Exp	Not-Exp	Pattern
FBgn0053098	CG33098	Not_TF	Not-Exp	Not-Exp	Not-Exp	Not-Exp	Not-Exp	Not-Exp	Not-Exp
FBgn0053099	CG33099	Not_TF	Pattern	Not-Exp	Pattern	Pattern	Pattern	Pattern	Pattern
FBgn0053110	CG33110	Not_TF	Not-Exp	Not-Exp	Not-Exp	Not-Exp	Not-Exp	Not-Exp	Not-Exp
FBgn0053143	CG33143	Not_TF	Not-Exp	Not-Exp	Not-Exp	Not-Exp	Not-Exp	Not-Exp	Not-Exp
FBgn0053156	CG33156	Not_TF	Not-Exp	Not-Exp	Not-Exp	Not-Exp	Not-Exp	Not-Exp	Not-Exp
FBgn0053178	CG33178	Not_TF	Pattern	Not-Exp	Not-Exp	Not-Exp	Not-Exp	Not-Exp	Pattern
FBgn0053191	CG33191	Not_TF	Not-Exp	Not-Exp	Not-Exp	Not-Exp	Not-Exp	Not-Exp	Not-Exp
FBgn0053203	CG33203	Not_TF	Not-Exp	Not-Exp	Not-Exp	Not-Exp	Not-Exp	Not-Exp	Not-Exp
FBgn0053205	CG33205	Not_TF	Not-Exp	Not-Exp	Not-Exp	Not-Exp	Not-Exp	Not-Exp	Not-Exp
FBgn0053233	CG33233	Not_TF	Not-Exp	Not-Exp	Not-Exp	Not-Exp	Not-Exp	Not-Exp	Not-Exp
FBgn0053234	CG33234	Not_TF	Not-Exp	Not-Exp	Not-Exp	Not-Exp	Not-Exp	Not-Exp	Not-Exp
FBgn0030307	CG33235	Not_TF	Not-Exp	Not-Exp	Not-Exp	Not-Exp	Not-Exp	Not-Exp	Not-Exp
FBgn0029750	CG3323	Not_TF	Not-Exp	Not-Exp	Not-Exp	Not-Exp	Not-Exp	Not-Exp	Not-Exp
FBgn0030992	CG33253	Not_TF	Pattern	Not-Exp	Not-Exp	Not-Exp	Not-Exp	Pattern	Pattern
FBgn0053278	CG33278	Not_TF	Not-Exp	Not-Exp	Not-Exp	Not-Exp	Not-Exp	Not-Exp	Not-Exp
FBgn0053281	CG33281	Not_TF	Pattern	Not-Exp	Not-Exp	Not-Exp	Not-Exp	Not-Exp	Pattern
FBgn0053286	CG33286	Not_TF	Not-Exp	Not-Exp	Not-Exp	Not-Exp	Not-Exp	Not-Exp	Not-Exp
FBgn0034985	CG3328	Not_TF	Pattern	Not-Exp	Not-Exp	Not-Exp	Not-Exp	Not-Exp	Pattern
FBgn0053292	CG33292	Not_TF	Pattern	Not-Exp	Not-Exp	Not-Exp	Pattern	Pattern	Pattern
FBgn0053301	CG33301	Not_TF	Not-Exp	Not-Exp	Not-Exp	Not-Exp	Not-Exp	Not-Exp	Not-Exp
FBgn0053322	CG33322	Not_TF	Not-Exp	Not-Exp	Not-Exp	Not-Exp	Not-Exp	Not-Exp	Not-Exp
FBgn0031514	CG3332	Not_TF	Pattern	Not-Exp	Not-Exp	Not-Exp	Not-Exp	Not-Exp	Pattern
FBgn0031240	CG3345	Not_TF	Not-Exp	Not-Exp	Not-Exp	Not-Exp	Not-Exp	Not-Exp	Not-Exp
FBgn0053514	CG33514	Not_TF	Not-Exp	Not-Exp	Not-Exp	Not-Exp	Not-Exp	Not-Exp	Not-Exp
FBgn0250819	CG33521	Not_TF	Pattern	Not-Exp	Not-Exp	Not-Exp	Not-Exp	Not-Exp	Pattern
FBgn0031619	CG3355	Not_TF	Not-Exp	Not-Exp	Not-Exp	Not-Exp	Not-Exp	Not-Exp	Not-Exp
FBgn0064121	CG33692	Not_TF	Not-Exp	Not-Exp	Not-Exp	Not-Exp	Not-Exp	Not-Exp	Not-Exp
FBgn0064119	CG33934	Not_TF	Not-Exp	Not-Exp	Not-Exp	Not-Exp	Not-Exp	Not-Exp	Not-Exp
FBgn0053958	CG33958	Not_TF	Not-Exp	Not-Exp	Not-Exp	Not-Exp	Not-Exp	Not-Exp	Not-Exp
FBgn0053970	CG33970	Not_TF	Pattern	Not-Exp	Not-Exp	Not-Exp	Not-Exp	Not-Exp	Pattern
FBgn0037975	CG3397	Not_TF	Not-Exp	Not-Exp	Not-Exp	Not-Exp	Not-Exp	Not-Exp	Not-Exp
FBgn0053986	CG33986	Not_TF	Pattern	Not-Exp	Not-Exp	Not-Exp	Not-Exp	Not-Exp	Pattern
FBgn0045202	CG33992	Not_TF	Not-Exp	Not-Exp	Not-Exp	Not-Exp	Not-Exp	Not-Exp	Not-Exp
FBgn0053993	CG33993	Not_TF	Pattern	Not-Exp	Pattern	Pattern	Pattern	Pattern	Pattern
FBgn0083949	CG34113	Not_TF	Not-Exp	Not-Exp	Not-Exp	Not-Exp	Not-Exp	Not-Exp	Not-Exp
FBgn0083950	CG34114	Not_TF	Not-Exp	Not-Exp	Not-Exp	Not-Exp	Not-Exp	Not-Exp	Not-Exp
FBgn0083951	CG34115	Not_TF	Pattern	Not-Exp	Not-Exp	Not-Exp	Not-Exp	Not-Exp	Pattern
FBgn0083956	CG34120	Not_TF	Not-Exp	Not-Exp	Not-Exp	Not-Exp	Not-Exp	Not-Exp	Not-Exp
FBgn0083974	CG34138	Not_TF	Not-Exp	Not-Exp	Not-Exp	Not-Exp	Not-Exp	Not-Exp	Not-Exp
FBgn0083975	CG34139	Not_TF	Not-Exp	Not-Exp	Not-Exp	Not-Exp	Not-Exp	Not-Exp	Not-Exp
FBgn0083991	CG34155	Not_TF	Pattern	Not-Exp	Pattern	Pattern	Not-Exp	Not-Exp	Pattern
FBgn0085190	CG34161	Not_TF	Not-Exp	Not-Exp	Not-Exp	Not-Exp	Not-Exp	Not-Exp	Not-Exp
FBgn0085193	CG34164	Not_TF	Pattern-Ubiq	Not-Exp	Faint-Ubiq	Pattern	Pattern	Pattern	Pattern
FBgn0085195	CG34166	Not_TF	Pattern	Not-Exp	Not-Exp	Not-Exp	Not-Exp	Not-Exp	Pattern
FBgn0085196	CG34167	Not_TF	Not-Exp	Not-Exp	Not-Exp	Not-Exp	Not-Exp	Not-Exp	Not-Exp
FBgn0085198	CG34169	Not_TF	Not-Exp	Not-Exp	Not-Exp	Not-Exp	Not-Exp	Not-Exp	Not-Exp
FBgn0085199	CG34170	Not_TF	Not-Exp	Not-Exp	Not-Exp	Not-Exp	Not-Exp	Not-Exp	Not-Exp
FBgn0085201	CG34172	Not_TF	Not-Exp	Not-Exp	Not-Exp	Not-Exp	Not-Exp	Not-Exp	Not-Exp
FBgn0085204	CG34175	Not_TF	Not-Exp	Not-Exp	Not-Exp	Not-Exp	Not-Exp	Not-Exp	Not-Exp
FBgn0085207	CG34178	Not_TF	Not-Exp	Not-Exp	Not-Exp	Not-Exp	Not-Exp	Not-Exp	Not-Exp
FBgn0085228	CG34199	Not_TF	Not-Exp	Not-Exp	Not-Exp	Not-Exp	Not-Exp	Not-Exp	Not-Exp
FBgn0085232	CG34203	Not_TF	Not-Exp	Not-Exp	Not-Exp	Not-Exp	Not-Exp	Not-Exp	Not-Exp
FBgn0085237	CG34208	Not_TF	Not-Exp	Not-Exp	Not-Exp	Not-Exp	Not-Exp	Not-Exp	Not-Exp
FBgn0085248	CG34219	Not_TF	Not-Exp	Not-Exp	Not-Exp	Not-Exp	Not-Exp	Not-Exp	Not-Exp
FBgn0250822	CG34222	Not_TF	Not-Exp	Not-Exp	Not-Exp	Not-Exp	Not-Exp	Not-Exp	Not-Exp
FBgn0085259	CG34230	Not_TF	Not-Exp	Not-Exp	Not-Exp	Not-Exp	Not-Exp	Not-Exp	Not-Exp
FBgn0085261	CG34232	Not_TF	Pattern	Not-Exp	Not-Exp	Not-Exp	Not-Exp	Pattern	Pattern
FBgn0085263	CG34234	Not_TF	Not-Exp	Not-Exp	Not-Exp	Not-Exp	Not-Exp	Not-Exp	Not-Exp
FBgn0085267	CG34238	Not_TF	Not-Exp	Not-Exp	Not-Exp	Not-Exp	Not-Exp	Not-Exp	Not-Exp
FBgn0085273	CG34244	Not_TF	Not-Exp	Not-Exp	Not-Exp	Not-Exp	Not-Exp	Not-Exp	Not-Exp
FBgn0085276	CG34247	Not_TF	Not-Exp	Not-Exp	Not-Exp	Not-Exp	Not-Exp	Not-Exp	Not-Exp
FBgn0085280	CG34251	Not_TF	Not-Exp	Not-Exp	Not-Exp	Not-Exp	Not-Exp	Not-Exp	Not-Exp
FBgn0085282	CG34253	Not_TF	Pattern	Not-Exp	Not-Exp	Not-Exp	Not-Exp	Not-Exp	Pattern
FBgn0085293	CG34264	Not_TF	Not-Exp	Not-Exp	Not-Exp	Not-Exp	Not-Exp	Not-Exp	Not-Exp
FBgn0085296	CG34267	Not_TF	Not-Exp	Not-Exp	Not-Exp	Not-Exp	Not-Exp	Not-Exp	Not-Exp
FBgn0085303	CG34274	Not_TF	Not-Exp	Not-Exp	Not-Exp	Not-Exp	Not-Exp	Not-Exp	Not-Exp
FBgn0085308	CG34279	Not_TF	Not-Exp	Not-Exp	Not-Exp	Not-Exp	Not-Exp	Not-Exp	Not-Exp
FBgn0085311	CG34282	Not_TF	Not-Exp	Not-Exp	Not-Exp	Not-Exp	Not-Exp	Not-Exp	Not-Exp
FBgn0085316	CG34287	Not_TF	Not-Exp	Not-Exp	Not-Exp	Not-Exp	Not-Exp	Not-Exp	Not-Exp
FBgn0085321	CG34292	Not_TF	Not-Exp	Not-Exp	Not-Exp	Not-Exp	Not-Exp	Not-Exp	Not-Exp
FBgn0085323	CG34294	Not_TF	Not-Exp	Not-Exp	Not-Exp	Not-Exp	Not-Exp	Not-Exp	Not-Exp
FBgn0085327	CG34298	Not_TF	Not-Exp	Not-Exp	Not-Exp	Not-Exp	Not-Exp	Not-Exp	Not-Exp
FBgn0085330	CG34301	Not_TF	Not-Exp	Not-Exp	Not-Exp	Not-Exp	Not-Exp	Not-Exp	Not-Exp
FBgn0085336	CG34307	Not_TF	Not-Exp	Not-Exp	Not-Exp	Not-Exp	Not-Exp	Not-Exp	Not-Exp
FBgn0085337	CG34308	Not_TF	Not-Exp	Not-Exp	Not-Exp	Not-Exp	Not-Exp	Not-Exp	Not-Exp
FBgn0259831	CG34309	Not_TF	Not-Exp	Not-Exp	Not-Exp	Not-Exp	Not-Exp	Not-Exp	Not-Exp
FBgn0085354	CG34325	Not_TF	Not-Exp	Not-Exp	Not-Exp	Not-Exp	Not-Exp	Not-Exp	Not-Exp
FBgn0085359	CG34330	Not_TF	Not-Exp	Not-Exp	Not-Exp	Not-Exp	Not-Exp	Not-Exp	Not-Exp
FBgn0085379	CG34350	Not_TF	Pattern	Not-Exp	Not-Exp	Not-Exp	Not-Exp	Not-Exp	Pattern
FBgn0085386	CG34357	Not_TF	Not-Exp	Not-Exp	Not-Exp	Not-Exp	Not-Exp	Not-Exp	Not-Exp
FBgn0250818	CG34360	Not_TF	Pattern-Ubiq	Not-Exp	Pattern-Ubiq	Pattern-Ubiq	Pattern-Ubiq	Pattern-Ubiq	Pattern-Ubiq
FBgn0085391	CG34362	Not_TF	Not-Exp	Not-Exp	Not-Exp	Not-Exp	Not-Exp	Not-Exp	Not-Exp
FBgn0085399	CG34370	Not_TF	Pattern	Not-Exp	Not-Exp	Not-Exp	Pattern	Pattern	Pattern
FBgn0085401	CG34372	Not_TF	Not-Exp	Not-Exp	Not-Exp	Not-Exp	Not-Exp	Not-Exp	Not-Exp
FBgn0085409	CG34380	Not_TF	Pattern	Not-Exp	Pattern	Pattern	Pattern	Pattern	Pattern
FBgn0085412	CG34383	Not_TF	Pattern	Not-Exp	Pattern	Pattern	Pattern	Pattern	Pattern
FBgn0085429	CG34400	Not_TF	Not-Exp	Not-Exp	Not-Exp	Not-Exp	Not-Exp	Not-Exp	Not-Exp
FBgn0085438	CG34409	Not_TF	Not-Exp	Not-Exp	Not-Exp	Not-Exp	Not-Exp	Not-Exp	Not-Exp
FBgn0085446	CG34417	Not_TF	Pattern	Not-Exp	Not-Exp	Not-Exp	Not-Exp	Not-Exp	Pattern
FBgn0085449	CG34420	Not_TF	Not-Exp	Not-Exp	Not-Exp	Not-Exp	Not-Exp	Not-Exp	Not-Exp
FBgn0085480	CG34451	Not_TF	Not-Exp	Not-Exp	Not-Exp	Not-Exp	Not-Exp	Not-Exp	Not-Exp
FBgn0028913	CG3473	Not_TF	Not-Exp	Not-Exp	Not-Exp	Not-Exp	Not-Exp	Not-Exp	Not-Exp
FBgn0038250	CG3505	Not_TF	Pattern	Not-Exp	Not-Exp	Not-Exp	Not-Exp	Not-Exp	Pattern
FBgn0031431	CG3515	Not_TF	Not-Exp	Not-Exp	Not-Exp	Not-Exp	Not-Exp	Not-Exp	Not-Exp
FBgn0031279	CG3544	Not_TF	Pattern	Not-Exp	Not-Exp	Not-Exp	Not-Exp	Not-Exp	Pattern
FBgn0029708	CG3556	Not_TF	Not-Exp	Not-Exp	Not-Exp	Not-Exp	Not-Exp	Not-Exp	Not-Exp
FBgn0031423	CG3557	Not_TF	Not-Exp	Not-Exp	Not-Exp	Not-Exp	Not-Exp	Not-Exp	Not-Exp
FBgn0035034	CG3565	Not_TF	Not-Exp	Not-Exp	Not-Exp	Not-Exp	Not-Exp	Not-Exp	Not-Exp
FBgn0029710	CG3568	Not_TF	Not-Exp	Not-Exp	Not-Exp	Not-Exp	Not-Exp	Not-Exp	Not-Exp
FBgn0035035	CG3570	Not_TF	Not-Exp	Not-Exp	Not-Exp	Not-Exp	Not-Exp	Not-Exp	Not-Exp
FBgn0038697	CG3581	Not_TF	Not-Exp	Not-Exp	Not-Exp	Not-Exp	Not-Exp	Not-Exp	Not-Exp
FBgn0025643	CG3588	Not_TF	Pattern	Not-Exp	Not-Exp	Not-Exp	Not-Exp	Not-Exp	Pattern
FBgn0031417	CG3597	Not_TF	Pattern	Not-Exp	Not-Exp	Not-Exp	Pattern	Pattern	Not-Exp
FBgn0031562	CG3604	Not_TF	Not-Exp	Not-Exp	Not-Exp	Not-Exp	Not-Exp	Not-Exp	Not-Exp
FBgn0038266	CG3610	Not_TF	Not-Exp	Not-Exp	Not-Exp	Not-Exp	Not-Exp	Not-Exp	Not-Exp
FBgn0035069	CG3611	Not_TF	Not-Exp	Not-Exp	Not-Exp	Not-Exp	Not-Exp	Not-Exp	Not-Exp
FBgn0031245	CG3625	Not_TF	Pattern	Not-Exp	Pattern	Pattern	Pattern	Pattern	Pattern
FBgn0034097	CG3687	Not_TF	Not-Exp	Not-Exp	Not-Exp	Not-Exp	Not-Exp	Not-Exp	Not-Exp
FBgn0037023	CG3698	Not_TF	Not-Exp	Not-Exp	Not-Exp	Not-Exp	Not-Exp	Not-Exp	Not-Exp
FBgn0040349	CG3699	Not_TF	Pattern	Not-Exp	Not-Exp	Not-Exp	Not-Exp	Pattern	Pattern
FBgn0034732	CG3701	Not_TF	Not-Exp	Not-Exp	Not-Exp	Not-Exp	Not-Exp	Not-Exp	Not-Exp
FBgn0040348	CG3703	Not_TF	Pattern	Not-Exp	Not-Exp	Not-Exp	Not-Exp	Not-Exp	Pattern
FBgn0040342	CG3706	Not_TF	Not-Exp	Not-Exp	Not-Exp	Not-Exp	Not-Exp	Not-Exp	Not-Exp
FBgn0038700	CG3734	Not_TF	Pattern	Not-Exp	Not-Exp	Not-Exp	Not-Exp	Not-Exp	Pattern
FBgn0034755	CG3746	Not_TF	Not-Exp	Not-Exp	Not-Exp	Not-Exp	Not-Exp	Not-Exp	Not-Exp
FBgn0032116	CG3759	Not_TF	Not-Exp	Not-Exp	Not-Exp	Not-Exp	Not-Exp	Not-Exp	Not-Exp
FBgn0024989	CG3777	Not_TF	Pattern	Not-Exp	Not-Exp	Not-Exp	Pattern	Pattern	Pattern
FBgn0033778	CG3790	Not_TF	Not-Exp	Not-Exp	Not-Exp	Not-Exp	Not-Exp	Not-Exp	Not-Exp
FBgn0025378	CG3795	Not_TF	Not-Exp	Not-Exp	Not-Exp	Not-Exp	Not-Exp	Not-Exp	Not-Exp
FBgn0037995	CG3809	Not_TF	Not-Exp	Not-Exp	Not-Exp	Not-Exp	Not-Exp	Not-Exp	Not-Exp
FBgn0025692	CG3814	Not_TF	Pattern	Not-Exp	Not-Exp	Not-Exp	Not-Exp	Not-Exp	Pattern
FBgn0029863	CG3823	Not_TF	Not-Exp	Not-Exp	Not-Exp	Not-Exp	Not-Exp	Not-Exp	Not-Exp
FBgn0034948	CG3825	Not_TF	Ubiq	Not-Exp	Ubiq	Ubiq	Ubiq	Not-Exp	Not-Exp
FBgn0035091	CG3829	Not_TF	Pattern	Not-Exp	Not-Exp	Not-Exp	Pattern	Pattern	Pattern
FBgn0036422	CG3868	Not_TF	Not-Exp	Not-Exp	Not-Exp	Not-Exp	Not-Exp	Not-Exp	Not-Exp
FBgn0033786	CG3884	Not_TF	Pattern	Not-Exp	Not-Exp	Not-Exp	Not-Exp	Not-Exp	Pattern
FBgn0034871	CG3906	Not_TF	Not-Exp	Not-Exp	Not-Exp	Not-Exp	Not-Exp	Not-Exp	Not-Exp
FBgn0031571	CG3921	Not_TF	Pattern	Not-Exp	Not-Exp	Not-Exp	Not-Exp	Not-Exp	Pattern
FBgn0038008	CG3942	Not_TF	Not-Exp	Not-Exp	Not-Exp	Not-Exp	Not-Exp	Not-Exp	Not-Exp
FBgn0033793	CG3955	Not_TF	Pattern	Not-Exp	Not-Exp	Not-Exp	Not-Exp	Not-Exp	Pattern
FBgn0036821	CG3961	Not_TF	Pattern	Not-Exp	Not-Exp	Not-Exp	Not-Exp	Pattern	Pattern
FBgn0031574	CG3964	Not_TF	Pattern-Ubiq	Not-Exp	Not-Exp	Pattern-Ubiq	Pattern	Pattern	Pattern
FBgn0029881	CG3973	Not_TF	Not-Exp	Not-Exp	Not-Exp	Not-Exp	Not-Exp	Not-Exp	Not-Exp
FBgn0027559	CG3975	Not_TF	Not-Exp	Not-Exp	Not-Exp	Not-Exp	Not-Exp	Not-Exp	Not-Exp
FBgn0038292	CG3987	Not_TF	Pattern	Not-Exp	Not-Exp	Not-Exp	Not-Exp	Not-Exp	Pattern
FBgn0037800	CG3996	Not_TF	Not-Exp	Not-Exp	Not-Exp	Not-Exp	Not-Exp	Not-Exp	Not-Exp
FBgn0037801	CG3999	Not_TF	Pattern	Not-Exp	Not-Exp	Not-Exp	Pattern	Pattern	Pattern
FBgn0030418	CG4004	Not_TF	Not-Exp	Not-Exp	Not-Exp	Not-Exp	Not-Exp	Not-Exp	Not-Exp
FBgn0032143	CG4017	Not_TF	Pattern	Not-Exp	Not-Exp	Not-Exp	Not-Exp	Not-Exp	Pattern
FBgn0058191	CG40191	Not_TF	Not-Exp	Not-Exp	Not-Exp	Not-Exp	Not-Exp	Not-Exp	Not-Exp
FBgn0058198	CG40198	Not_TF	Not-Exp	Not-Exp	Not-Exp	Not-Exp	Not-Exp	Not-Exp	Not-Exp
FBgn0034885	CG4019	Not_TF	Pattern-Ubiq	Not-Exp	Faint-Ubiq	Not-Exp	Not-Exp	Not-Exp	Pattern
FBgn0025624	CG4025	Not_TF	Not-Exp	Not-Exp	Not-Exp	Not-Exp	Not-Exp	Not-Exp	Not-Exp
FBgn0029791	CG4096	Not_TF	Pattern	Not-Exp	Not-Exp	Not-Exp	Not-Exp	Pattern	Pattern
FBgn0038017	CG4115	Not_TF	Pattern	Not-Exp	Not-Exp	Not-Exp	Not-Exp	Pattern	Pattern
FBgn0029770	CG4151	Not_TF	Not-Exp	Not-Exp	Not-Exp	Not-Exp	Not-Exp	Not-Exp	Not-Exp
FBgn0025627	CG4194	Not_TF	Pattern	Not-Exp	Not-Exp	Pattern	Pattern	Pattern	Pattern
FBgn0029753	CG4198	Not_TF	Not-Exp	Not-Exp	Not-Exp	Not-Exp	Not-Exp	Not-Exp	Not-Exp
FBgn0038300	CG4203	Not_TF	Not-Exp	Not-Exp	Not-Exp	Not-Exp	Not-Exp	Not-Exp	Not-Exp
FBgn0038302	CG4210	Not_TF	Not-Exp	Not-Exp	Not-Exp	Not-Exp	Not-Exp	Not-Exp	Not-Exp
FBgn0031251	CG4213	Not_TF	Pattern	Not-Exp	Not-Exp	Not-Exp	Not-Exp	Pattern	Pattern
FBgn0038385	CG4221	Not_TF	Pattern-Ubiq	Not-Exp	Pattern-Ubiq	Pattern	Pattern	Pattern	Pattern
FBgn0259098	CG42246	Not_TF	Not-Exp	Not-Exp	Not-Exp	Not-Exp	Not-Exp	Not-Exp	Not-Exp
FBgn0259099	CG42247	Not_TF	Pattern	Not-Exp	Not-Exp	Not-Exp	Not-Exp	Not-Exp	Pattern
FBgn0259100	CG42248	Not_TF	Not-Exp	Not-Exp	Not-Exp	Not-Exp	Not-Exp	Not-Exp	Not-Exp
FBgn0259109	CG42251	Not_TF	Not-Exp	Not-Exp	Not-Exp	Not-Exp	Not-Exp	Not-Exp	Not-Exp
FBgn0259140	CG42255	Not_TF	Pattern	Not-Exp	Not-Exp	Not-Exp	Not-Exp	Pattern	Pattern
FBgn0259141	CG42256	Not_TF	Not-Exp	Not-Exp	Not-Exp	Not-Exp	Not-Exp	Not-Exp	Not-Exp
FBgn0259163	CG42268	Not_TF	Pattern	Not-Exp	Not-Exp	Not-Exp	Not-Exp	Pattern	Pattern
FBgn0036639	CG4229	Not_TF	Not-Exp	Not-Exp	Not-Exp	Not-Exp	Not-Exp	Not-Exp	Not-Exp
FBgn0259199	CG42303	Not_TF	Not-Exp	Not-Exp	Not-Exp	Not-Exp	Not-Exp	Not-Exp	Not-Exp
FBgn0259219	CG42319	Not_TF	Pattern	Not-Exp	Not-Exp	Not-Exp	Not-Exp	Not-Exp	Pattern
FBgn0259229	CG42329	Not_TF	Not-Exp	Not-Exp	Not-Exp	Not-Exp	Not-Exp	Not-Exp	Not-Exp
FBgn0259233	CG42331	Not_TF	Pattern	Not-Exp	Not-Exp	Not-Exp	Not-Exp	Not-Exp	Pattern
FBgn0259237	CG42335	Not_TF	Not-Exp	Not-Exp	Not-Exp	Not-Exp	Not-Exp	Not-Exp	Not-Exp
FBgn0259238	CG42336	Not_TF	Pattern	Not-Exp	Not-Exp	Not-Exp	Pattern	Pattern	Pattern
FBgn0259244	CG42342	Not_TF	Pattern	Not-Exp	Pattern	Pattern	Pattern	Pattern	Pattern
FBgn0259245	CG42343	Not_TF	Pattern	Not-Exp	Not-Exp	Not-Exp	Not-Exp	Not-Exp	Pattern
FBgn0259678	CG42347	Not_TF	Pattern	Not-Exp	Not-Exp	Not-Exp	Not-Exp	Not-Exp	Pattern
FBgn0259729	CG42383	Not_TF	Not-Exp	Not-Exp	Not-Exp	Not-Exp	Not-Exp	Not-Exp	Not-Exp
FBgn0259736	CG42390	Not_TF	Not-Exp	Not-Exp	Not-Exp	Not-Exp	Not-Exp	Not-Exp	Not-Exp
FBgn0030745	CG4239	Not_TF	Pattern	Not-Exp	Not-Exp	Not-Exp	Not-Exp	Not-Exp	Pattern
FBgn0259994	CG42492	Not_TF	Not-Exp	Not-Exp	Not-Exp	Not-Exp	Not-Exp	Not-Exp	Not-Exp
FBgn0260658	CG42541	Not_TF	Not-Exp	Not-Exp	Not-Exp	Not-Exp	Not-Exp	Not-Exp	Not-Exp
FBgn0260760	CG42558	Not_TF	Not-Exp	Not-Exp	Not-Exp	Not-Exp	Not-Exp	Not-Exp	Not-Exp
FBgn0031389	CG4259	Not_TF	Not-Exp	Not-Exp	Not-Exp	Not-Exp	Not-Exp	Not-Exp	Not-Exp
FBgn0261260	CG42611	Not_TF	Pattern	Not-Exp	Pattern	Pattern	Pattern	Pattern	Pattern
FBgn0261363	CG42640	Not_TF	Pattern	Not-Exp	Not-Exp	Not-Exp	Not-Exp	Pattern	Pattern
FBgn0261555	CG42673	Not_TF	Pattern-Ubiq	Not-Exp	Not-Exp	Not-Exp	Not-Exp	Pattern-Ubiq	Pattern
FBgn0261561	CG42675	Not_TF	Not-Exp	Not-Exp	Not-Exp	Not-Exp	Not-Exp	Not-Exp	Not-Exp
FBgn0031407	CG4270	Not_TF	Not-Exp	Not-Exp	Not-Exp	Not-Exp	Not-Exp	Not-Exp	Not-Exp
FBgn0034601	CG4286	Not_TF	Not-Exp	Not-Exp	Not-Exp	Not-Exp	Not-Exp	Not-Exp	Not-Exp
FBgn0038799	CG4288	Not_TF	Not-Exp	Not-Exp	Not-Exp	Not-Exp	Not-Exp	Not-Exp	Not-Exp
FBgn0025625	CG4290	Not_TF	Not-Exp	Not-Exp	Not-Exp	Not-Exp	Not-Exp	Not-Exp	Not-Exp
FBgn0031287	CG4291	Not_TF	Not-Exp	Not-Exp	Not-Exp	Not-Exp	Not-Exp	Not-Exp	Not-Exp
FBgn0031258	CG4297	Not_TF	Pattern	Not-Exp	Not-Exp	Not-Exp	Not-Exp	Not-Exp	Pattern
FBgn0030747	CG4301	Not_TF	Not-Exp	Not-Exp	Not-Exp	Not-Exp	Not-Exp	Not-Exp	Not-Exp
FBgn0036787	CG4306	Not_TF	Pattern	Not-Exp	Not-Exp	Not-Exp	Not-Exp	Pattern	Pattern
FBgn0034956	CG4324	Not_TF	Pattern	Not-Exp	Not-Exp	Not-Exp	Not-Exp	Not-Exp	Pattern
FBgn0034745	CG4329	Not_TF	Not-Exp	Not-Exp	Not-Exp	Not-Exp	Not-Exp	Not-Exp	Not-Exp
FBgn0028481	CG4341	Not_TF	Not-Exp	Not-Exp	Not-Exp	Not-Exp	Not-Exp	Not-Exp	Not-Exp
FBgn0038784	CG4362	Not_TF	Not-Exp	Not-Exp	Not-Exp	Not-Exp	Not-Exp	Not-Exp	Not-Exp
FBgn0034663	CG4363	Not_TF	Not-Exp	Not-Exp	Not-Exp	Not-Exp	Not-Exp	Not-Exp	Not-Exp
FBgn0038783	CG4367	Not_TF	Not-Exp	Not-Exp	Not-Exp	Not-Exp	Not-Exp	Not-Exp	Not-Exp
FBgn0031295	CG4375	Not_TF	Not-Exp	Not-Exp	Not-Exp	Not-Exp	Not-Exp	Not-Exp	Not-Exp
FBgn0034664	CG4377	Not_TF	Not-Exp	Not-Exp	Not-Exp	Not-Exp	Not-Exp	Not-Exp	Not-Exp
FBgn0034661	CG4386	Not_TF	Pattern	Not-Exp	Not-Exp	Not-Exp	Not-Exp	Not-Exp	Pattern
FBgn0030434	CG4400	Not_TF	Not-Exp	Not-Exp	Not-Exp	Not-Exp	Not-Exp	Not-Exp	Not-Exp
FBgn0031296	CG4415	Not_TF	Pattern	Not-Exp	Not-Exp	Not-Exp	Not-Exp	Pattern	Pattern
FBgn0034132	CG4439	Not_TF	Not-Exp	Not-Exp	Not-Exp	Not-Exp	Not-Exp	Not-Exp	Not-Exp
FBgn0040984	CG4440	Not_TF	Pattern-Ubiq	Not-Exp	Ubiq	Ubiq	Pattern-Ubiq	Pattern-Ubiq	Pattern
FBgn0038750	CG4465	Not_TF	Not-Exp	Not-Exp	Not-Exp	Not-Exp	Not-Exp	Not-Exp	Not-Exp
FBgn0038749	CG4468	Not_TF	Pattern	Not-Exp	Not-Exp	Not-Exp	Not-Exp	Not-Exp	Pattern
FBgn0035971	CG4477	Not_TF	Not-Exp	Not-Exp	Not-Exp	Not-Exp	Not-Exp	Not-Exp	Not-Exp
FBgn0035970	CG4483	Not_TF	Not-Exp	Not-Exp	Not-Exp	Not-Exp	Not-Exp	Not-Exp	Not-Exp
FBgn0038358	CG4525	Not_TF	Not-Exp	Not-Exp	Not-Exp	Not-Exp	Not-Exp	Not-Exp	Not-Exp
FBgn0029906	CG4542	Not_TF	Not-Exp	Not-Exp	Not-Exp	Not-Exp	Not-Exp	Not-Exp	Not-Exp
FBgn0038373	CG4546	Not_TF	Not-Exp	Not-Exp	Not-Exp	Not-Exp	Not-Exp	Not-Exp	Not-Exp
FBgn0035006	CG4563	Not_TF	Not-Exp	Not-Exp	Not-Exp	Not-Exp	Not-Exp	Not-Exp	Not-Exp
FBgn0038366	CG4576	Not_TF	Pattern	Not-Exp	Not-Exp	Not-Exp	Not-Exp	Not-Exp	Pattern
FBgn0031306	CG4577	Not_TF	Not-Exp	Not-Exp	Not-Exp	Not-Exp	Not-Exp	Not-Exp	Not-Exp
FBgn0029929	CG4593	Not_TF	Ubiq	Not-Exp	Ubiq	Not-Exp	Ubiq	Ubiq	Ubiq
FBgn0037849	CG4596	Not_TF	Pattern	Not-Exp	Not-Exp	Not-Exp	Not-Exp	Not-Exp	Pattern
FBgn0029932	CG4607	Not_TF	Not-Exp	Not-Exp	Not-Exp	Not-Exp	Not-Exp	Not-Exp	Not-Exp
FBgn0034735	CG4610	Not_TF	Not-Exp	Not-Exp	Not-Exp	Not-Exp	Not-Exp	Not-Exp	Not-Exp
FBgn0035587	CG4623	Not_TF	Pattern	Not-Exp	Not-Exp	Not-Exp	Not-Exp	Not-Exp	Pattern
FBgn0031299	CG4629	Not_TF	Pattern	Not-Exp	Not-Exp	Not-Exp	Not-Exp	Not-Exp	Pattern
FBgn0035967	CG4641	Not_TF	Not-Exp	Not-Exp	Not-Exp	Not-Exp	Not-Exp	Not-Exp	Not-Exp
FBgn0032549	CG4650	Not_TF	Not-Exp	Not-Exp	Not-Exp	Not-Exp	Not-Exp	Not-Exp	Not-Exp
FBgn0029839	CG4660	Not_TF	Pattern	Not-Exp	Not-Exp	Not-Exp	Not-Exp	Not-Exp	Pattern
FBgn0029838	CG4666	Not_TF	Pattern	Not-Exp	Not-Exp	Not-Exp	Not-Exp	Not-Exp	Pattern
FBgn0030778	CG4678	Not_TF	Pattern	Not-Exp	Not-Exp	Not-Exp	Not-Exp	Not-Exp	Pattern
FBgn0036627	CG4680	Not_TF	Pattern	Not-Exp	Not-Exp	Not-Exp	Not-Exp	Not-Exp	Pattern
FBgn0028870	CG4691	Not_TF	Not-Exp	Not-Exp	Not-Exp	Not-Exp	Not-Exp	Not-Exp	Not-Exp
FBgn0037992	CG4702	Not_TF	Pattern	Not-Exp	Pattern	Pattern	Pattern	Pattern	Pattern
FBgn0033820	CG4716	Not_TF	Not-Exp	Not-Exp	Not-Exp	Not-Exp	Not-Exp	Not-Exp	Not-Exp
FBgn0039024	CG4721	Not_TF	Pattern	Not-Exp	Not-Exp	Not-Exp	Not-Exp	Not-Exp	Pattern
FBgn0031307	CG4726	Not_TF	Pattern	Not-Exp	Not-Exp	Not-Exp	Not-Exp	Pattern	Pattern
FBgn0035040	CG4741	Not_TF	Not-Exp	Not-Exp	Not-Exp	Not-Exp	Not-Exp	Not-Exp	Not-Exp
[truncated: 5,043 more rows]
