# Supplementary material for: Spatial expression of transcription factors in Drosophila embryonic organ development
Source: Genome Biol. 2013 Dec 20;14(12):R140. doi: 10.1186/gb-2013-14-12-r140 (PMC4053779; doi:10.1186/gb-2013-14-12-r140)
Supplement: Additional file 6: Table S5 — RNA-seq scores for the embyronic time course samples for each TF with stage-by-stage in situ expression pattern categories. [file gb-2013-14-12-r140-S6.xls]

## Sheet: insitu&RNA-seq
Gene Symbol (RNA-seq)	Gene symbol (in situ database)	S1-3	S4-6	S7-8	S9-10	S11-12	S13-16	All stages	em0-2hr	em2-4hr	em4-6hr	em6-8hr	em8-10hr	em10-12hr	em12-14hr	em14-16hr	em16-18hr	Flybase ID
ab	ab	Not-Exp	Pattern	Pattern	Pattern	Pattern	Pattern	Pattern	0.4681	2.2305	7.0282	18.1271	29.166	19.0747	38.5203	19.6025	3.1645	FBgn0259750
abd-A	abd-A	Mat	Pattern-Ubiq	Pattern	Pattern	Pattern	Pattern	Pattern-Ubiq	0.6274	5.2233	16.1663	25.0711	21.704	13.12	28.1551	19.4543	2.1218	FBgn0000014
Abd-B	Abd-B	Not-Exp	Pattern	Pattern	Pattern	Pattern	Pattern	Pattern	0.3619	2.5244	7.9014	9.1772	9.2522	3.5653	7.9467	5.6722	1.5091	FBgn0000015
ac	ac	Not-Exp	Pattern	Pattern	Pattern	Pattern	Pattern	Pattern	6.3282	25.3863	82.445	41.8533	29.3501	0.9855	0.8218	0.1018	1.2824	FBgn0000022
achi	achi	Mat	Faint-Ubiq	Pattern-Ubiq	Pattern-Ubiq	Pattern-Ubiq	Pattern-Ubiq	Pattern-Ubiq	6.3884	3.2258	6.1683	5.6287	6.3388	1.9205	3.418	3.0683	1.0529	FBgn0033749
acj6	acj6	Mat	Ubiq	Faint-Ubiq	Pattern-Ubiq	Pattern	Pattern	Pattern-Ubiq	0	0.0987	0.2703	0.3509	0.1959	0.2186	0.9037	1.0849	0.0367	FBgn0000028
Ada2b	Ada2b	Mat	Ubiq	Ubiq	Ubiq	Ubiq	Pattern	Pattern-Ubiq	73.8198	27.0168	21.6092	25.5112	18.569	5.7515	9.9794	5.4092	5.6491	FBgn0037555
Adf1	Adf1	Mat	Ubiq	Ubiq	Pattern	Pattern	Pattern	Pattern-Ubiq	24.4694	26.9729	34.8251	40.7418	38.0991	11.6809	19.6199	13.9357	6.6047	FBgn0000054
Aef1	Aef1	Mat	Faint-Ubiq	Faint-Ubiq	Faint-Ubiq	Faint-Ubiq	Pattern-Ubiq	Pattern-Ubiq	30.9753	15.9235	5.8199	10.8141	5.6681	5.5751	10.1445	8.4822	3.5289	FBgn0005694
al	al	Mat	Not-Exp	Not-Exp	Pattern	Pattern	Pattern	Pattern	0	0.0798	1.1696	2.592	6.5549	6.8562	14.2047	13.0782	1.064	FBgn0000061
amos	amos	Mat	Pattern-Ubiq	Pattern	Pattern	Pattern	Not-Exp	Pattern-Ubiq	9.129	8.3541	3.7946	3.0622	2.0833	0.2725	0	0	0	FBgn0003270
Antp	Antp	Not-Exp	Pattern	Pattern	Pattern	Pattern	Pattern	Pattern	0.4357	3.5164	7.5717	6.691	6.0883	3.6942	6.7655	5.5322	2.332	FBgn0260642
aop	aop	Not-Exp	Pattern-Ubiq	Ubiq	Ubiq	Ubiq	Ubiq	Pattern-Ubiq	20.5389	28.9379	69.6049	86.8237	75.4752	21.6064	34.3854	21.6467	5.1273	FBgn0000097
ap	ap	Not-Exp	Not-Exp	Not-Exp	Pattern	Pattern	Pattern	Pattern	0.1612	0.5439	1.6387	3.8315	2.553	2.8869	4.6129	3.7494	1.8834	FBgn0000099
AP-2	AP-2	Not-Exp	Not-Exp	Not-Exp	Pattern	Pattern	Pattern	Pattern	0.0361	0.4852	0.3916	1.2521	2.3497	2.2896	2.9345	1.9511	0.892	FBgn0023417
apt	apt	Mat	Pattern-Ubiq	Pattern	Pattern	Pattern	Pattern	Pattern-Ubiq	50.7919	42.7338	70.4945	72.6091	63.9518	20.4725	40.9579	21.0353	5.5165	FBgn0015903
ara	ara	Mat	Pattern-Ubiq	Ubiq	Pattern	Pattern	Pattern	Pattern-Ubiq	0.1819	0.2307	0.2882	1.9204	6.6623	11.4923	10.676	10.6642	3.7214	FBgn0015904
ase	ase	Not-Exp	Not-Exp	Not-Exp	Pattern	Pattern	Pattern	Pattern	0.8482	2.7504	13.9185	27.6517	25.7687	4.908	5.9597	2.547	0.8121	FBgn0000137
ash1	ash1	Mat	Ubiq	Ubiq	Ubiq	Ubiq	Ubiq	Ubiq	21.0162	15.0515	9.6803	14.0155	9.2133	2.258	6.1352	4.3508	1.4665	FBgn0005386
ATbp	ATbp	Mat	Ubiq	Ubiq	Faint-Ubiq	Ubiq	Pattern-Ubiq	Pattern-Ubiq	4.4492	4.137	4.2481	4.6902	3.0162	1.2331	2.0167	0.7055	0.5902	FBgn0039946
Atf-2	Atf-2	Mat	Ubiq	Ubiq	Ubiq	Ubiq	Ubiq	Ubiq	4.8575	2.4848	4.1641	2.6627	3.2985	1.7339	2.2916	1.996	1.1346	FBgn0050420
Atf3	A3-3	Mat	Ubiq	Ubiq	Ubiq	Ubiq	Pattern-Ubiq	Pattern-Ubiq	0.5418	0.1997	0.0535	0.1877	0.4984	0.956	2.6664	4.0071	0.9022	FBgn0028550
Atf6	Atf6	Mat	Pattern-Ubiq	Pattern-Ubiq	Pattern-Ubiq	Ubiq	Ubiq	Pattern-Ubiq	14.529	14.2082	6.4564	15.6787	5.5655	6.0842	8.4877	6.3162	1.8021	FBgn0033010
ato	ato	Not-Exp	Not-Exp	Pattern	Pattern	Pattern	Pattern	Pattern	0.261	1.3765	10.5619	12.5098	10.5607	0.1651	0.4691	0.1954	0	FBgn0010433
Awh	Awh	Not-Exp	Pattern	Pattern	Pattern	Pattern	Pattern	Pattern	0.1618	1.1018	4.3408	6.9636	6.9935	8.0721	7.3519	2.8242	2.3814	FBgn0013751
az2	az2	Mat	Faint-Ubiq	Faint-Ubiq	Faint-Ubiq	Faint-Ubiq	Faint-Ubiq	Ubiq	11.2664	3.5157	7.4063	6.0311	5.9675	2.4105	2.9483	2.1574	1.2079	FBgn0025185
B-H1	B-H1	Not-Exp	Not-Exp	Not-Exp	Pattern	Pattern	Pattern	Pattern	0	0.2369	0.8137	1.2737	1.9943	2.6851	2.704	2.6521	1.0496	FBgn0011758
B-H2	B-H2	Mat	Ubiq	Pattern	Pattern	Pattern	Pattern	Pattern-Ubiq	0	0.0677	0.2603	0.9638	1.3988	1.8242	1.16	1.4296	1.725	FBgn0004854
bab1	bab1	Mat	Faint-Ubiq	Not-Exp	Not-Exp	Not-Exp	Not-Exp	Mat	0	0.0031	0	0.0393	0.0198	0.0514	0.039	0	0.2628	FBgn0004870
bab2	bab2	Not-Exp	Not-Exp	Pattern	Pattern	Pattern	Pattern	Pattern	0.3054	3.1243	7.896	16.7421	19.0905	12.4408	19.0919	12.3399	4.0325	FBgn0025525
bap	bap	Mat	Not-Exp	Not-Exp	Pattern	Pattern	Pattern	Pattern	0	1.2787	10.9274	19.577	9.6388	2.6117	6.0347	5.828	1.7323	FBgn0004862
Bap170	Bap170	Mat	Ubiq	Ubiq	Ubiq	Ubiq	Pattern-Ubiq	Pattern-Ubiq	52.0139	39.6487	38.391	24.1709	22.3023	3.6319	8.9032	6.3619	3.0948	FBgn0042085
bbx	bbx	Mat	Ubiq	Faint-Ubiq	Faint-Ubiq	Faint-Ubiq	Faint-Ubiq	Ubiq	18.1655	4.5098	4.9949	5.634	6.9501	4.5663	5.476	5.9604	2.4079	FBgn0024251
bcd	bcd	Mat	Pattern	Not-Exp	Not-Exp	Not-Exp	Not-Exp	Pattern	52.9831	16.7431	9.0597	19.1606	11.4748	2.7134	9.4386	4.2824	1.1511	FBgn0000166
BEAF-32	BEAF-32	Mat	Ubiq	Faint-Ubiq	Pattern-Ubiq	Pattern-Ubiq	Pattern-Ubiq	Pattern-Ubiq	61.265	56.1897	55.223	51.8111	51.2772	15.0739	21.2774	10.0206	2.6228	FBgn0015602
Bgb	Bgb	Mat	Ubiq	Ubiq	Ubiq	Pattern-Ubiq	Pattern	Pattern-Ubiq	50.9869	42.5889	52.6641	51.446	58.5329	34.2668	26.1347	18.0662	6.9854	FBgn0013753
bi	bi	Not-Exp	Not-Exp	Not-Exp	Pattern	Pattern	Pattern	Pattern	0.2093	0.2109	0.6071	1.6577	2.3775	3.6216	4.648	3.9013	0.2585	FBgn0000179
bigmax	bigmax	Mat	Ubiq	Faint-Ubiq	Faint-Ubiq	Faint-Ubiq	Faint-Ubiq	Ubiq	11.7237	7.0497	14.9953	11.941	14.1293	8.1075	10.6547	5.968	2.0018	FBgn0039509
bin	bin	Mat	Faint-Ubiq	Pattern	Pattern	Pattern	Pattern	Pattern-Ubiq	0.0894	0.2104	1.9742	6.7462	5.0866	2.6217	3.3557	3.2601	0.5788	FBgn0045759
Blimp-1	Blimp-1	Not-Exp	Pattern	Pattern	Pattern	Pattern	Pattern	Pattern	0.2086	4.5671	1.2746	1.0272	2.4726	3.8891	4.5641	0.2548	0.8646	FBgn0035625
bowl	bowl	Not-Exp	Pattern	Pattern	Pattern	Pattern	Pattern	Pattern	0.4553	3.1661	6.6557	10.4598	15.5157	9.3637	9.9259	4.8846	2.0227	FBgn0004893
br	br	Not-Exp	Not-Exp	Not-Exp	Not-Exp	Not-Exp	Pattern	Pattern	0.0415	0.0607	0.0174	0.0478	0.1737	0.3824	1.3252	2.3512	0.5176	FBgn0000210
Br140	CG1845	Mat	Ubiq	Ubiq	Ubiq	Pattern-Ubiq	Pattern-Ubiq	Pattern-Ubiq	20.2611	9.5321	7.729	8.1211	6.1855	1.7615	3.5816	2.1802	2.2296	FBgn0033155
brat	brat	Mat	Pattern-Ubiq	Pattern-Ubiq	Pattern	Pattern	Pattern	Pattern-Ubiq	27.0128	25.7345	31.4533	37.6624	34.7808	19.1719	25.51	14.237	8.1692	FBgn0010300
brk	brk	Mat	Pattern	Pattern	Pattern	Pattern	Pattern	Pattern	2.3116	15.5054	17.0132	14.7049	25.4161	8.5391	14.7538	5.024	2.4178	FBgn0024250
Bro	Bro	Mat	Ubiq	Not-Exp	Not-Exp	Not-Exp	Not-Exp	Mat	11.0344	34.1692	1.4187	0.4441	0.2976	0.5599	0.5942	0.0663	0.0187	FBgn0013755
bs	bs	Mat	Ubiq	Faint-Ubiq	Faint-Ubiq	Faint-Ubiq	Pattern-Ubiq	Pattern-Ubiq	10.63	2.1813	0.8268	1.5395	1.7031	1.6898	5.2587	5.8042	1.0161	FBgn0004101
Bsg25A	Bsg25A	Mat	Pattern	Not-Exp	Not-Exp	Not-Exp	Not-Exp	Pattern	48.8452	186.445	3.3448	0.6972	0.2568	0	0.2364	0.5006	0.2835	FBgn0000227
bsh	bsh	Not-Exp	Not-Exp	Not-Exp	Not-Exp	Pattern	Pattern	Pattern	0	0	0	0.023	0.0927	0.2937	0.347	0.3915	0.1169	FBgn0000529
BtbVII	BtbVII	Mat	Ubiq	Ubiq	Ubiq	Pattern-Ubiq	Pattern-Ubiq	Pattern-Ubiq	22.8572	11.2372	12.4752	12.2395	10.9909	6.4865	7.0343	7.4442	2.057	FBgn0012049
btd	btd	Not-Exp	Pattern	Pattern	Pattern	Pattern	Pattern	Pattern	1.0309	4.9222	9.4134	10.0812	4.5249	1.0578	1.3724	0.8258	0.0089	FBgn0000233
Bteb2	Bteb2	Mat	Faint-Ubiq	Not-Exp	Not-Exp	Pattern	Pattern	Pattern-Ubiq	0	0.0877	0.4011	0.4219	0.6133	0.2662	0.11	0	0	FBgn0025679
btn	btn	Not-Exp	Pattern	Pattern	Pattern	Pattern	Pattern	Pattern	0	0.9971	5.5974	5.2417	1.766	2.699	3.1863	0.8291	0	FBgn0014949
bun	bun	Mat	Pattern-Ubiq	Pattern-Ubiq	Pattern-Ubiq	Pattern-Ubiq	Pattern-Ubiq	Pattern-Ubiq	20.8144	19.251	12.0246	12.5714	9.4068	7.1687	13.3153	13.7723	5.8248	FBgn0259176
byn	byn	Not-Exp	Pattern	Pattern	Pattern	Pattern	Pattern	Pattern	1.317	5.3541	4.2998	2.7487	3.9812	1.9447	1.9582	3.1364	0.8115	FBgn0011723
C15	C15	Not-Exp	Pattern	Pattern	Pattern	Pattern	Pattern	Pattern	0.041	0.7977	3.7358	4.2213	3.4453	3.428	3.7786	2.3721	1.3612	FBgn0004863
cad	cad	Mat	Pattern	Pattern	Pattern	Pattern	Pattern	Pattern	66.532	22.8853	6.4758	9.0898	5.5504	2.9356	5.8415	7.1208	2.2085	FBgn0000251
Camta	Camta	Mat	Ubiq	Faint-Ubiq	Faint-Ubiq	Faint-Ubiq	Pattern-Ubiq	Pattern-Ubiq	6.1667	6.3067	2.4978	3.162	3.1469	1.3753	3.7424	4.17	2.0545	FBgn0259234
cas	cas	Mat	Pattern-Ubiq	Pattern	Pattern	Pattern	Pattern	Pattern-Ubiq	0.5609	4.8323	10.1119	21.4731	49.9478	14.7053	30.3502	16.8412	1.5724	FBgn0004878
cato	cato	Mat	Ubiq	Not-Exp	Not-Exp	Pattern	Pattern	Pattern-Ubiq	0	0.5304	0.9688	3.1646	9.0679	1.2116	0.1759	0.4499	0	FBgn0024249
caup	caup	Not-Exp	Not-Exp	Pattern	Pattern	Pattern	Pattern	Pattern	0.1745	1.0711	3.4376	12.2848	15.0313	9.6881	13.4261	8.4315	2.4529	FBgn0015919
cbt	cbt	Mat	Not-Exp	Not-Exp	Pattern	Pattern	Pattern	Pattern	16.3213	1.1553	4.947	8.5484	11.5547	10.3066	21.9918	19.3206	10.3121	FBgn0043364
Cenp-C	Cenp-C	Mat	Ubiq	Ubiq	Ubiq	Ubiq	Pattern-Ubiq	Pattern-Ubiq	25.7093	10.1692	15.1259	12.3415	7.9264	1.7655	2.8456	1.3576	1.3174	FBgn0086697
Cf2	Cf2	Mat	Faint-Ubiq	Faint-Ubiq	Faint-Ubiq	Pattern-Ubiq	Pattern-Ubiq	Pattern-Ubiq	10.3691	2.2367	3.6965	3.2425	3.7186	3.8342	6.9225	7.9106	0.6393	FBgn0000286
cg	cg	Mat	Ubiq	Ubiq	Ubiq	Ubiq	Pattern-Ubiq	Pattern-Ubiq	41.149	37.8888	39.0684	50.3682	48.3237	16.8191	24.0372	14.8705	6.0975	FBgn0000289
CG10147	CG10147	Mat	Not-Exp	Not-Exp	Not-Exp	Not-Exp	Pattern	Pattern	7.1953	3.1263	1.3888	1.9729	1.284	1.0914	3.3588	2.726	0.4379	FBgn0035702
CG10209	CG10209	Mat	Ubiq	Ubiq	Not-Exp	Not-Exp	Pattern	Pattern-Ubiq	9.3385	3.92	4.5447	4.264	4.3669	2.0506	4.9372	2.7104	0.7837	FBgn0033971
CG1024	CG1024	Mat	Ubiq	Ubiq	Ubiq	Ubiq	Ubiq	Ubiq	22.1619	19.7789	15.1554	17.2845	12.6385	5.5389	6.3207	3.7507	1.7333	FBgn0027514
CG10274	CG10274	Mat	Ubiq	Ubiq	Ubiq	Ubiq	Ubiq	Ubiq	8.5357	3.4356	2.842	5.8845	5.8202	3.6452	2.971	2.1966	1.3774	FBgn0035690
CG10321	CG10321	Mat	Ubiq	Ubiq	Ubiq	Ubiq	Ubiq	Ubiq	18.2157	9.3856	12.5949	13.3655	14.9663	7.3072	15.4004	10.1442	5.507	FBgn0034643
CG10348	CG10348	Not-Exp	Not-Exp	Not-Exp	Not-Exp	Pattern	Pattern	Pattern	0.1104	0.0051	0.0416	0.0189	0.2014	1.0304	2.8237	3.4806	1.6218	FBgn0032707
CG10366	CG10366	Mat	Ubiq	Ubiq	Ubiq	Ubiq	Ubiq	Ubiq	12.4221	3.6093	4.1977	5.7695	8.2288	2.5332	4.4327	3.3114	1.7964	FBgn0032814
CG10431	CG10431	Mat	Ubiq	Not-Exp	Not-Exp	Not-Exp	Not-Exp	Mat	2.9169	3.1875	1.3771	1.6163	1.056	0.3191	0.6425	0.3292	0.9081	FBgn0032730
CG10462	CG10462	Mat	Pattern-Ubiq	Pattern-Ubiq	Pattern-Ubiq	Pattern	Pattern	Pattern-Ubiq	15.8809	8.2162	3.8611	6.3902	8.3914	5.139	9.5274	4.4607	2.73	FBgn0032815
CG10543	CG10543	Mat	Ubiq	Ubiq	Ubiq	Ubiq	Ubiq	Ubiq	15.9837	12.6809	10.6241	18.2112	18.964	10.1743	20.7094	23.493	3.1608	FBgn0034570
CG10565	CG10565	Mat	Ubiq	Ubiq	Pattern-Ubiq	Pattern-Ubiq	Pattern-Ubiq	Pattern-Ubiq	50.9584	64.4092	43.2578	50.6081	33.1175	16.9543	14.2128	10.3031	4.0578	FBgn0037051
CG10631	CG10631	Mat	Faint-Ubiq	Faint-Ubiq	Pattern-Ubiq	Pattern-Ubiq	Pattern-Ubiq	Pattern-Ubiq	5.359	1.2427	0.1812	0.4634	0.6155	0.2536	1.0817	1.9471	1.0029	FBgn0032817
CG10654	CG10654	Mat	Ubiq	Ubiq	Ubiq	Pattern-Ubiq	Pattern-Ubiq	Pattern-Ubiq	2.4788	0.7468	1.9164	1.7754	2.689	4.0902	4.8814	7.3494	5.1971	FBgn0036294
CG10669	CG10669	Mat	Ubiq	Ubiq	Faint-Ubiq	Faint-Ubiq	Pattern-Ubiq	Pattern-Ubiq	7.6033	3.7247	2.6182	2.7297	3.6327	2.0196	3.4307	1.8959	0.3021	FBgn0039329
CG10904	CG10904	Mat	Ubiq	Ubiq	Ubiq	Ubiq	Ubiq	Ubiq	21.6789	9.6609	16.1147	15.7652	8.0977	4.2825	8.0825	2.2539	3.8549	FBgn0034945
CG10949	CG10949	Mat	Faint-Ubiq	Faint-Ubiq	Faint-Ubiq	Faint-Ubiq	Not-Exp	Ubiq	5.9918	3.7582	5.2533	4.4378	3.9773	2.1135	1.4479	1.4415	0.2289	FBgn0032858
CG10959	CG10959	Mat	Ubiq	Faint-Ubiq	Faint-Ubiq	Faint-Ubiq	Faint-Ubiq	Ubiq	9.8652	1.0308	1.822	2.6975	3.1473	0.9247	1.2236	0.6688	1.3532	FBgn0030010
CG10979	CG10979	Mat	Pattern-Ubiq	Pattern-Ubiq	Pattern-Ubiq	Pattern-Ubiq	Pattern-Ubiq	Pattern-Ubiq	24.2946	3.0022	1.455	2.6614	3.349	1.566	3.4354	2.1769	0.9474	FBgn0037379
CG11071	CG11071	Not-Exp	Not-Exp	Not-Exp	Not-Exp	Not-Exp	Pattern	Pattern	0.0692	0.0194	0	0.0281	0.0106	0.0048	0.0085	0.0345	0.0382	FBgn0030532
CG11085	CG11085	Mat	Faint-Ubiq	Faint-Ubiq	Faint-Ubiq	Faint-Ubiq	Faint-Ubiq	Ubiq	0	0	0	0	0	0	0.0809	0.0512	0.3694	FBgn0030408
CG11093	CG11093	Not-Exp	Not-Exp	Not-Exp	Not-Exp	Not-Exp	Pattern	Pattern	2.0268	1.8333	0.5397	1.1218	0.5476	0.6094	1.1708	0.9705	0.0896	FBgn0039932
CG11247	CG11247	Mat	Pattern-Ubiq	Pattern	Pattern	Pattern	Pattern	Pattern-Ubiq	7.6742	5.231	11.6762	9.1892	7.0484	5.1278	8.0898	3.6662	0.9914	FBgn0037120
CG11294	CG11294	Not-Exp	Not-Exp	Not-Exp	Not-Exp	Not-Exp	Not-Exp	Not-Exp	0	0.0111	0	0.0054	0.2256	0	0	0	0.2335	FBgn0030058
CG11398	CG11398	Mat	Faint-Ubiq	Faint-Ubiq	Faint-Ubiq	Faint-Ubiq	Faint-Ubiq	Ubiq	8.1276	2.1013	2.9967	1.9963	1.8989	0.2735	0.4965	0.2358	0	FBgn0040366
CG11456	CG11456	Mat	Pattern-Ubiq	Pattern	Pattern	Pattern	Pattern	Pattern-Ubiq	11.681	3.8484	3.6236	5.0135	5.5783	2.3413	3.8589	2.0108	1.0562	FBgn0037031
CG11504	CG11504	Mat	Ubiq	Ubiq	Ubiq	Pattern	Pattern	Pattern-Ubiq	44.0065	22.0832	21.5475	29.822	36.9388	15.4511	21.1611	11.3768	0.9269	FBgn0039733
CG11560	CG11560	Mat	Faint-Ubiq	Not-Exp	Not-Exp	Pattern	Pattern	Pattern-Ubiq	24.1596	13.5606	19.8394	17.5635	14.8135	4.5311	7.0762	4.1918	4.3983	FBgn0036249
CG11617	CG11617	Not-Exp	Not-Exp	Not-Exp	Not-Exp	Not-Exp	Pattern	Pattern	0	0.0522	0.4367	0.3485	0.3435	0.4142	0.8721	4.7368	1.8822	FBgn0031232
CG11695	CG11695	Mat	Ubiq	Ubiq	Ubiq	Ubiq	Ubiq	Ubiq	3.8686	1.5149	1.4959	2.9514	3.9503	2.8485	3.3596	2.4445	1.3783	FBgn0030316
CG11696	CG11696	Mat	Pattern-Ubiq	Pattern-Ubiq	Pattern	Pattern	Pattern	Pattern-Ubiq	17.5644	11.4566	9.5612	14.3309	16.8825	6.6307	8.0158	5.3997	4.7746	FBgn0030314
CG11723	CG11723	Mat	Ubiq	Ubiq	Ubiq	Not-Exp	Pattern	Pattern-Ubiq	21.3471	22.3193	25.7479	18.0898	15.4267	6.3831	9.1195	4.5505	0.9664	FBgn0031391
CG11762	CG11762	Mat	Faint-Ubiq	Pattern	Pattern	Pattern	Pattern	Pattern-Ubiq	1.0719	1.0192	2.6935	3.091	1.1692	1.1075	0.626	0.2512	0.3195	FBgn0037618
CG11902	CG11902	Mat	Ubiq	Ubiq	Ubiq	Pattern-Ubiq	Pattern-Ubiq	Pattern-Ubiq	9.9787	3.8214	4.1349	3.3025	5.9984	1.4193	3.141	2.0616	0.9976	FBgn0028647
CG11906	CG11906	Mat	Ubiq	Ubiq	Ubiq	Pattern-Ubiq	Pattern-Ubiq	Pattern-Ubiq	19.184	11.8423	9.4006	10.87	12.1189	3.5101	4.626	3.0121	2.6429	FBgn0034425
CG11966	CG11966	Not-Exp	Pattern-Ubiq	Pattern-Ubiq	Pattern	Not-Exp	Pattern	Pattern-Ubiq	0.2437	1.4136	0.5738	0.3468	0.5877	6.6	17.2301	6.4636	6.5252	FBgn0037645
CG11970	CG11970	Mat	Ubiq	Ubiq	Ubiq	Ubiq	Pattern-Ubiq	Pattern-Ubiq	18.5749	20.1511	14.1237	16.635	15.4922	4.8867	8.9703	6.4091	1.8488	FBgn0027503
CG12071	CG12071	Not-Exp	Not-Exp	Not-Exp	Not-Exp	Not-Exp	Not-Exp	Not-Exp	0.0425	0.2061	0.1567	0.2046	0.6746	1.7177	3.9688	5.0883	0.5603	FBgn0039808
CG12104	CG12104	Mat	Ubiq	Pattern	Pattern	Pattern	Pattern	Pattern-Ubiq	24.2488	16.2459	11.5172	17.5096	17.0145	10.2249	13.8117	7.784	3.0627	FBgn0035238
CG12155	CG12155	Mat	Ubiq	Ubiq	Ubiq	Ubiq	Ubiq	Ubiq	14.0414	6.562	9.2721	11.1328	12.843	4.6673	5.1072	3.9583	2.0188	FBgn0029957
CG12219	CG12219	Mat	Ubiq	Ubiq	Ubiq	Ubiq	Ubiq	Ubiq	16.9704	7.5796	6.7935	12.3504	12.7465	7.8329	9.2343	5.7915	1.768	FBgn0043796
CG12236	CG12236	Mat	Ubiq	Not-Exp	Not-Exp	Not-Exp	Pattern	Pattern-Ubiq	20.0028	3.2399	5.8573	5.5029	6.6588	2.0148	3.4207	2.6263	1.0355	FBgn0029822
CG12299	CG12299	Mat	Ubiq	Ubiq	Ubiq	Pattern-Ubiq	Pattern-Ubiq	Pattern-Ubiq	27.1068	27.0374	15.5108	22.7042	15.558	6.7271	9.8292	6.7012	2.7094	FBgn0032295
CG1233	CG1233	Mat	Ubiq	Pattern-Ubiq	Pattern-Ubiq	Pattern-Ubiq	Pattern-Ubiq	Pattern-Ubiq	8.1976	4.6949	7.3345	5.6882	6.2338	1.9595	4.5411	4.6538	1.3919	FBgn0035137
CG12391	CG12391	Mat	Ubiq	Pattern-Ubiq	Pattern-Ubiq	Pattern-Ubiq	Pattern-Ubiq	Pattern-Ubiq	38.4809	26.0792	23.9593	30.8117	20.877	9.6613	10.8794	7.2859	3.0311	FBgn0033581
CG12605	CG12605	Mat	Ubiq	Not-Exp	Not-Exp	Pattern	Pattern	Pattern-Ubiq	0.1218	0.056	0.0473	0.1378	0.2034	0.6663	1.5937	1.6996	0.6029	FBgn0035481
CG12609	CG12609	Not-Exp	Not-Exp	Not-Exp	Not-Exp	Not-Exp	Not-Exp	Not-Exp	0	0	0	0	0	0	0	0	0	FBgn0030952
CG12659	CG12659	Mat	Ubiq	Ubiq	Faint-Ubiq	Faint-Ubiq	Not-Exp	Ubiq	39.3603	30.8178	26.9223	24.5162	27.9089	10.0357	12.3575	4.5917	2.0006	FBgn0040929
CG12744	CG12744	Mat	Not-Exp	Not-Exp	Pattern	Pattern	Pattern	Pattern	16.7868	14.8337	45.733	37.6957	40.4051	17.3004	28.1248	9.2247	4.0426	FBgn0033459
CG12768	CG12768	Mat	Faint-Ubiq	Not-Exp	Not-Exp	Pattern	Pattern	Pattern-Ubiq	0.0531	0.1425	0.2517	0.7025	1.4352	1.1071	1.507	1.0911	0.5985	FBgn0037206
CG12769	CG12769	Mat	Not-Exp	Not-Exp	Not-Exp	Not-Exp	Not-Exp	Mat	1.9428	1.0712	0.5743	0.6144	1.1056	2.1705	9.7341	26.4875	3.015	FBgn0033252
CG12942	CG12942	Mat	Ubiq	Ubiq	Ubiq	Ubiq	Pattern-Ubiq	Pattern-Ubiq	17.8695	4.1243	6.3517	6.2167	5.1594	1.8611	2.1405	1.1832	0.3946	FBgn0033569
CG13123	CG13123	Mat	Faint-Ubiq	Faint-Ubiq	Faint-Ubiq	Faint-Ubiq	Faint-Ubiq	Ubiq	4.7702	3.1266	8.9098	7.4477	7.804	3.3688	5.5254	1.8389	0.3702	FBgn0032150
CG13204	CG13204	Not-Exp	Not-Exp	Not-Exp	Pattern	Not-Exp	Pattern	Pattern	0.7527	0.5555	0.6427	1.2188	1.7279	2.5124	2.9442	3.7046	0.9905	FBgn0033627
CG13287	CG13287	Not-Exp	Pattern	Not-Exp	Not-Exp	Pattern	Pattern	Pattern	0.2075	0.1346	0.2395	0.3755	3.1506	2.8223	5.2973	3.1482	0.91	FBgn0035643
CG13296	CG13296	Mat	Ubiq	Faint-Ubiq	Faint-Ubiq	Pattern	Pattern	Pattern-Ubiq	0	0.1822	0.0996	0.2252	4.1213	1.8067	1.2598	0.7638	0.2567	FBgn0035687
CG13624	CG13624	Mat	Not-Exp	Pattern-Ubiq	Pattern-Ubiq	Pattern-Ubiq	Pattern-Ubiq	Pattern-Ubiq	4.0362	2.2839	4.2715	3.8034	3.6406	3.581	7.9364	8.4307	5.3589	FBgn0039209
CG13775	CG13775	Mat	Ubiq	Faint-Ubiq	Faint-Ubiq	Faint-Ubiq	Not-Exp	Ubiq	4.1716	2.918	6.8626	3.7365	2.737	0.5221	1.3179	0.5717	0.5656	FBgn0031874
CG13894	CG13894	Mat	Pattern-Ubiq	Pattern-Ubiq	Pattern-Ubiq	Pattern-Ubiq	Pattern	Pattern-Ubiq	0.7089	4.9191	9.8999	9.1967	16.114	3.5776	6.9015	7.6729	1.6017	FBgn0035157
CG13897	CG13897	Mat	Ubiq	Ubiq	Faint-Ubiq	Faint-Ubiq	Faint-Ubiq	Ubiq	13.6871	7.5094	4.4194	5.3871	5.0255	1.9514	2.1037	0.9716	0.042	FBgn0035160
CG14014	CG14014	Not-Exp	Pattern	Pattern	Pattern	Not-Exp	Not-Exp	Pattern	28.063	54.6377	5.6214	0.5924	0.4332	0.1656	0.4634	0.1439	0	FBgn0031718
CG14050	CG14050	Not-Exp	Pattern	Pattern	Pattern	Pattern	Not-Exp	Pattern	0.9653	3.6672	3.4439	3.714	3.0097	1.1082	1.6944	0.9078	0	FBgn0040392
CG14441	CG14441	Mat	Ubiq	Pattern-Ubiq	Pattern-Ubiq	Pattern-Ubiq	Pattern-Ubiq	Pattern-Ubiq	2.086	2.9424	4.8992	7.0861	8.3435	6.3846	10.6426	7.6048	2.0777	FBgn0029895
CG14655	CG14655	Not-Exp	Not-Exp	Not-Exp	Not-Exp	Not-Exp	Pattern	Pattern	0.049	0.0478	0	0.121	0.2813	0.9497	2.8163	4.8529	0.0483	FBgn0037275
CG14667	CG14667	Mat	Faint-Ubiq	Faint-Ubiq	Faint-Ubiq	Faint-Ubiq	Faint-Ubiq	Ubiq	21.5693	6.3781	11.3828	10.4025	6.6615	4.8502	3.6377	3.5403	0.8046	FBgn0037317
CG14710	CG14710	Mat	Faint-Ubiq	Faint-Ubiq	Faint-Ubiq	Faint-Ubiq	Faint-Ubiq	Ubiq	20.2105	14.2037	16.2098	13.5103	8.8798	4.2416	6.2	2.6854	1.2088	FBgn0037920
CG14711	CG14711	Mat	Pattern-Ubiq	Ubiq	Ubiq	Faint-Ubiq	Faint-Ubiq	Pattern-Ubiq	35.4393	10.9959	11.3966	13.0741	19.1866	10.2231	10.5103	6.7183	2.6461	FBgn0037922
CG14860	CG14860	Mat	Faint-Ubiq	Faint-Ubiq	Faint-Ubiq	Pattern	Pattern	Pattern-Ubiq	1.9145	1.1856	2.5005	2.9885	3.1481	1.8244	2.1447	0.5201	0.6582	FBgn0038273
CG14962	CG14962	Mat	Pattern	Pattern	Pattern	Pattern	Pattern	Pattern	8.2084	3.0448	5.6451	4.0559	5.38	1.3995	2.0982	1.3992	0.8497	FBgn0035407
CG14965	CG14965	Mat	Ubiq	Ubiq	Ubiq	Pattern-Ubiq	Pattern	Pattern-Ubiq	34.3127	33.0375	20.1342	18.6098	7.1064	3.2563	6.3863	1.3005	1.3048	FBgn0035414
CG15011	CG15011	Mat	Not-Exp	Not-Exp	Not-Exp	Pattern	Pattern	Pattern	8.6646	1.3768	2.2921	2.1922	4.4589	2.7441	3.8716	3.696	0.3536	FBgn0035518
CG15073	CG15073	Mat	Faint-Ubiq	Faint-Ubiq	Faint-Ubiq	Faint-Ubiq	Faint-Ubiq	Ubiq	2.5873	2.1207	4.2485	3.203	2.9693	1.0734	1.8764	1.3915	0.3838	FBgn0034379
CG15269	CG15269	Mat	Ubiq	Not-Exp	Not-Exp	Pattern	Pattern	Pattern-Ubiq	0	0.0331	0.1174	0.255	1.423	0.9669	3.02	1.5141	1.0253	FBgn0028878
CG1529	CG1529	Mat	Ubiq	Faint-Ubiq	Pattern-Ubiq	Pattern-Ubiq	Pattern-Ubiq	Pattern-Ubiq	10.1363	4.6474	6.9398	7.2778	4.6058	2.2669	3.5328	2.003	0.7295	FBgn0031144
CG15336	CG15336	Mat	Faint-Ubiq	Not-Exp	Not-Exp	Not-Exp	Not-Exp	Mat	0	0	0	0	0	0	0	0	0	FBgn0030009
CG15436	CG15436	Mat	Ubiq	Not-Exp	Not-Exp	Not-Exp	Not-Exp	Mat	26.3531	11.3248	7.6738	8.1065	5.4992	2.6232	3.9503	1.075	0.4327	FBgn0031610
CG15479	CG15479	Not-Exp	Pattern	Pattern	Not-Exp	Not-Exp	Not-Exp	Pattern	6.3505	37.6959	20.7186	15.3778	11.1429	0.9255	0.3291	0.1826	1.1989	FBgn0032493
CG15514	CG15514	Mat	Ubiq	Faint-Ubiq	Faint-Ubiq	Faint-Ubiq	Faint-Ubiq	Ubiq	36.8456	25.162	25.6843	29.5057	17.772	10.3919	11.7514	7.6141	5.0997	FBgn0039712
CG15601	CG15601	Mat	Ubiq	Ubiq	Ubiq	Ubiq	Ubiq	Ubiq	7.469	4.8024	9.4447	9.2609	6.883	3.6865	4.7956	1.4818	1.8356	FBgn0030673
CG15696	CG15696	Mat	Pattern	Pattern	Pattern	Pattern	Not-Exp	Pattern	0.3996	0.6811	1.726	0.4706	0.2763	0.0176	0	0	0.5077	FBgn0038833
CG15710	CG15710	Not-Exp	Not-Exp	Not-Exp	Not-Exp	Not-Exp	Not-Exp	Not-Exp	0	0	0	0	0.0318	0	0	0	0.3312	FBgn0034120
CG1602	CG1602	Mat	Not-Exp	Not-Exp	Not-Exp	Not-Exp	Not-Exp	Mat	6.2657	2.3189	2.1025	2.8701	2.9047	1.2789	3.1362	1.8702	0.8815	FBgn0033186
CG1603	CG1603	Mat	Ubiq	Ubiq	Ubiq	Ubiq	Ubiq	Ubiq	12.6126	10.7466	9.0758	12.7383	11.6508	3.9704	4.8407	3.3823	2.9709	FBgn0033185
CG1620	CG1620	Mat	Pattern	Pattern	Pattern	Pattern	Pattern	Pattern	17.9741	7.2338	11.0191	10.5399	6.3831	2.0092	2.6119	2.8928	3.6217	FBgn0033183
CG1647	CG1647	Mat	Ubiq	Faint-Ubiq	Not-Exp	Not-Exp	Pattern	Pattern-Ubiq	15.6573	14.8721	10.3514	10.4873	9.5261	2.5834	4.7478	2.7436	1.8386	FBgn0039602
CG1663	CG1663	Mat	Pattern-Ubiq	Pattern-Ubiq	Pattern-Ubiq	Pattern-Ubiq	Pattern-Ubiq	Pattern-Ubiq	9.4079	1.5592	4.5974	5.0943	5.5552	2.7462	4.0882	1.9197	0.7415	FBgn0033449
CG16778	CG16778	Not-Exp	Pattern	Pattern	Pattern	Pattern	Pattern	Pattern	0.8338	7.8132	1.2752	0.5483	1.1959	1.4664	3.8348	5.6527	1.4571	FBgn0003715
CG16779	CG16779	Not-Exp	Not-Exp	Not-Exp	Not-Exp	Not-Exp	Not-Exp	Not-Exp	0	0.0562	0.0914	0.0451	0.0709	0.0289	0.3288	2.592	1.1369	FBgn0037698
CG16813	CG16813	Mat	Ubiq	Faint-Ubiq	Faint-Ubiq	Faint-Ubiq	Faint-Ubiq	Ubiq	2.5142	5.1925	10.3939	5.935	4.1824	0.0899	0	0	0	FBgn0032490
CG16815	CG16815	Mat	Pattern-Ubiq	Pattern	Pattern	Pattern	Faint-Ubiq	Pattern-Ubiq	4.7655	16.9804	5.8162	4.2451	1.1766	0.2741	0	0	0	FBgn0032491
CG16863	CG16863	Mat	Ubiq	Ubiq	Faint-Ubiq	Faint-Ubiq	Faint-Ubiq	Ubiq	1.6833	2.6091	3.1149	2.6837	2.6352	0.1338	0.3837	0.7424	0.1134	FBgn0028931
CG17181	CG17181	Not-Exp	Not-Exp	Not-Exp	Not-Exp	Pattern	Pattern	Pattern	0	0.6683	1.4449	4.2629	22.9053	7.9717	11.1935	2.1351	2.8118	FBgn0035144
CG17186	CG17186	Mat	Ubiq	Faint-Ubiq	Faint-Ubiq	Not-Exp	Not-Exp	Ubiq	13.5243	4.6705	5.9914	3.625	1.3499	0.8191	1.2235	0.3701	0.5921	FBgn0038741
CG17328	CG17328	Mat	Ubiq	Faint-Ubiq	Faint-Ubiq	Faint-Ubiq	Faint-Ubiq	Ubiq	17.1548	6.4366	10.6096	7.7536	5.8559	1.9178	3.4851	2.1111	1.1595	FBgn0028895
CG17359	CG17359	Mat	Ubiq	Not-Exp	Not-Exp	Not-Exp	Not-Exp	Mat	34.2607	15.3058	9.7031	11.6328	8.5679	2.8784	4.3075	1.0861	0.5391	FBgn0036396
CG17361	CG17361	Mat	Ubiq	Ubiq	Ubiq	Ubiq	Ubiq	Ubiq	35.7946	14.1903	10.45	14.9879	5.9543	4.2355	4.5719	1.7429	1.3107	FBgn0036395
CG17385	CG17385	Mat	Ubiq	Ubiq	Ubiq	Ubiq	Pattern-Ubiq	Pattern-Ubiq	22.2523	17.1019	18.2108	17.8615	19.7305	10.3447	11.5595	6.9409	2.3556	FBgn0033934
CG17568	CG17568	Mat	Ubiq	Ubiq	Faint-Ubiq	Faint-Ubiq	Pattern-Ubiq	Pattern-Ubiq	15.9538	3.5666	5.0158	7.2205	7.5778	3.1781	3.3613	1.9336	2.6923	FBgn0032763
CG17612	CG17612	Mat	Ubiq	Ubiq	Ubiq	Ubiq	Pattern	Pattern-Ubiq	13.1878	14.4237	10.0227	9.0808	5.7754	2.2668	4.8793	1.8468	1.0932	FBgn0031597
CG17801	CG17801	Mat	Faint-Ubiq	Not-Exp	Not-Exp	Pattern	Pattern	Pattern-Ubiq	1.0848	0.1451	0.7362	0.1132	0	0	0	0	0	FBgn0038550
CG17802	CG17802	Mat	Ubiq	Faint-Ubiq	Faint-Ubiq	Pattern-Ubiq	Not-Exp	Pattern-Ubiq	14.9077	4.469	3.7968	5.3687	3.7667	1.0772	2.2274	1.2694	0.3117	FBgn0038549
CG17803	CG17803	Not-Exp	Not-Exp	Not-Exp	Not-Exp	Not-Exp	Pattern	Pattern	1.0029	0.5616	0.6083	0.6601	0.7783	0.1111	0.7722	0.614	0.2522	FBgn0038547
CG17806	CG17806	Mat	Faint-Ubiq	Faint-Ubiq	Faint-Ubiq	Faint-Ubiq	Faint-Ubiq	Ubiq	14.4929	4.6554	3.8518	5.341	3.6818	0.9566	2.3885	1.2519	0.3513	FBgn0038548
CG17829	CG17829	Mat	Ubiq	Ubiq	Ubiq	Ubiq	Ubiq	Ubiq	31.0183	39.594	22.8035	24.7032	20.2588	6.6796	9.4803	5.983	2.9976	FBgn0025635
CG17912	CG17912	Mat	Ubiq	Ubiq	Ubiq	Ubiq	Ubiq	Ubiq	8.6982	13.8176	17.0375	18.102	13.4663	5.8974	7.9618	7.886	2.4598	FBgn0032600
CG1792	CG1792	Mat	Ubiq	Faint-Ubiq	Faint-Ubiq	Faint-Ubiq	Faint-Ubiq	Ubiq	21.1373	5.316	12.5271	11.0762	10.8677	3.7844	3.4152	2.2055	2.3514	FBgn0039860
CG18011	CG18011	Mat	Ubiq	Ubiq	Ubiq	Ubiq	Pattern	Pattern-Ubiq	6.6092	5.1894	5.4073	6.2063	6.3947	1.6667	2.6133	0.7355	0.6771	FBgn0033491
CG18262	CG18262	Mat	Ubiq	Ubiq	Ubiq	Ubiq	Ubiq	Ubiq	3.5461	0.1906	0.6663	0.4288	1.5249	1.7912	2.8683	1.986	2.1658	FBgn0030012
CG1832	CG1832	Mat	Ubiq	Ubiq	Ubiq	Ubiq	Ubiq	Ubiq	75.4262	71.5777	50.1946	71.5382	65.5847	29.52	35.4329	17.8651	11.4432	FBgn0032979
CG18476	CG18476	Mat	Ubiq	Faint-Ubiq	Faint-Ubiq	Ubiq	Pattern-Ubiq	Pattern-Ubiq	4.1642	3.375	2.9716	4.0859	3.8571	1.4204	2.876	1.523	0.8537	FBgn0037931
CG18599	CG18599	Mat	Ubiq	Faint-Ubiq	Faint-Ubiq	Pattern-Ubiq	Pattern-Ubiq	Pattern-Ubiq	0	0	0	0.0619	0.4275	0.9009	0.474	0.9784	1.5095	FBgn0038592
CG18619	CG18619	Not-Exp	Not-Exp	Not-Exp	Not-Exp	Pattern	Pattern-Ubiq	Pattern-Ubiq	16.1232	18.3114	25.7097	30.6001	15.1312	15.7482	17.5268	9.6124	0.4642	FBgn0032202
CG18764	CG18764	Mat	Ubiq	Ubiq	Ubiq	Faint-Ubiq	Faint-Ubiq	Ubiq	14.9024	7.0479	10.8751	8.4887	6.6306	3.4394	4.5806	1.9949	0.9469	FBgn0042205
CG2116	CG2116	Mat	Ubiq	Ubiq	Ubiq	Ubiq	Ubiq	Ubiq	21.8882	14.6288	10.0627	14.0867	12.992	4.5481	9.1005	5.651	4.3062	FBgn0030003
CG2120	CG2120	Mat	Ubiq	Not-Exp	Not-Exp	Not-Exp	Pattern	Pattern-Ubiq	0	0.1197	0	0.3152	0.3106	0	0.6186	3.0711	2.2083	FBgn0030005
CG2129	CG2129	Mat	Ubiq	Not-Exp	Not-Exp	Not-Exp	Not-Exp	Mat	5.8759	0.1988	0.0253	0.2531	0.9518	0.7765	0.9784	0.3142	0.1131	FBgn0030008
CG2199	CG2199	Mat	Ubiq	Pattern-Ubiq	Pattern-Ubiq	Pattern	Pattern	Pattern-Ubiq	30.6492	26.4235	28.0781	41.224	24.4358	10.9947	13.9758	5.6895	3.8203	FBgn0035213
CG2202	CG2202	Mat	Faint-Ubiq	Faint-Ubiq	Faint-Ubiq	Faint-Ubiq	Faint-Ubiq	Ubiq	11.5349	2.5836	3.4452	5.9506	6.1788	3.1207	4.1366	3.9321	1.0916	FBgn0030240
CG2678	CG2678	Mat	Ubiq	Not-Exp	Not-Exp	Not-Exp	Not-Exp	Mat	15.5588	11.2147	3.8947	6.1905	2.1574	1.232	2.3953	0.7893	0.3463	FBgn0014931
CG2712	CG2712	Mat	Faint-Ubiq	Faint-Ubiq	Faint-Ubiq	Faint-Ubiq	Faint-Ubiq	Ubiq	10.7968	2.3102	3.8342	5.5356	4.435	3.3544	2.9702	2.2179	0.2194	FBgn0024975
CG2875	CG2875	Mat	Ubiq	Ubiq	Ubiq	Ubiq	Ubiq	Ubiq	36.3763	19.2492	29.8881	28.1181	27.1311	8.414	12.7404	4.9368	4.5437	FBgn0029672
CG2889	CG2889	Mat	Not-Exp	Ubiq	Ubiq	Ubiq	Ubiq	Ubiq	4.0269	0.7627	2.994	4.4263	9.2986	2.5993	6.5	4.3925	0.9085	FBgn0030206
CG30020	CG30020	Mat	Ubiq	Ubiq	Ubiq	Ubiq	Ubiq	Ubiq	33.8727	39.3409	24.2108	29.9797	32.2047	7.7109	14.1362	8.3959	3.3317	FBgn0050020
CG3032	CG3032	Mat	Not-Exp	Not-Exp	Not-Exp	Not-Exp	Not-Exp	Mat	2.8874	0.0846	0.1296	0.3123	1.1384	0.571	1.0951	1.0436	0.8513	FBgn0029928
CG30403	CG30403	Mat	Not-Exp	Not-Exp	Not-Exp	Not-Exp	Pattern	Pattern	9.9576	4.3722	2.5523	3.797	1.8946	1.2431	2.6371	2.1217	0.913	FBgn0050403
CG30431	CG30431	Not-Exp	Pattern	Pattern	Pattern	Pattern	Pattern	Pattern	1.415	4.7929	20.26	21.4194	19.618	5.8011	4.6882	1.2173	1.0612	FBgn0050431
CG3065	CG3065	Mat	Ubiq	Ubiq	Ubiq	Ubiq	Ubiq	Ubiq	27.427	6.6791	11.6816	15.1202	22.0066	9.3199	18.9894	11.4661	3.199	FBgn0034946
CG31224	CG31224	Mat	Ubiq	Ubiq	Ubiq	Ubiq	Ubiq	Ubiq	27.9866	11.6737	14.4078	17.9454	19.7843	6.8175	15.2664	15.0072	3.7338	FBgn0051224
CG31365	CG31365	Mat	Ubiq	Ubiq	Ubiq	Pattern-Ubiq	Pattern-Ubiq	Pattern-Ubiq	39.3024	42.0731	33.5267	38.151	27.7818	9.4948	15.1268	6.2361	3.3776	FBgn0051365
CG31388	CG31388	Mat	Faint-Ubiq	Not-Exp	Not-Exp	Not-Exp	Not-Exp	Mat	5.9533	8.9189	13.1341	9.586	12.4578	3.7073	7.2258	2.6626	1.8889	FBgn0051388
CG31441	CG31441	Mat	Ubiq	Ubiq	Ubiq	Ubiq	Ubiq	Ubiq	14.8265	7.9947	6.1307	4.9339	4.5028	1.2576	2.6469	1.6159	0	FBgn0051441
CG31612	CG31612	Mat	Ubiq	Pattern	Pattern	Pattern	Pattern	Pattern-Ubiq	1.6703	2.1769	1.1382	0.9812	0.5472	0.3914	0.6189	0.2541	0.3527	FBgn0051612
CG31627	CG31627	Mat	Ubiq	Not-Exp	Not-Exp	Not-Exp	Not-Exp	Mat	0.0584	0.1099	1.0287	0.2864	0.3477	0.2012	0.1892	0.2774	0.2864	FBgn0051627
CG3163	CG3163	Mat	Ubiq	Faint-Ubiq	Faint-Ubiq	Faint-Ubiq	Not-Exp	Ubiq	23.795	8.5746	21.391	17.9915	18.1782	8.5889	8.8124	8.7411	1.2006	FBgn0034961
CG31875	CG31875	Mat	Ubiq	Ubiq	Pattern-Ubiq	Pattern-Ubiq	Pattern-Ubiq	Pattern-Ubiq	8.8092	8.078	10.0928	10.8785	8.8197	2.5073	2.4946	0.4367	1.3172	FBgn0051875
CG32006	CG32006	Not-Exp	Not-Exp	Not-Exp	Not-Exp	Not-Exp	Pattern	Pattern	0	0.0355	0.0964	0.1708	0.035	1.1096	0.8175	1.3514	0	FBgn0052006
CG32105	CG32105	Not-Exp	Pattern	Pattern	Pattern	Pattern	Pattern	Pattern	0.02	0	0.2667	0.4169	2.1247	1.9965	2.962	3.0748	2.3917	FBgn0052105
CG32121	CG32121	Not-Exp	Not-Exp	Not-Exp	Not-Exp	Not-Exp	Pattern	Pattern	0	0	0	0.009	0	0	0.1829	1.009	0.2452	FBgn0052121
CG32264	CG32264	Not-Exp	Not-Exp	Not-Exp	Not-Exp	Pattern	Pattern	Pattern	5.1795	5.954	6.0193	7.6698	7.3403	3.4442	4.9769	6.1771	1.8538	FBgn0052264
CG32532	CG32532	Not-Exp	Not-Exp	Not-Exp	Not-Exp	Not-Exp	Not-Exp	Not-Exp	0	0.0532	0.1529	0.0978	0.2687	0.3117	1.4394	2.0589	0.4889	FBgn0052532
CG32767	CG32767	Mat	Ubiq	Ubiq	Ubiq	Ubiq	Pattern-Ubiq	Pattern-Ubiq	19.8287	19.2159	10.2839	14.815	10.8223	5.263	10.2885	8.1141	2.7127	FBgn0052767
CG32772	CG32772	Mat	Ubiq	Ubiq	Ubiq	Ubiq	Ubiq	Ubiq	14.1456	2.8877	4.2127	4.4623	5.2302	4.5836	7.6286	7.5024	3.2645	FBgn0052772
CG3281	CG3281	Mat	Ubiq	Faint-Ubiq	Faint-Ubiq	Faint-Ubiq	Faint-Ubiq	Ubiq	31.2282	21.5365	13.1726	13.8966	10.9489	6.0162	8.1574	4.2179	2.4498	FBgn0260741
CG33017	CG33017	Not-Exp	Not-Exp	Not-Exp	Not-Exp	Not-Exp	Not-Exp	Not-Exp	0	0.0443	0	0.0173	0.0553	0	0.0427	0.0104	0.1899	FBgn0053017
CG33213	CG33213	Mat	Ubiq	Ubiq	Pattern-Ubiq	Pattern-Ubiq	Pattern	Pattern-Ubiq	11.9773	7.0236	13.4895	9.702	5.62	1.4722	2.4316	1.2878	1.0816	FBgn0053213
CG33557	CG33557	Not-Exp	Not-Exp	Not-Exp	Pattern	Pattern	Pattern	Pattern	0	0.9535	3.022	4.0359	2.7352	0.4682	0.3732	0.1419	0.747	FBgn0053557
CG3407	CG3407	Mat	Ubiq	Ubiq	Ubiq	Ubiq	Ubiq	Ubiq	17.6705	8.3544	7.4767	9.1171	6.4177	3.047	5.3158	2.3477	0.4182	FBgn0031573
CG34340	CG34340	Mat	Faint-Ubiq	Not-Exp	Not-Exp	Pattern	Pattern	Pattern-Ubiq	0	0.0407	0.0118	0.0421	0.1681	0.7663	1.3496	1.5905	0.2368	FBgn0085369
CG34367	CG34367	Not-Exp	Not-Exp	Not-Exp	Not-Exp	Not-Exp	Pattern	Pattern	0	0.0832	0.1699	0.0305	0	0.2207	0.8397	1.1949	0.1488	FBgn0085396
CG34376	CG34376	Not-Exp	Pattern	Pattern	Pattern	Pattern	Pattern	Pattern	1.6931	2.2906	7.3334	10.8141	20.3108	12.4461	20.6385	13.6757	3.8778	FBgn0085405
CG34406	CG34406	Mat	Ubiq	Ubiq	Faint-Ubiq	Faint-Ubiq	Faint-Ubiq	Ubiq	10.0432	8.1129	12.8665	8.7323	5.6553	0.7846	2.0021	0.4443	0.183	FBgn0085435
CG34422	CG34422	Mat	Ubiq	Pattern	Pattern	Pattern	Pattern	Pattern-Ubiq	9.3574	14.2797	11.6613	14.9703	13.0807	4.8278	7.4532	7.88	1.823	FBgn0085451
CG3491	CG3491	Not-Exp	Not-Exp	Not-Exp	Not-Exp	Not-Exp	Not-Exp	Not-Exp	0	0	0	0	0.009	0.0154	0	0	0	FBgn0028887
CG3726	CG3726	Mat	Ubiq	Not-Exp	Not-Exp	Not-Exp	Pattern	Pattern-Ubiq	7.9558	4.949	1.3856	3.2694	1.6931	0.7584	1.6388	2.2481	1.5598	FBgn0029824
CG3838	CG3838	Mat	Pattern	Pattern	Pattern	Pattern	Pattern	Pattern	13.3788	9.8098	9.4202	10.491	9.1536	2.7544	5.0719	4.4868	2.2053	FBgn0032130
CG3847	CG3847	Mat	Ubiq	Pattern-Ubiq	Pattern-Ubiq	Pattern-Ubiq	Pattern-Ubiq	Pattern-Ubiq	39.206	36.8128	20.139	27.4499	19.5939	6.1183	11.375	8.7388	3.1055	FBgn0029867
CG3919	CG3919	Mat	Ubiq	Pattern-Ubiq	Pattern	Pattern	Pattern	Pattern-Ubiq	5.0708	3.2209	3.4087	3.2303	2.2643	0.7902	1.3576	0.5981	0.5891	FBgn0036423
CG3995	CG3995	Mat	Ubiq	Ubiq	Ubiq	Ubiq	Faint-Ubiq	Ubiq	32.0365	19.6343	23.1693	21.2887	10.9878	7.2969	6.2746	3.4378	1.4929	FBgn0038472
CG42726	CG31392	Mat	Ubiq	Ubiq	Ubiq	Faint-Ubiq	Faint-Ubiq	Ubiq	12.1296	6.2337	4.728	4.8668	4.4855	1.1543	2.0126	1.1014	0.9595	FBgn0051392
CG42741	CG9895	Not-Exp	Not-Exp	Not-Exp	Not-Exp	Not-Exp	Not-Exp	Not-Exp	0.0934	0.8048	0.081	0.0433	0.1494	1.699	1.5215	1.9881	0.0611	FBgn0034810
CG4282	CG4282	Mat	Ubiq	Ubiq	Ubiq	Pattern-Ubiq	Pattern-Ubiq	Pattern-Ubiq	18.5832	13.4067	15.9124	16.2075	10.5063	3.3443	7.084	2.7151	1.3426	FBgn0034114
CG4318	CG4318	Not-Exp	Not-Exp	Not-Exp	Not-Exp	Pattern	Pattern	Pattern	0	0	0	0.0226	0	0.0546	0.1208	0.0534	0	FBgn0030455
CG4328	CG4328	Mat	Faint-Ubiq	Faint-Ubiq	Faint-Ubiq	Pattern	Pattern	Pattern-Ubiq	0	0	0	0	0.2305	0.6369	1.7161	1.1459	0.0346	FBgn0036274
CG43347	CG9817	Mat	Faint-Ubiq	Not-Exp	Not-Exp	Not-Exp	Pattern	Pattern-Ubiq	0	0.0123	0.0141	0.0685	0.3184	0.7858	2.3569	4.5642	0.6118	FBgn0030219
CG4360	CG4360	Mat	Ubiq	Ubiq	Faint-Ubiq	Faint-Ubiq	Faint-Ubiq	Ubiq	28.5672	20.676	21.7545	24.5671	21.7057	10.7333	15.7487	10.2153	6.0894	FBgn0038787
CG43689	CG32778	Not-Exp	Not-Exp	Not-Exp	Not-Exp	Not-Exp	Not-Exp	Not-Exp	0.1857	0.1606	0.0402	0.0737	0.1988	0.3522	1.3853	3.0449	1.4101	FBgn0052778
CG4374	CG4374	Not-Exp	Not-Exp	Not-Exp	Not-Exp	Not-Exp	Not-Exp	Not-Exp	0	0.0056	0	0.0305	0.0907	0.7783	2.0646	1.8364	0.5553	FBgn0039078
CG4404	CG4404	Mat	Pattern	Not-Exp	Not-Exp	Not-Exp	Not-Exp	Pattern	30.2745	6.95	2.906	7.5542	2.7603	1.3819	1.8235	0.9312	1.1806	FBgn0030432
CG4424	CG4424	Mat	Not-Exp	Not-Exp	Not-Exp	Not-Exp	Not-Exp	Mat	13.2208	7.4245	5.497	9.5063	6.0273	3.7589	5.1346	2.4226	0.7129	FBgn0038765
CG4496	CG4496	Mat	Not-Exp	Not-Exp	Not-Exp	Not-Exp	Not-Exp	Mat	1.2096	0.0768	0	0.0411	0	0.0949	0.0266	0.0377	0.2692	FBgn0031894
CG4617	CG4617	Mat	Ubiq	Not-Exp	Not-Exp	Not-Exp	Not-Exp	Mat	16.5772	6.8039	7.6574	11.9365	11.0941	6.3172	6.0861	5.4084	0.4436	FBgn0029936
CG4707	CG4707	Mat	Ubiq	Ubiq	Ubiq	Pattern-Ubiq	Pattern-Ubiq	Pattern-Ubiq	13.963	7.6089	11.3338	9.2544	10.2022	3.1556	5.382	2.8133	1.0768	FBgn0035036
CG4730	CG4730	Mat	Ubiq	Faint-Ubiq	Not-Exp	Not-Exp	Not-Exp	Mat	15.4801	9.8199	4.2869	4.7583	4.347	1.7819	2.4598	1.2737	0.5947	FBgn0039355
CG4820	CG4820	Mat	Ubiq	Faint-Ubiq	Pattern-Ubiq	Faint-Ubiq	Pattern-Ubiq	Pattern-Ubiq	6.3058	4.7164	5.9799	6.1598	4.9792	2.9889	3.6849	1.9693	0.7323	FBgn0037876
CG4854	CG4854	Mat	Ubiq	Ubiq	Ubiq	Pattern-Ubiq	Pattern	Pattern-Ubiq	17.2987	6.4438	9.0881	8.1419	6.3866	2.5927	3.3801	1.4843	0.1267	FBgn0038766
CG4936	CG4936	Mat	Ubiq	Ubiq	Ubiq	Ubiq	Pattern-Ubiq	Pattern-Ubiq	52.2468	47.8243	43.2139	45.4914	42.1017	12.239	14.4688	7.6167	1.9085	FBgn0038768
CG5180	CG5180	Mat	Ubiq	Ubiq	Ubiq	Ubiq	Ubiq	Ubiq	27.1958	13.8104	23.0941	20.5135	26.6965	6.0929	14.7676	7.622	4.7655	FBgn0043457
CG5204	CG5204	Not-Exp	Not-Exp	Not-Exp	Not-Exp	Not-Exp	Not-Exp	Not-Exp	0	0.0143	0	0.0312	0.0423	0	0.0126	0.1204	0.2156	FBgn0032473
CG5245	CG5245	Mat	Faint-Ubiq	Not-Exp	Not-Exp	Not-Exp	Not-Exp	Mat	9.2961	3.5463	3.5529	3.9415	2.3726	0.7009	1.598	0.2219	1.2481	FBgn0038047
CG5591	CG5591	Mat	Ubiq	Ubiq	Ubiq	Ubiq	Pattern-Ubiq	Pattern-Ubiq	6.7273	7.2227	6.4014	6.2648	6.1585	1.7627	2.3326	1.9857	0.5389	FBgn0034926
CG5953	CG5953	Mat	Ubiq	Not-Exp	Not-Exp	Not-Exp	Not-Exp	Mat	4.8799	2.9146	0.6723	2.0042	1.1755	1.44	1.8556	2.2065	1.3699	FBgn0032587
CG6163	CG6163	Mat	Not-Exp	Not-Exp	Not-Exp	Not-Exp	Not-Exp	Mat	3.5278	0.1831	0.0187	0.1619	0.3791	0.1	0.2807	1.3675	0.8005	FBgn0036155
CG6175	CG6175	Mat	Ubiq	Pattern-Ubiq	Pattern-Ubiq	Pattern	Pattern	Pattern-Ubiq	6.8313	3.3116	0.4965	2.2103	1.9686	3.891	5.7516	9.0417	4.1665	FBgn0036152
CG6254	CG6254	Mat	Ubiq	Ubiq	Ubiq	Ubiq	Pattern-Ubiq	Pattern-Ubiq	12.44	13.1755	10.1936	11.0486	7.1756	4.2768	5.3029	3.572	0.1831	FBgn0037794
CG6272	CG6272	Mat	Not-Exp	Not-Exp	Not-Exp	Not-Exp	Not-Exp	Mat	22.8716	5.2839	15.6853	19.0915	6.5339	10.0945	8.5115	7.4584	1.5783	FBgn0036126
CG6276	CG6276	Mat	Ubiq	Not-Exp	Not-Exp	Not-Exp	Not-Exp	Mat	26.9899	2.5368	1.999	0.7229	1.9619	1.2361	1.7911	1.5187	0.2836	FBgn0038316
CG6654	CG6654	Mat	Ubiq	Faint-Ubiq	Faint-Ubiq	Faint-Ubiq	Pattern-Ubiq	Pattern-Ubiq	10.8341	7.2064	6.7807	6.1848	6.5222	1.7819	3.7912	2.5918	0.4272	FBgn0038301
CG6683	CG6683	Mat	Ubiq	Faint-Ubiq	Not-Exp	Not-Exp	Not-Exp	Mat	33.3776	24.4561	16.4798	18.5015	11.3751	6.8612	5.4507	3.6249	2.6687	FBgn0035902
CG6689	CG6689	Mat	Ubiq	Faint-Ubiq	Faint-Ubiq	Pattern-Ubiq	Pattern	Pattern-Ubiq	7.9077	6.8852	7.7697	6.3931	8.0423	4.3226	5.1212	4.7454	1.8992	FBgn0037877
CG6765	CG6765	Not-Exp	Not-Exp	Not-Exp	Not-Exp	Not-Exp	Pattern	Pattern	0.7325	0.2086	0.2361	0.2848	0.9841	1.0529	2.2011	4.7312	0.9152	FBgn0035903
CG6791	CG6791	Mat	Ubiq	Ubiq	Pattern-Ubiq	Pattern-Ubiq	Pattern-Ubiq	Pattern-Ubiq	17.7394	16.6536	14.2226	19.7899	17.1043	6.1706	6.6763	5.5168	2.1172	FBgn0037918
CG6792	CG6792	Not-Exp	Faint-Ubiq	Faint-Ubiq	Not-Exp	Not-Exp	Not-Exp	Ubiq	2.4314	3.0846	2.2705	2.2344	2.2388	0.7567	1.3024	0.8402	0.4523	FBgn0032401
CG6808	CG6808	Mat	Ubiq	Ubiq	Ubiq	Ubiq	Faint-Ubiq	Ubiq	1.244	1.4645	2.4316	2.1906	1.8906	0.5115	0.2213	0.1772	0.2361	FBgn0037921
CG6813	CG6813	Mat	Not-Exp	Not-Exp	Not-Exp	Not-Exp	Not-Exp	Mat	1.678	1.4506	1.7537	1.1567	1.0522	1.0842	1.8311	1.7134	0.242	FBgn0037923
CG6905	CG6905	Mat	Ubiq	Ubiq	Ubiq	Ubiq	Ubiq	Ubiq	20.3167	24.492	19.2019	18.1431	15.1257	5.1574	8.0929	6.4947	2.9322	FBgn0035136
CG7045	CG7045	Not-Exp	Not-Exp	Not-Exp	Not-Exp	Not-Exp	Not-Exp	Not-Exp	0	0	0	0	0	0	0.1074	0	0	FBgn0038978
CG7046	CG7046	Not-Exp	Not-Exp	Not-Exp	Not-Exp	Not-Exp	Not-Exp	Not-Exp	0	0	0	0	0	0	0.1323	0	0	FBgn0038979
CG7056	CG7056	Mat	Ubiq	Not-Exp	Not-Exp	Pattern	Pattern	Pattern-Ubiq	0	0.4142	0.4131	0.175	1.4507	2.2509	5.0284	3.5294	1.2735	FBgn0038852
CG7101	CG7101	Mat	Ubiq	Not-Exp	Not-Exp	Not-Exp	Pattern	Pattern-Ubiq	20.8956	6.8168	5.9254	8.5251	9.8611	4.4991	7.3529	2.4167	1.9691	FBgn0030963
CG7271	CG7271	Not-Exp	Ubiq	Pattern	Pattern	Not-Exp	Not-Exp	Pattern-Ubiq	28.7047	92.6511	2.8185	0.8422	0.1464	0.0773	0	0.2467	0.2999	FBgn0036791
CG7357	CG7357	Mat	Ubiq	Faint-Ubiq	Faint-Ubiq	Pattern-Ubiq	Pattern	Pattern-Ubiq	49.8921	44.3025	31.7599	28.8983	19.3438	6.0255	9.7805	4.5745	2.7864	FBgn0038551
CG7368	CG7368	Not-Exp	Not-Exp	Not-Exp	Not-Exp	Not-Exp	Not-Exp	Not-Exp	0	0.0065	0	0	0	0	0	0.1266	0	FBgn0036179
CG7372	CG7372	Mat	Ubiq	Ubiq	Ubiq	Pattern-Ubiq	Pattern	Pattern-Ubiq	43.5999	76.9516	40.7021	44.1814	25.0857	12.3969	10.7634	4.8476	1.2853	FBgn0036522
CG7386	CG7386	Mat	Not-Exp	Not-Exp	Not-Exp	Not-Exp	Not-Exp	Mat	1.4455	0.0577	0.1281	0.1869	0.4962	0.1725	0.1828	0.0481	0.1032	FBgn0035691
CG7556	CG7556	Mat	Not-Exp	Not-Exp	Not-Exp	Faint-Ubiq	Pattern	Pattern-Ubiq	13.0668	5.1458	11.6645	16.3102	20.1981	13.674	14.239	10.8224	2.5956	FBgn0030990
CG7691	CG7691	Not-Exp	Not-Exp	Not-Exp	Not-Exp	Not-Exp	Not-Exp	Not-Exp	0	0	0	0	0	0	0	0	0	FBgn0038626
CG7745	CG7745	Mat	Ubiq	Ubiq	Ubiq	Ubiq	Ubiq	Ubiq	11.7727	1.1222	3.9279	5.1691	7.2684	3.3141	3.3699	2.6069	0.588	FBgn0033616
CG7786	CG7786	Not-Exp	Not-Exp	Not-Exp	Not-Exp	Not-Exp	Not-Exp	Not-Exp	0	0	0	0	0	0.4931	0	0.2321	0	FBgn0034096
CG7839	CG7839	Mat	Ubiq	Ubiq	Ubiq	Pattern	Pattern	Pattern-Ubiq	19.3972	23.7979	10.8015	14.9398	10.2865	3.0099	5.6893	2.9652	2.613	FBgn0036124
CG7928	CG7928	Mat	Ubiq	Ubiq	Faint-Ubiq	Faint-Ubiq	Faint-Ubiq	Ubiq	15.8432	15.3205	11.4764	13.6583	9.26	2.9146	9.3311	3.6473	1.242	FBgn0039740
CG7963	CG7963	Mat	Faint-Ubiq	Not-Exp	Not-Exp	Not-Exp	Not-Exp	Mat	0	0	0	0.0159	0	0	0	0	0.4704	FBgn0037584
CG7987	CG7987	Mat	Ubiq	Pattern-Ubiq	Pattern-Ubiq	Pattern-Ubiq	Pattern-Ubiq	Pattern-Ubiq	21.9815	6.4513	5.8495	7.8864	11.7585	7.2175	8.1401	7.5275	1.5826	FBgn0038244
CG8089	CG8089	Mat	Not-Exp	Not-Exp	Not-Exp	Not-Exp	Pattern	Pattern	8.0828	1.0075	1.1139	0.7402	1.05	0.7316	2.1657	0.8473	0.0519	FBgn0033993
CG8119	CG8119	Not-Exp	Not-Exp	Not-Exp	Not-Exp	Not-Exp	Not-Exp	Not-Exp	0	0.105	0	0.0326	0.0517	0	0	0.1474	0.0264	FBgn0030664
CG8145	CG8145	Mat	Faint-Ubiq	Faint-Ubiq	Not-Exp	Pattern	Pattern	Pattern-Ubiq	11.9258	9.0001	6.2743	8.1583	7.9601	5.2323	5.4479	2.2385	0.2473	FBgn0037617
CG8159	CG8159	Mat	Not-Exp	Not-Exp	Not-Exp	Not-Exp	Not-Exp	Mat	7.0032	0.2965	0.1563	0.5588	1.1715	1.8539	3.2705	0.8519	0.426	FBgn0037619
CG8216	CG8216	Not-Exp	Not-Exp	Not-Exp	Not-Exp	Not-Exp	Not-Exp	Not-Exp	0	0	0	0	0	0	0	0	0	FBgn0033358
CG8281	CG8281	Mat	Ubiq	Ubiq	Ubiq	Ubiq	Ubiq	Ubiq	2.4412	2.3556	4.2134	4.6465	5.8496	2.5731	2.5066	2.2818	2.2916	FBgn0035824
CG8290	CG8290	Mat	Ubiq	Pattern-Ubiq	Ubiq	Pattern-Ubiq	Pattern	Pattern-Ubiq	20.7423	15.4862	12.2226	12.8514	10.8318	3.3042	4.9253	3.4624	2.5244	FBgn0026573
CG8301	CG8301	Mat	Ubiq	Faint-Ubiq	Not-Exp	Not-Exp	Not-Exp	Mat	11.7149	9.5292	1.9317	4.1797	2.4056	0.6603	2.9415	2.4178	0.6499	FBgn0037717
CG8319	CG8319	Mat	Pattern-Ubiq	Pattern	Pattern	Pattern	Pattern	Pattern-Ubiq	30.5801	3.0925	2.3531	1.8574	4.0138	3.521	4.8583	2.1602	1.1091	FBgn0037722
CG8359	CG8359	Mat	Ubiq	Not-Exp	Pattern	Pattern	Pattern	Pattern-Ubiq	33.1642	16.2266	21.8529	27.7395	15.3077	9.1047	10.0988	2.8114	0.7131	FBgn0037634
CG8388	CG8388	Mat	Pattern-Ubiq	Pattern	Pattern	Not-Exp	Not-Exp	Pattern-Ubiq	3.872	5.8267	5.3439	3.4065	3.1829	1.0582	1.905	1.2429	0.8293	FBgn0034062
CG8478	CG8478	Mat	Ubiq	Ubiq	Ubiq	Pattern-Ubiq	Pattern	Pattern-Ubiq	46.3514	42.7233	28.1586	43.6969	37.1091	8.7312	9.691	5.2757	4.2602	FBgn0037746
CG8632	CG8632	Mat	Pattern-Ubiq	Pattern	Pattern	Pattern	Pattern	Pattern-Ubiq	26.5702	16.8897	5.9835	10.5808	2.7226	3.3706	4.1659	2.7783	1.3612	FBgn0033762
CG8765	CG8765	Mat	Ubiq	Faint-Ubiq	Ubiq	Ubiq	Ubiq	Ubiq	16.0778	9.5206	7.0019	6.6615	4.7266	3.3851	5.1053	3.6953	1.5179	FBgn0036900
CG8924	CG8924	Mat	Ubiq	Ubiq	Ubiq	Pattern-Ubiq	Pattern-Ubiq	Pattern-Ubiq	49.5639	41.7951	19.5122	29.9612	24.2138	7.2907	12.9879	5.8195	2.5137	FBgn0030710
CG8944	CG8944	Mat	Ubiq	Ubiq	Ubiq	Ubiq	Pattern-Ubiq	Pattern-Ubiq	20.4162	20.3819	7.9278	14.4668	9.4082	3.9847	7.1275	4.7167	2.7979	FBgn0030680
CG9215	CG9215	Mat	Ubiq	Ubiq	Ubiq	Ubiq	Ubiq	Ubiq	9.0118	2.6711	3.8684	5.748	7.3286	4.2674	3.5562	1.9666	1.7642	FBgn0030659
CG9305	CG9305	Mat	Not-Exp	Not-Exp	Pattern	Pattern	Pattern	Pattern	11.6372	4.2792	7.562	10.0546	9.3636	4.3263	5.0711	3.3003	0.4859	FBgn0032512
CG9418	CG9418	Mat	Ubiq	Not-Exp	Not-Exp	Not-Exp	Pattern	Pattern-Ubiq	32.8528	20.317	6.6109	14.5889	11.2557	4.311	6.2896	3.1685	1.2498	FBgn0026582
CG9437	CG9437	Mat	Faint-Ubiq	Faint-Ubiq	Faint-Ubiq	Faint-Ubiq	Not-Exp	Ubiq	12.2486	4.8458	3.7336	8.3041	7.4748	4.262	3.6984	2.3857	1.8666	FBgn0034599
CG9609	CG9609	Mat	Faint-Ubiq	Ubiq	Ubiq	Ubiq	Pattern-Ubiq	Pattern-Ubiq	12.1646	2.1344	3.1697	4.7614	2.7477	3.3052	3.6167	2.3758	1.8864	FBgn0030787
CG9650	CG9650	Mat	Faint-Ubiq	Not-Exp	Pattern	Pattern	Pattern	Pattern-Ubiq	4.8509	1.7205	2.3581	9.4859	9.4287	3.0499	4.9026	4.4475	1.6126	FBgn0029939
CG9727	CG9727	Mat	Ubiq	Ubiq	Ubiq	Ubiq	Ubiq	Ubiq	6.9427	3.6901	3.5781	5.2309	4.2945	2.4327	4.1279	4.7609	3.7003	FBgn0037445
CG9797	CG9797	Mat	Ubiq	Ubiq	Ubiq	Ubiq	Pattern	Pattern-Ubiq	29.4235	36.0926	36.7637	41.1354	47.0706	17.5793	20.2091	12.7431	5.788	FBgn0037621
CG9876	CG9876	Not-Exp	Not-Exp	Not-Exp	Not-Exp	Pattern	Pattern	Pattern	0	0.0058	0.047	0.1137	0.2977	0.4375	0.3344	0.3038	0.6553	FBgn0034821
CG9883	CG9883	Mat	Pattern	Pattern	Pattern	Not-Exp	Not-Exp	Pattern	83.9369	107.995	12.2569	17.2053	8.7324	2.6742	6.4872	2.5794	0	FBgn0031435
CG9932	CG9932	Mat	Faint-Ubiq	Not-Exp	Not-Exp	Pattern	Pattern	Pattern-Ubiq	0	0.1267	0.0813	0.6128	2.7212	1.8724	5.1905	8.3166	2.489	FBgn0032469
CG9948	CG9948	Mat	Ubiq	Not-Exp	Not-Exp	Not-Exp	Not-Exp	Mat	11.9786	7.2979	8.9053	7.972	4.6011	2.9424	4.9215	1.1479	0.3541	FBgn0035721
CHES-1-like	CHES-1-like	Mat	Faint-Ubiq	Pattern	Pattern	Pattern	Pattern	Pattern-Ubiq	4.622	1.1017	2.334	4.4388	4.8831	3.6616	8.9859	9.0978	3.416	FBgn0029504
chif	chif	Mat	Pattern-Ubiq	Ubiq	Pattern-Ubiq	Pattern-Ubiq	Pattern-Ubiq	Pattern-Ubiq	32.146	39.8117	26.1127	27.7848	17.6245	5.2468	12.2096	7.4124	1.22	FBgn0000307
chinmo	chinmo	Not-Exp	Not-Exp	Not-Exp	Not-Exp	Not-Exp	Pattern	Pattern	0.0908	0.3614	0.2917	0.3318	0.9094	2.1765	7.3566	16.4336	4.8648	FBgn0086758
chm	chm	Mat	Ubiq	Ubiq	Ubiq	Ubiq	Pattern-Ubiq	Pattern-Ubiq	11.2441	7.1681	8.1851	7.8103	4.5496	1.8309	2.2587	0.9863	0.5884	FBgn0028387
chn	chn	Mat	Pattern	Pattern	Pattern	Pattern	Pattern	Pattern	22.7785	20.1293	31.8614	34.0599	18.235	7.1345	12.446	24.3633	5.3482	FBgn0015371
Chrac-16	Chrac-16	Mat	Ubiq	Pattern	Pattern-Ubiq	Pattern-Ubiq	Pattern	Pattern-Ubiq	154.159	108.316	207.361	193.959	135.345	42.0809	33.9157	13.8912	6.7444	FBgn0043001
ci	ci	Not-Exp	Pattern	Pattern	Pattern	Pattern	Pattern	Pattern	3.8292	47.8173	79.8037	67.9155	36.5547	16.0274	19.9108	8.1656	3.9861	FBgn0004859
cic	cic	Mat	Ubiq	Ubiq	Pattern-Ubiq	Ubiq	Faint-Ubiq	Pattern-Ubiq	19.5266	15.2621	11.481	17.9926	20.3677	10.416	17.9272	14.651	4.8527	FBgn0028386
CkIIalpha-i1	CkIIalpha-i1	Mat	Ubiq	Ubiq	Ubiq	Ubiq	Ubiq	Ubiq	14.5793	5.2733	6.2271	5.2271	6.2509	1.5782	1.4371	0.8815	0.1871	FBgn0015025
Clk	Clk	Not-Exp	Not-Exp	Not-Exp	Not-Exp	Not-Exp	Not-Exp	Not-Exp	0	0	0	0	0.014	0.0148	0	0	0	FBgn0023076
cnc	cnc	Mat	Pattern	Pattern	Pattern	Pattern	Pattern	Pattern	11.4447	4.3469	2.2341	2.9145	2.9423	1.4896	3.2061	4.2003	2.3974	FBgn0000338
Coop	CG1621	Mat	Pattern-Ubiq	Pattern-Ubiq	Pattern	Pattern	Pattern	Pattern-Ubiq	6.9005	13.0274	21.4135	12.5891	12.7897	3.3938	4.2042	2.345	2.1792	FBgn0033182
CoRest	CoRest	Mat	Ubiq	Ubiq	Ubiq	Ubiq	Ubiq	Ubiq	29.6235	26.2289	26.6449	37.1217	30.8605	12.3123	13.0472	8.6217	5.1174	FBgn0261573
crc	crc	Mat	Ubiq	Ubiq	Ubiq	Ubiq	Ubiq	Ubiq	67.8301	89.9391	103.019	101.091	72.7891	79.1137	89.1034	72.9214	29.181	FBgn0000370
CrebA	CrebA	Not-Exp	Pattern	Pattern	Pattern	Pattern	Pattern	Pattern	0.423	4.0283	14.4487	15.9744	17.9005	13.4014	25.3005	17.8294	3.4927	FBgn0004396
CrebB-17A	CrebB-17A	Mat	Ubiq	Ubiq	Ubiq	Ubiq	Ubiq	Ubiq	5.7535	2.811	5.1885	5.8884	4.9171	3.8355	4.3279	5.0516	3.5896	FBgn0014467
Crg-1	Crg-1	Not-Exp	Not-Exp	Not-Exp	Not-Exp	Not-Exp	Pattern	Pattern	0	0.1622	0.0274	0.2311	0.5101	0.3555	0.3999	0.1817	0.163	FBgn0021738
croc	croc	Not-Exp	Pattern	Pattern	Pattern	Pattern	Pattern	Pattern	0.7489	4.3764	5.0729	4.1541	2.4623	1.4087	1.8356	2.1864	0.9351	FBgn0014143
crol	crol	Mat	Ubiq	Ubiq	Ubiq	Ubiq	Faint-Ubiq	Ubiq	6.8863	2.5705	6.7222	14.0536	15.8545	12.5362	18.9403	11.8114	5.0776	FBgn0020309
crp	crp	Mat	Ubiq	Ubiq	Ubiq	Ubiq	Pattern-Ubiq	Pattern-Ubiq	24.8925	51.6823	55.6686	61.93	41.2738	18.1745	22.1044	15.1961	3.9411	FBgn0001994
ct	ct	Not-Exp	Not-Exp	Pattern	Pattern	Pattern	Pattern-Ubiq	Pattern-Ubiq	0.1215	0.3667	0.7471	2.2542	3.5545	2.2878	5.7024	6.9998	1.4707	FBgn0004198
CTCF	CTCF	Mat	Not-Exp	Not-Exp	Pattern-Ubiq	Pattern-Ubiq	Pattern	Pattern-Ubiq	28.3288	12.5021	24.1495	25.765	27.6325	6.9917	7.5483	4.5917	1.3563	FBgn0035769
CTPsyn	CG6854	Mat	Pattern	Not-Exp	Not-Exp	Pattern	Pattern	Pattern	32.3044	28.0605	27.0385	30.3586	23.7973	11.3193	13.2397	7.8897	3.5497	FBgn0036478
cwo	cwo	Mat	Ubiq	Faint-Ubiq	Pattern-Ubiq	Pattern-Ubiq	Pattern	Pattern-Ubiq	4.533	1.8439	2.9664	4.7045	4.4448	5.5801	6.6788	11.708	3.8694	FBgn0259938
cyc	cyc	Mat	Not-Exp	Not-Exp	Not-Exp	Not-Exp	Pattern	Pattern	18.3704	1.3668	0.0203	0.389	0.2801	0.326	1.429	1.397	0.7172	FBgn0023094
D	D	Not-Exp	Pattern	Pattern	Pattern	Pattern	Pattern	Pattern	6.6167	56.5817	67.2132	60.1366	44.6859	17.8148	18.4511	8.9419	5.1309	FBgn0000411
D1	D1	Mat	Ubiq	Ubiq	Ubiq	Ubiq	Pattern-Ubiq	Pattern-Ubiq	135.82	178.387	160.024	142.235	96.7337	39.51	39.6505	21.1862	6.0894	FBgn0000412
D19A	D19A	Mat	Faint-Ubiq	Not-Exp	Faint-Ubiq	Ubiq	Pattern-Ubiq	Pattern-Ubiq	10.243	0.883	1.9443	4.81	10.3783	5.062	7.4613	6.6013	1.4072	FBgn0022935
D19B	D19B	Mat	Ubiq	Ubiq	Ubiq	Ubiq	Pattern-Ubiq	Pattern-Ubiq	12.6452	10.4447	5.7843	11.4681	13.2776	4.5272	6.9938	4.1463	2.2664	FBgn0022699
da	da	Mat	Ubiq	Ubiq	Ubiq	Ubiq	Ubiq	Ubiq	31.1851	20.1051	26.7521	27.4055	23.9338	13.7633	17.3194	11.7204	5.8806	FBgn0000413
dac	dac	Not-Exp	Not-Exp	Not-Exp	Pattern	Pattern	Pattern	Pattern	0.2152	1.0177	0.8115	1.9859	2.1529	2.0273	3.2604	4.8395	0.4781	FBgn0005677
dalao	dalao	Mat	Ubiq	Pattern-Ubiq	Ubiq	Pattern-Ubiq	Pattern-Ubiq	Pattern-Ubiq	51.5257	43.5337	30.5961	42.8396	37.3138	13.9299	17.5195	13.286	5.4876	FBgn0030093
dan	dan	Not-Exp	Pattern	Pattern	Pattern	Pattern	Pattern	Pattern	7.927	58.651	56.8074	15.663	3.6503	1.9099	3.2821	2.5018	0.5623	FBgn0039286
danr	danr	Not-Exp	Pattern	Pattern	Pattern	Pattern	Pattern	Pattern	3.9967	23.5761	14.2731	6.4064	3.4127	2.826	3.2687	4.5618	2.0061	FBgn0039283
dar1	CG12029	Mat	Faint-Ubiq	Not-Exp	Not-Exp	Pattern	Pattern	Pattern-Ubiq	0.1066	0.0396	0.5108	0.5771	1.6104	2.3593	7.3245	4.9283	0.1942	FBgn0035454
Dbx	Dbx	Mat	Not-Exp	Not-Exp	Not-Exp	Pattern	Pattern	Pattern	0	0.0715	0.1012	0.3082	1.6995	0.6074	2.5068	2.7703	0.1939	FBgn0250756
Deaf1	Deaf1	Mat	Ubiq	Ubiq	Ubiq	Pattern-Ubiq	Pattern-Ubiq	Pattern-Ubiq	24.2525	12.0739	13.1977	15.7526	13.7594	8.8104	13.1241	11.8231	3.2911	FBgn0013799
Dek	Dek	Mat	Ubiq	Ubiq	Ubiq	Ubiq	Pattern-Ubiq	Pattern-Ubiq	63.6067	78.6559	44.7574	46.4593	18.2599	10.4158	15.0041	6.9758	1.2013	FBgn0026533
Dfd	Dfd	Not-Exp	Pattern	Pattern	Pattern	Pattern	Pattern	Pattern	0.6789	3.7281	3.4779	4.6191	3.3173	1.9613	3.4632	2.7778	2.6107	FBgn0000439
Dif	Dif	Not-Exp	Not-Exp	Not-Exp	Not-Exp	Not-Exp	Pattern	Pattern	0	0.1188	0.0138	0.0568	0.3728	0.3865	1.1778	7.7936	1.3479	FBgn0011274
dimm	dimm	Mat	Ubiq	Faint-Ubiq	Faint-Ubiq	Faint-Ubiq	Pattern	Pattern-Ubiq	0	0.0296	0.06	0.0036	0	0.1326	0.1686	0.4318	0	FBgn0023091
Dip2	Dip2	Mat	Faint-Ubiq	Not-Exp	Not-Exp	Not-Exp	Not-Exp	Mat	105.289	67.8049	57.0893	41.8243	26.2781	9.154	17.574	7.1766	3.279	FBgn0040466
Dip3	Dip3	Mat	Ubiq	Ubiq	Pattern	Pattern	Pattern	Pattern-Ubiq	11.4794	7.1354	9.9665	9.7552	13.4882	9.3457	14.6889	9.6775	0.5433	FBgn0040465
disco	disco	Mat	Pattern	Pattern	Pattern	Pattern	Pattern	Pattern	0.1822	2.3513	7.3397	7.2886	8.3381	4.9634	7.8206	6.6503	1.3312	FBgn0000459
disco-r	disco-r	Mat	Ubiq	Not-Exp	Pattern	Pattern	Pattern	Pattern-Ubiq	0.1881	0.2807	0.3963	1.3967	3.1557	3.482	6.9121	7.3137	1.2337	FBgn0042650
dl	dl	Mat	Ubiq	Not-Exp	Not-Exp	Not-Exp	Not-Exp	Mat	15.0144	0.8152	0.311	0.3215	0.3759	0.6925	3.8402	8.2504	2.7889	FBgn0260632
Dll	Dll	Mat	Pattern-Ubiq	Pattern	Pattern	Pattern	Pattern	Pattern-Ubiq	0.372	2.3789	4.8004	5.7374	4.9753	2.0503	3.908	2.7021	1.1407	FBgn0000157
dm	dm	Mat	Pattern	Pattern	Pattern	Pattern	Pattern	Pattern	17.8095	15.2247	20.8648	20.8578	14.6707	9.6871	11.5829	6.5465	5.0563	FBgn0000472
dmrt11E	dmrt11E	Mat	Ubiq	Ubiq	Pattern-Ubiq	Pattern-Ubiq	Pattern-Ubiq	Pattern-Ubiq	0	0.6873	3.6943	10.8902	4.0241	0.1884	0.4461	0.4754	0	FBgn0030477
dmrt93B	dmrt93B	Not-Exp	Not-Exp	Not-Exp	Not-Exp	Not-Exp	Pattern	Pattern	0	0	0	0	0	0	0	0.1975	0	FBgn0038851
dmrt99B	dmrt99B	Not-Exp	Not-Exp	Not-Exp	Pattern	Pattern	Pattern	Pattern	0.0457	0.4721	0.6608	2.5535	4.7949	1.9156	3.0077	3.2941	0.5339	FBgn0039683
Doc1	Doc1	Not-Exp	Pattern	Pattern	Pattern	Pattern	Pattern	Pattern	1.1278	11.4985	36.1789	34.36	33.7467	7.1057	9.5871	4.5327	1.9031	FBgn0028789
Doc2	Doc2	Not-Exp	Pattern	Pattern	Pattern	Pattern	Pattern	Pattern	0.5645	4.4565	11.5294	12.0445	13.0461	3.7998	2.8624	1.0735	2.6314	FBgn0035956
Doc3	Doc3	Not-Exp	Pattern	Pattern	Pattern	Pattern	Pattern	Pattern	3.8329	9.7144	47.6992	35.4628	24.4878	3.7089	4.5332	3.1038	0.7068	FBgn0035954
Dp	Dp	Mat	Ubiq	Ubiq	Ubiq	Pattern-Ubiq	Pattern	Pattern-Ubiq	55.7836	49.0535	69.5451	73.3359	47.4125	15.9492	20.6074	11.872	4.8228	FBgn0011763
dpn	dpn	Not-Exp	Pattern	Pattern	Pattern	Pattern	Pattern	Pattern	3.9465	23.5859	17.6617	30.0297	30.7371	8.9776	8.4336	4.2602	0.7606	FBgn0010109
Dr	Dr	Not-Exp	Pattern	Pattern	Pattern	Pattern	Pattern	Pattern	0.2987	3.0471	7.4801	14.2712	13.3608	9.2157	10.5988	7.9414	2.6328	FBgn0000492
Dref	Dref	Mat	Ubiq	Ubiq	Ubiq	Pattern-Ubiq	Pattern-Ubiq	Pattern-Ubiq	47.5429	72.1642	54.091	79.0129	89.0472	13.7606	25.2075	12.5569	10.2276	FBgn0015664
drm	drm	Not-Exp	Pattern	Pattern	Pattern	Pattern	Pattern	Pattern	3.8425	14.5908	51.9243	55.5135	45.0807	29.9047	57.1834	35.1008	8.0715	FBgn0024244
dsf	dsf	Not-Exp	Not-Exp	Not-Exp	Not-Exp	Not-Exp	Not-Exp	Not-Exp	0	0.0057	0	0.0091	0.034	0.29	0.3903	0.4026	0.26	FBgn0015381
Dsp1	Dsp1	Mat	Ubiq	Ubiq	Ubiq	Ubiq	Pattern-Ubiq	Pattern-Ubiq	14.2557	35.0829	43.4256	62.6276	36.7617	18.8012	17.9774	13.7377	9.4945	FBgn0011764
dsx	dsx	Mat	Faint-Ubiq	Not-Exp	Not-Exp	Pattern	Pattern	Pattern-Ubiq	0	0.0312	0.0493	0.0051	0.0267	0.2218	0.4297	0.1878	0.2982	FBgn0000504
dve	dve	Mat	Pattern-Ubiq	Pattern	Pattern	Pattern	Pattern	Pattern-Ubiq	0.1634	0.9011	3.7149	5.7188	8.1995	6.186	9.6917	10.2635	2.5753	FBgn0020307
dwg	dwg	Mat	Ubiq	Ubiq	Ubiq	Ubiq	Ubiq	Ubiq	11.8706	5.2825	6.52	10.5395	13.035	6.7356	4.3332	4.3982	1.3149	FBgn0000520
dys	dys	Mat	Not-Exp	Not-Exp	Not-Exp	Pattern	Pattern	Pattern	0.0756	0.0246	0	0.2534	1.1834	1.0918	2.2341	1.1162	0.1111	FBgn0039411
E(bx)	E(bx)	Mat	Ubiq	Ubiq	Ubiq	Ubiq	Ubiq	Ubiq	34.8101	27.124	26.1771	35.3418	24.5709	7.952	16.5911	10.2572	4.4593	FBgn0000541
E(spl)	E(spl)	Mat	Pattern-Ubiq	Pattern	Pattern	Pattern	Pattern	Pattern-Ubiq	0.5367	6.3959	33.0782	62.3583	49.3419	11.185	6.0683	2.4311	0	FBgn0000591
E(var)3-9	E(var)3-9	Mat	Ubiq	Ubiq	Ubiq	Ubiq	Ubiq	Ubiq	73.6199	25.4719	25.885	27.463	18.042	8.0465	8.5327	4.4969	2.9636	FBgn0260243
E(z)	E(z)	Mat	Faint-Ubiq	Faint-Ubiq	Pattern-Ubiq	Pattern-Ubiq	Pattern	Pattern-Ubiq	19.2091	12.5259	24.3365	14.9436	14.4119	4.5277	6.753	4.3356	2.6231	FBgn0000629
E2f	E2f	Mat	Pattern	Pattern	Pattern	Pattern	Pattern	Pattern	6.4607	6.4542	10.1662	12.6516	8.9959	4.2062	4.7249	3.8505	1.3731	FBgn0011766
E2f2	E2f2	Mat	Ubiq	Ubiq	Ubiq	Pattern-Ubiq	Pattern-Ubiq	Pattern-Ubiq	73.7943	37.2017	66.9254	49.6649	60.7161	20.6481	24.8032	12.5559	4.7813	FBgn0024371
E5	E5	Mat	Pattern-Ubiq	Pattern	Pattern	Pattern	Pattern	Pattern-Ubiq	0	0.0804	0.1174	0.3094	1.0419	2.684	3.5219	2.6544	1.6189	FBgn0008646
EcR	EcR	Mat	Ubiq	Ubiq	Ubiq	Ubiq	Ubiq	Ubiq	6.3227	6.0704	4.3506	7.3246	6.6466	3.988	7.1862	6.1541	4.7611	FBgn0000546
eg	eg	Mat	Ubiq	Not-Exp	Not-Exp	Pattern	Pattern	Pattern-Ubiq	0	0.0733	0.1491	1.27	1.3843	0.201	0.3788	0.0875	0	FBgn0000560
Eip74EF	Eip74EF	Mat	Not-Exp	Not-Exp	Not-Exp	Not-Exp	Not-Exp	Mat	0.0634	0.0245	0	0.0786	0.3655	0.4547	0.3768	1.8169	0.6626	FBgn0000567
Eip75B	Eip75B	Mat	Not-Exp	Not-Exp	Not-Exp	Pattern	Pattern	Pattern	0.605	0.3561	0.3861	1.5653	4.7957	4.8954	10.0077	8.7747	4.1318	FBgn0000568
Eip78C	Eip78C	Not-Exp	Not-Exp	Not-Exp	Not-Exp	Not-Exp	Pattern	Pattern	0.0825	0.0151	0	0.0233	0.0589	0.3061	1.122	0.9852	0.5993	FBgn0004865
Eip93F	Eip93F	Mat	Ubiq	Not-Exp	Not-Exp	Pattern	Pattern	Pattern-Ubiq	0	0	0	0.0116	0.0655	0.2094	0.126	0.0741	0.0618	FBgn0013948
elB	elB	Mat	Ubiq	Not-Exp	Pattern	Pattern	Pattern	Pattern-Ubiq	0.3112	0.2099	0.9847	3.1328	4.6734	6.0654	11.6268	15.6003	3.5926	FBgn0004858
emc	emc	Mat	Pattern	Pattern	Pattern	Pattern	Pattern	Pattern	12.2763	78.7576	124.277	140.289	103.997	85.8348	81.5453	48.3186	7.2667	FBgn0000575
ems	ems	Not-Exp	Pattern	Pattern	Pattern	Pattern	Pattern	Pattern	1.0746	7.1618	23.6127	23.3043	14.6958	6.6525	10.8002	6.7589	0.843	FBgn0000576
en	en	Not-Exp	Pattern	Pattern	Pattern	Pattern	Pattern	Pattern	1.4415	6.0526	33.7775	32.4455	19.3371	6.8356	8.8116	3.9434	3.56	FBgn0000577
erm	CG31670	Not-Exp	Pattern	Pattern	Pattern	Pattern	Pattern	Pattern	0.1811	0.7485	3.046	2.5417	2.3481	0.9182	1.5185	0.9629	0.2597	FBgn0031375
ERR	ERR	Mat	Not-Exp	Not-Exp	Not-Exp	Pattern	Pattern	Pattern	7.5352	3.3278	4.6397	7.1375	10.9252	6.5586	7.3785	5.8593	3.3261	FBgn0035849
esg	esg	Not-Exp	Pattern	Pattern	Pattern	Pattern	Pattern	Pattern	3.8933	15.4126	26.1255	19.3582	23.7115	16.8372	29.8335	16.9132	3.8409	FBgn0001981
esn	esn	Not-Exp	Not-Exp	Not-Exp	Pattern	Pattern	Pattern	Pattern	0.1201	0.2038	0.1501	0.7535	1.2923	2.6837	3.4553	7.5473	2.3587	FBgn0028642
Ets21C	Ets21C	Mat	Faint-Ubiq	Faint-Ubiq	Faint-Ubiq	Pattern-Ubiq	Pattern-Ubiq	Pattern-Ubiq	0	0.0507	0.187	0.113	0.1431	0.2444	0.461	0.812	0.6878	FBgn0005660
Ets65A	Ets65A	Not-Exp	Not-Exp	Not-Exp	Not-Exp	Pattern	Pattern	Pattern	0	0.0248	0	0.116	0.3655	1.0993	1.8976	1.8659	0.7388	FBgn0005658
Ets96B	Ets96B	Not-Exp	Not-Exp	Not-Exp	Not-Exp	Not-Exp	Not-Exp	Not-Exp	0	0	0	0.006	0.0219	0	0.0207	0.0998	0	FBgn0039225
Ets97D	Ets97D	Mat	Ubiq	Ubiq	Ubiq	Ubiq	Ubiq	Ubiq	27.437	3.3392	8.9685	14.5018	13.3296	7.4319	4.797	2.9982	0.9727	FBgn0004510
Ets98B	Ets98B	Mat	Not-Exp	Not-Exp	Not-Exp	Not-Exp	Pattern	Pattern	0.0604	0.0098	0	0.0473	0.2605	0.5797	1.8466	7.6023	1.3102	FBgn0005659
eve	eve	Not-Exp	Pattern	Pattern	Pattern	Pattern	Pattern	Pattern	7.7875	23.4045	8.5226	2.8813	3.2952	2.1849	3.5499	7.1387	0	FBgn0000606
ewg	ewg	Mat	Ubiq	Not-Exp	Not-Exp	Pattern	Pattern	Pattern-Ubiq	3.5205	2.148	3.4881	5.6308	11.8397	9.8628	11.8044	6.6485	2.7714	FBgn0005427
exd	exd	Mat	Ubiq	Ubiq	Ubiq	Ubiq	Pattern-Ubiq	Pattern-Ubiq	52.3929	87.7179	60.5472	80.4129	55.2026	33.8483	38.0095	27.0884	15.7724	FBgn0000611
exex	exex	Not-Exp	Pattern	Pattern	Pattern	Pattern	Pattern	Pattern	0.2477	1.1458	2.4949	3.788	10.439	5.9158	13.0523	8.2323	1.4044	FBgn0041156
ey	ey	Not-Exp	Not-Exp	Not-Exp	Pattern	Pattern	Pattern	Pattern	0.2435	0.9228	1.5377	3.6049	4.0971	1.541	1.9719	2.4319	1.9565	FBgn0005558
eyg	eyg	Mat	Faint-Ubiq	Not-Exp	Pattern	Pattern	Pattern	Pattern-Ubiq	0	0.0768	0.2862	1.6978	2.6003	1.8939	2.1924	1.3839	0.4202	FBgn0000625
fd102C	CG11152	Not-Exp	Pattern	Pattern	Pattern	Pattern	Pattern	Pattern	1.3442	3.5735	3.9631	3.5582	1.9456	0.5172	1.4092	1.0925	0.0814	FBgn0039937
fd19B	CG9571	Not-Exp	Pattern	Not-Exp	Not-Exp	Not-Exp	Not-Exp	Pattern	2.5356	2.9452	0	0.144	0	0	0	0	0	FBgn0031086
fd3F	fd3F	Mat	Faint-Ubiq	Faint-Ubiq	Faint-Ubiq	Faint-Ubiq	Faint-Ubiq	Ubiq	0	0.0008	0	0.1711	1.0852	0.3192	1.042	0.4743	0	FBgn0061173
fd59A	fd59A	Not-Exp	Not-Exp	Not-Exp	Pattern	Pattern	Pattern	Pattern	0.0899	0.0585	0.0742	0.2847	0.6222	0.9419	1.7146	0.9885	0.0662	FBgn0004896
fd64A	fd64A	Mat	Pattern	Pattern	Pattern	Pattern	Pattern	Pattern	0.0387	0.5905	2.5204	2.4617	2.7952	5.0513	4.4233	1.3178	0.4553	FBgn0004895
fd68A	Mnf	Mat	Ubiq	Ubiq	Ubiq	Pattern-Ubiq	Pattern-Ubiq	Pattern-Ubiq	38.7417	47.1261	30.5972	47.573	39.6522	14.4393	28.8043	27.6466	3.5747	FBgn0036134
fd96Ca	fd96Ca	Mat	Faint-Ubiq	Not-Exp	Pattern	Pattern	Pattern	Pattern-Ubiq	0.0502	0.1233	0	0.8316	1.1427	0.6054	0.5328	0.4223	0.6533	FBgn0004897
fd96Cb	fd96Cb	Not-Exp	Pattern	Pattern	Pattern	Pattern	Pattern	Pattern	0.0379	0.8862	5.7946	9.0943	14.2806	6.4877	5.784	1.7313	0.3722	FBgn0004898
Fer1	Fer1	Not-Exp	Not-Exp	Not-Exp	Not-Exp	Pattern	Pattern	Pattern	0	0.0416	0.0914	0.864	2.5214	2.1385	2.5015	2.8164	1.1021	FBgn0037475
Fer2	Fer2	Mat	Ubiq	Ubiq	Ubiq	Pattern-Ubiq	Pattern-Ubiq	Pattern-Ubiq	0	0	0.0935	0.194	0.9308	2.3433	4.3896	2.6043	0.314	FBgn0038402
Fer3	Fer3	Not-Exp	Not-Exp	Not-Exp	Not-Exp	Pattern	Pattern	Pattern	0	0.0828	0	0.239	2.7236	4.4361	4.8226	2.2122	0.9888	FBgn0037937
fkh	fkh	Not-Exp	Pattern	Pattern	Pattern	Pattern	Pattern	Pattern	1.647	11.414	27.8819	30.2374	24.3365	12.0259	16.5106	11.7493	3.0218	FBgn0000659
foxo	foxo	Mat	Faint-Ubiq	Not-Exp	Not-Exp	Pattern	Pattern	Pattern-Ubiq	7.1375	2.1479	0.6723	2.2677	1.602	5.1217	6.5657	9.6154	4.7563	FBgn0038197
FoxP	CG16899	Not-Exp	Not-Exp	Not-Exp	Not-Exp	Not-Exp	Pattern	Pattern	0	0.0185	0	0.0169	0	0.174	0.4649	1.1708	0.4569	FBgn0037735
fru	fru	Mat	Ubiq	Ubiq	Faint-Ubiq	Faint-Ubiq	Faint-Ubiq	Ubiq	0.0098	0.0096	0.0032	0.0421	0.0815	0.01	0.0304	0.052	0.3698	FBgn0004652
fs(1)h	fs(1)h	Mat	Ubiq	Not-Exp	Pattern	Pattern	Pattern	Pattern-Ubiq	16.8356	20.7953	23.659	25.4803	14.4687	5.6396	9.4213	9.3184	1.8637	FBgn0004656
ftz	ftz	Not-Exp	Pattern	Pattern	Pattern	Pattern	Pattern	Pattern	7.4853	44.0748	10.1405	6.2175	12.7588	1.3168	1.4238	0.1648	0	FBgn0001077
ftz-f1	ftz-f1	Mat	Ubiq	Not-Exp	Not-Exp	Not-Exp	Pattern	Pattern-Ubiq	19.14	14.8695	4.4027	8.982	4.0398	1.3795	3.2256	24.9877	4.8075	FBgn0001078
fu2	fu2	Mat	Pattern-Ubiq	Pattern-Ubiq	Pattern-Ubiq	Pattern-Ubiq	Pattern	Pattern-Ubiq	30.4343	15.1259	9.8532	11.3048	8.2732	4.0154	4.4334	2.7582	2.0377	FBgn0029173
G9a	G9a	Mat	Ubiq	Ubiq	Ubiq	Ubiq	Pattern-Ubiq	Pattern-Ubiq	27.0819	7.4635	6.9463	8.0369	6.5161	2.5946	4.8538	4.2171	1.4573	FBgn0040372
GATAd	GATAd	Mat	Ubiq	Ubiq	Ubiq	Ubiq	Ubiq	Ubiq	30.174	14.2552	9.5553	16.2866	11.3725	6.7482	9.7197	6.1462	4.7826	FBgn0032223
GATAe	GATAe	Mat	Pattern-Ubiq	Pattern	Pattern	Pattern	Pattern	Pattern-Ubiq	0.2751	0.5472	3.7499	4.7992	7.5697	6.2476	18.4002	21.6647	2.0188	FBgn0038391
gce	gce	Mat	Pattern	Pattern	Pattern	Pattern	Pattern	Pattern	0.0925	0.1199	0.0244	0.0334	0.0619	0.5322	1.0926	4.5919	1.7619	FBgn0030627
gcm	gcm	Not-Exp	Pattern	Pattern	Pattern	Pattern	Pattern	Pattern	1.2504	5.7415	19.3305	19.7095	34.3721	12.48	17.2507	3.2709	1.8651	FBgn0014179
gcm2	gcm2	Not-Exp	Pattern	Pattern	Pattern	Pattern	Pattern	Pattern	0	0.2373	0.4629	0.851	1.6651	1.37	1.8282	0.5006	0.9417	FBgn0019809
gem	gem	Mat	Ubiq	Ubiq	Pattern	Pattern	Pattern	Pattern-Ubiq	11.0732	13.8892	10.9173	19.321	22.1401	8.9546	26.817	25.5002	5.4585	FBgn0050011
gfzf	gfzf	Mat	Ubiq	Ubiq	Ubiq	Ubiq	Pattern-Ubiq	Pattern-Ubiq	19.1757	22.7063	19.6706	22.1238	19.2371	5.2591	8.6141	11.6653	6.1744	FBgn0250732
gl	gl	Not-Exp	Not-Exp	Not-Exp	Not-Exp	Pattern	Pattern	Pattern	0	0	0.0614	0.0776	0.2612	0.1495	0.3938	0.2861	0	FBgn0004618
Glut4EF	Glut4EF	Not-Exp	Pattern	Pattern	Pattern-Ubiq	Pattern-Ubiq	Pattern-Ubiq	Pattern-Ubiq	0.3514	2.8106	7.1108	8.2037	6.4703	7.2086	13.3506	20.7315	6.4581	FBgn0263097
grau	grau	Mat	Ubiq	Ubiq	Ubiq	Ubiq	Faint-Ubiq	Ubiq	15.1824	9.5686	10.0027	12.9794	13.9112	7.5249	7.8755	5.796	1.6368	FBgn0001133
grh	grh	Not-Exp	Pattern	Pattern	Not-Exp	Pattern	Pattern	Pattern	0.9056	6.9609	8.0151	9.9725	10.4459	5.7146	7.3964	5.7882	1.7472	FBgn0259211
grn	grn	Not-Exp	Pattern	Pattern	Pattern	Pattern	Pattern	Pattern	0.1934	2.0165	5.584	7.8448	6.2078	9.0772	8.8079	7.4301	3.264	FBgn0001138
gsb	gsb	Not-Exp	Pattern	Pattern	Pattern	Pattern	Pattern	Pattern	1.5092	11.6025	53.9658	48.8195	34.9799	4.2979	5.4507	2.2644	1.0177	FBgn0001148
gsb-n	gsb-n	Not-Exp	Not-Exp	Not-Exp	Not-Exp	Pattern	Pattern	Pattern	0	0.4392	1.9118	7.1571	12.7764	6.5392	6.1929	2.1841	0.677	FBgn0001147
Gsc	Gsc	Mat	Pattern	Pattern	Pattern	Pattern	Pattern	Pattern	0.5738	1.0565	2.171	1.8359	1.5231	0.5903	0.9997	0.6997	0.1618	FBgn0010323
gt	gt	Mat	Pattern	Pattern	Pattern	Pattern	Pattern	Pattern	9.5236	41.2496	36.6861	13.399	7.7753	1.4182	2.2242	1.8853	0.0743	FBgn0001150
Gug	Gug	Mat	Ubiq	Ubiq	Ubiq	Ubiq	Ubiq	Ubiq	25.3944	24.9298	23.461	27.1813	20.9778	8.5588	17.2068	18.3925	4.445	FBgn0010825
h	h	Not-Exp	Pattern	Pattern	Pattern	Pattern	Pattern	Pattern	5.6126	38.651	15.8979	12.6058	14.6667	7.7618	13.0545	8.8045	5.2426	FBgn0001168
H15	H15	Mat	Ubiq	Not-Exp	Not-Exp	Not-Exp	Pattern	Pattern-Ubiq	0	0.0688	0.0511	0.1372	0.2416	0.805	1.8112	3.045	0.4653	FBgn0016660
H2.0	H2.0	Not-Exp	Not-Exp	Not-Exp	Not-Exp	Pattern	Pattern	Pattern	0	0.1252	1.2855	1.2473	7.0238	4.588	9.6449	6.5333	1.1369	FBgn0001170
ham	ham	Not-Exp	Pattern	Pattern	Pattern	Pattern	Pattern	Pattern	0.0856	1.1574	2.2548	2.2297	3.6869	3.1125	4.7879	5.2713	2.386	FBgn0045852
Hand	Hand	Mat	Ubiq	Ubiq	Faint-Ubiq	Pattern-Ubiq	Pattern-Ubiq	Pattern-Ubiq	0	0.687	0.9541	1.9669	4.2028	7.1638	12.895	5.8497	0.7762	FBgn0032209
hang	hang	Mat	Pattern-Ubiq	Pattern-Ubiq	Pattern-Ubiq	Pattern-Ubiq	Pattern	Pattern-Ubiq	54.7647	63.4454	37.3327	45.8366	29.5599	8.1168	14.2566	11.3559	3.4293	FBgn0026575
hb	hb	Mat	Pattern	Pattern	Pattern	Pattern	Pattern	Pattern	46.3643	45.0179	25.3076	29.4623	28.2047	3.8222	6.5584	3.5022	1.3197	FBgn0001180
hbn	hbn	Mat	Pattern	Pattern	Pattern	Pattern	Pattern	Pattern	0.3246	4.6752	4.6731	2.095	2.1923	0.7046	2.0253	0.7691	0.5666	FBgn0008636
her	her	Mat	Faint-Ubiq	Faint-Ubiq	Faint-Ubiq	Faint-Ubiq	Pattern	Pattern-Ubiq	13.7758	11.1199	16.6912	17.9839	15.023	4.1487	6.4853	3.0271	4.0986	FBgn0001185
Her	Her	Not-Exp	Not-Exp	Not-Exp	Not-Exp	Not-Exp	Not-Exp	Not-Exp	0	0.1087	0.2204	0.1909	0.7678	0.2973	0	0.2904	0	FBgn0030899
Hey	Hey	Not-Exp	Faint-Ubiq	Faint-Ubiq	Faint-Ubiq	Pattern-Ubiq	Pattern-Ubiq	Pattern-Ubiq	0	0.0722	0.0838	0.8765	10.0048	5.5571	12.7212	3.7977	3.0312	FBgn0027788
HGTX	HGTX	Mat	Pattern	Pattern	Pattern	Pattern	Pattern	Pattern	0.0702	3.9302	7.3555	7.7068	7.8709	4.1746	5.8699	5.3663	3.3661	FBgn0040318
hkb	hkb	Not-Exp	Pattern	Pattern	Pattern	Pattern	Pattern	Pattern	4.0612	23.7719	30.1321	26.3489	18.9698	4.4044	5.5633	3.4506	1.3012	FBgn0261434
HLH106	HLH106	Mat	Not-Exp	Not-Exp	Not-Exp	Pattern	Pattern	Pattern	20.5106	1.0736	1.2307	1.4989	3.9758	9.6508	18.5347	20.6395	9.6097	FBgn0261283
HLH3B	HLH3B	Mat	Not-Exp	Not-Exp	Not-Exp	Pattern	Pattern	Pattern	0	0	0.1701	0.056	0.3528	1.8514	1.3108	1.8735	0	FBgn0011276
HLH4C	HLH4C	Not-Exp	Not-Exp	Not-Exp	Not-Exp	Pattern	Pattern	Pattern	0	0.0122	0	0.0118	0.4488	0.495	1.656	1.7055	0.4792	FBgn0011277
HLH54F	HLH54F	Mat	Pattern	Pattern	Pattern	Pattern	Pattern	Pattern	0.1248	1.8158	3.8537	8.6353	14.0168	7.2939	9.4407	5.0195	0.7307	FBgn0022740
HLHm3	HLHm3	Not-Exp	Not-Exp	Not-Exp	Pattern	Pattern	Pattern	Pattern	0.1625	2.0266	7.8098	23.0987	83.5595	37.1068	29.3125	11.6174	7.6365	FBgn0002609
HLHm5	HLHm5	Not-Exp	Pattern	Pattern	Pattern	Pattern	Pattern	Pattern	3.2291	12.2598	104.811	122.046	46.8047	6.6817	5.5035	1.4744	0.8585	FBgn0002631
HLHm7	HLHm7	Not-Exp	Pattern	Pattern	Pattern-Ubiq	Pattern-Ubiq	Pattern	Pattern-Ubiq	3.7562	19.6798	101.097	143.78	153.931	34.1025	47.1742	11.2161	4.3763	FBgn0002633
HLHmbeta	HLHmbeta	Not-Exp	Not-Exp	Pattern	Pattern	Pattern	Pattern	Pattern	0.9701	2.1424	11.2666	28.4925	38.6665	28.538	31.8007	15.8892	2.6077	FBgn0002733
HLHmdelta	HLHmdelta	Not-Exp	Not-Exp	Pattern	Pattern	Pattern	Pattern	Pattern	1.5503	8.7072	100.835	103.915	47.3132	7.1959	6.5941	1.4748	1.0242	FBgn0002734
HLHmgamma	HLHmgamma	Not-Exp	Not-Exp	Pattern	Pattern	Pattern	Pattern	Pattern	5.8973	16.3346	133.489	191.996	127.063	27.2204	13.8911	3.4899	0	FBgn0002735
HmgD	HmgD	Mat	Ubiq	Ubiq	Ubiq	Ubiq	Pattern-Ubiq	Pattern-Ubiq	611.469	660.505	1593.34	1430.68	512.096	278.851	233.262	78.6976	21.0842	FBgn0004362
HmgZ	HmgZ	Mat	Ubiq	Ubiq	Ubiq	Pattern-Ubiq	Pattern-Ubiq	Pattern-Ubiq	15.1505	60.9338	292.963	352.666	140.328	116.15	90.1344	45.0584	6.7953	FBgn0010228
Hmr	Hmr	Mat	Ubiq	Ubiq	Faint-Ubiq	Not-Exp	Not-Exp	Ubiq	26.1732	25.9392	13.9366	16.5903	12.3958	2.5096	6.021	3.19	1.3908	FBgn0001206
Hmx	Hmx	Not-Exp	Pattern	Pattern	Pattern	Pattern	Pattern	Pattern	0.0792	0.5984	2.3142	1.8355	2.2289	1.14	2.0346	2.2632	0.2901	FBgn0085448
Hnf4	Hnf4	Mat	Ubiq	Faint-Ubiq	Not-Exp	Pattern	Pattern	Pattern-Ubiq	4.2943	0.3662	0.2687	0.6144	0.9816	1.8014	2.709	2.9124	1.2638	FBgn0004914
Hr38	Hr38	Not-Exp	Not-Exp	Not-Exp	Not-Exp	Not-Exp	Not-Exp	Not-Exp	0	0.0273	0	0.014	0.0101	0.0183	0.1087	0.1358	0.0515	FBgn0014859
Hr39	Hr39	Mat	Not-Exp	Not-Exp	Not-Exp	Pattern	Pattern	Pattern	5.444	1.4788	3.4586	6.2009	7.0803	11.8181	10.1372	2.9232	2.9302	FBgn0261239
Hr4	Hr4	Mat	Faint-Ubiq	Faint-Ubiq	Faint-Ubiq	Faint-Ubiq	Ubiq	Ubiq	0.4898	0.3327	0.2107	0.5594	2.3816	8.628	27.5738	25.043	3.1958	FBgn0023546
Hr46	Hr46	Not-Exp	Not-Exp	Not-Exp	Not-Exp	Pattern	Pattern-Ubiq	Pattern-Ubiq	0.203	0.3218	0.4077	0.7234	2.9054	16.2756	32.5359	12.0554	2.8501	FBgn0000448
Hr51	Hr51	Not-Exp	Not-Exp	Not-Exp	Not-Exp	Pattern	Pattern	Pattern	0	0	0	0.0214	0.0692	0.6518	1.9677	2.0093	0.0605	FBgn0034012
Hr78	Hr78	Mat	Not-Exp	Not-Exp	Not-Exp	Pattern	Pattern	Pattern	13.9412	2.6999	2.7231	4.6927	17.458	12.7302	16.7552	13.4819	4.7625	FBgn0015239
Hr83	Hr83	Not-Exp	Not-Exp	Not-Exp	Not-Exp	Not-Exp	Pattern	Pattern	0	0.0776	0	0.0282	0	0	0	0.0297	0	FBgn0037436
Hr96	Hr96	Mat	Ubiq	Faint-Ubiq	Faint-Ubiq	Faint-Ubiq	Pattern	Pattern-Ubiq	13.0891	2.0887	2.8158	2.3651	3.7773	3.0762	3.2233	5.2261	1.2584	FBgn0015240
Hsf	Hsf	Mat	Faint-Ubiq	Faint-Ubiq	Faint-Ubiq	Pattern-Ubiq	Pattern-Ubiq	Pattern-Ubiq	39.4394	28.9685	18.877	22.4795	23.619	13.8931	17.5447	14.1451	6.7677	FBgn0001222
hth	hth	Not-Exp	Ubiq	Ubiq	Ubiq	Pattern-Ubiq	Pattern-Ubiq	Pattern-Ubiq	1.9816	24.1284	37.568	30.8777	12.9205	10.1145	16.1682	11.1742	3.1744	FBgn0001235
ind	ind	Mat	Pattern-Ubiq	Pattern-Ubiq	Pattern	Pattern	Pattern	Pattern-Ubiq	1.3358	7.5539	35.4892	12.6448	11.7833	1.8723	1.8544	0.7071	0.0412	FBgn0025776
insv	CG3227	Mat	Ubiq	Ubiq	Pattern-Ubiq	Pattern-Ubiq	Pattern	Pattern-Ubiq	98.1785	147.325	55.696	64.3951	50.602	12.9737	24.4485	8.885	2.9605	FBgn0031434
inv	inv	Mat	Pattern	Pattern	Pattern	Pattern	Pattern	Pattern	0.1905	0.983	3.6816	7.2496	7.5403	4.1726	4.745	2.3453	3.3079	FBgn0001269
Jarid2	Jarid2	Mat	Ubiq	Ubiq	Ubiq	Ubiq	Pattern-Ubiq	Pattern-Ubiq	37.1635	28.4951	16.0444	16.2849	10.1924	3.0662	7.4163	7.2081	1.5523	FBgn0036004
jigr1	jigr1	Mat	Ubiq	Pattern-Ubiq	Pattern-Ubiq	Pattern-Ubiq	Pattern-Ubiq	Pattern-Ubiq	66.0548	52.0919	40.2623	50.093	38.0797	15.7127	19.434	8.5827	5.6054	FBgn0039350
jim	jim	Mat	Ubiq	Not-Exp	Not-Exp	Not-Exp	Pattern	Pattern-Ubiq	0.0494	0.0162	0.028	0.0184	0.0986	0.2552	1.0001	1.1815	1.0613	FBgn0027339
jing	jing	Mat	Ubiq	Pattern-Ubiq	Pattern-Ubiq	Pattern-Ubiq	Pattern-Ubiq	Pattern-Ubiq	11.7548	19.8374	28.9469	35.7403	36.8984	12.8726	23.223	12.5384	2.3982	FBgn0086655
Jra	Jra	Mat	Ubiq	Ubiq	Ubiq	Ubiq	Ubiq	Ubiq	22.7868	7.3761	11.9338	10.4718	11.8344	11.7582	18.4051	11.7348	5.499	FBgn0001291
jumu	jumu	Mat	Ubiq	Ubiq	Ubiq	Pattern	Pattern	Pattern-Ubiq	43.4131	42.5323	38.5135	42.7149	28.2216	5.2216	4.654	2.5001	1.2264	FBgn0015396
kay	kay	Not-Exp	Not-Exp	Pattern	Pattern	Pattern	Pattern	Pattern	1.6033	1.6067	2.477	4.5715	3.3592	2.867	4.3627	7.4414	2.371	FBgn0001297
ken	ken	Mat	Pattern	Pattern	Pattern	Not-Exp	Pattern	Pattern	9.682	2.6618	3.5505	0.4772	1.067	2.6822	12.4063	58.3295	6.3931	FBgn0011236
klu	klu	Not-Exp	Not-Exp	Not-Exp	Pattern	Pattern	Pattern	Pattern	0.5143	1.0021	4.0813	11.3937	8.6899	3.6549	10.2083	5.0314	1.0782	FBgn0013469
kn	kn	Not-Exp	Pattern	Pattern	Pattern	Pattern	Pattern	Pattern	0.1161	1.0859	3.8162	3.8623	3.6781	4.455	7.5729	6.9488	1.9433	FBgn0001319
kni	kni	Mat	Pattern	Pattern	Pattern	Pattern	Pattern	Pattern	3.6633	27.6468	10.5607	14.1489	17.4575	14.661	17.7622	7.7038	1.7052	FBgn0001320
knrl	knrl	Not-Exp	Pattern	Pattern	Pattern	Pattern	Pattern	Pattern	0.7272	6.4844	6.9097	6.1828	2.9484	3.3919	4.9263	2.5728	1.4622	FBgn0001323
Kr	Kr	Not-Exp	Pattern	Pattern	Pattern	Pattern	Pattern	Pattern	7.1254	56.4566	68.7651	43.0194	28.1885	6.0856	7.0951	4.8751	2.2426	FBgn0001325
Kr-h1	Kr-h1	Not-Exp	Not-Exp	Not-Exp	Not-Exp	Pattern	Pattern	Pattern	0.1514	0.4437	0.2664	0.9281	3.7914	23.0984	54.4247	22.6101	6.3532	FBgn0028420
l(1)sc	l(1)sc	Not-Exp	Pattern	Pattern	Pattern	Pattern	Pattern	Pattern	12.1029	47.7267	242.009	125.659	79.6884	3.0427	4.2027	0.5767	0	FBgn0002561
l(3)neo38	l(3)neo38	Not-Exp	Pattern-Ubiq	Ubiq	Ubiq	Pattern-Ubiq	Pattern-Ubiq	Pattern-Ubiq	4.7722	38.3763	84.8955	88.9651	60.9548	37.5346	43.3811	28.0065	8.9834	FBgn0086910
lab	lab	Not-Exp	Pattern-Ubiq	Pattern	Pattern	Pattern	Pattern	Pattern-Ubiq	0.0353	0.5214	3.1085	2.1898	2.6298	1.6345	5.4513	6.5762	0.9257	FBgn0002522
lbe	lbe	Not-Exp	Not-Exp	Not-Exp	Not-Exp	Pattern	Pattern	Pattern	0	0.2984	0.1848	1.2989	2.4099	1.1677	2.1894	1.1739	1.8352	FBgn0011278
lbl	lbl	Mat	Faint-Ubiq	Not-Exp	Not-Exp	Pattern	Pattern	Pattern-Ubiq	0	0.0385	0.025	0.2976	1.3735	1.6003	2.9112	2.2771	0.5462	FBgn0008651
Lhr	Lhr	Mat	Ubiq	Ubiq	Ubiq	Ubiq	Ubiq	Ubiq	9.6057	10.7103	13.9927	10.2836	10.1906	3.5421	3.3878	1.2129	0.1776	FBgn0034217
lid	lid	Mat	Ubiq	Faint-Ubiq	Faint-Ubiq	Faint-Ubiq	Pattern	Pattern-Ubiq	47.8491	64.6438	31.8004	36.9156	29.5887	8.3507	19.1895	16.2216	3.3091	FBgn0031759
lilli	lilli	Mat	Ubiq	Ubiq	Pattern-Ubiq	Pattern-Ubiq	Pattern-Ubiq	Pattern-Ubiq	11.7334	10.9047	6.9395	9.3637	6.9603	2.9201	7.6516	6.7489	1.257	FBgn0041111
Lim1	Lim1	Not-Exp	Pattern	Pattern	Pattern	Pattern	Pattern	Pattern	0	0.642	0.7073	0.6839	0.985	1.937	2.5256	3.2573	0.214	FBgn0026411
Lim3	Lim3	Not-Exp	Not-Exp	Not-Exp	Not-Exp	Not-Exp	Pattern	Pattern	0	0.0472	0.008	0.1576	0.9919	3.4085	6.4978	4.5071	2.3897	FBgn0002023
Lin29	CG2052	Not-Exp	Not-Exp	Not-Exp	Not-Exp	Not-Exp	Pattern	Pattern	0.0048	0.0548	0.2274	0.0719	0.2509	0.516	2.1311	3.4699	0.5516	FBgn0039905
lmd	lmd	Not-Exp	Not-Exp	Not-Exp	Pattern	Pattern	Pattern	Pattern	0.1849	1.1676	3.2399	13.4465	40.0725	5.0322	4.4876	0.8903	1.062	FBgn0039039
lms	CG13424	Not-Exp	Not-Exp	Not-Exp	Not-Exp	Pattern	Pattern	Pattern	0	0.0171	0	0.1509	1.1049	1.9649	2.782	1.8433	0	FBgn0034520
lola	lola	Mat	Ubiq	Ubiq	Ubiq	Pattern-Ubiq	Pattern-Ubiq	Pattern-Ubiq	29.8592	44.5568	33.0595	35.651	22.7304	10.3808	16.5423	13.8643	5.3853	FBgn0005630
luna	luna	Mat	Faint-Ubiq	Faint-Ubiq	Faint-Ubiq	Ubiq	Pattern-Ubiq	Pattern-Ubiq	0	0.9448	3.43	6.0314	9.8445	7.9348	13.6693	8.744	4.202	FBgn0040765
lz	lz	Not-Exp	Not-Exp	Not-Exp	Pattern	Pattern	Pattern	Pattern	0	0.0293	0.0492	0.158	0.0864	0.0608	0.0806	0.1642	0.2426	FBgn0002576
Mad	Mad	Mat	Ubiq	Not-Exp	Not-Exp	Pattern	Pattern	Pattern-Ubiq	40.39	38.5902	16.9005	30.8745	26.0458	18.0916	15.4777	10.7062	5.7721	FBgn0011648
maf-S	maf-S	Mat	Ubiq	Ubiq	Pattern-Ubiq	Pattern-Ubiq	Pattern-Ubiq	Pattern-Ubiq	50.1533	28.1988	84.2684	55.4006	25.4437	21.2829	22.1979	14.1031	4.0919	FBgn0034534
mamo	mamo	Mat	Not-Exp	Not-Exp	Not-Exp	Not-Exp	Not-Exp	Mat	0.0379	0.0397	0.0031	0.023	0.0239	0.0101	0.0224	0.0047	0.105	FBgn0085375
Max	Max	Mat	Ubiq	Ubiq	Pattern-Ubiq	Pattern-Ubiq	Pattern-Ubiq	Pattern-Ubiq	39.2816	41.4336	63.2504	45.6167	27.0575	17.8077	27.4628	12.651	4.8315	FBgn0017578
MBD-R2	MBD-R2	Mat	Ubiq	Ubiq	Ubiq	Ubiq	Ubiq	Ubiq	19.1834	9.9788	17.4542	18.408	20.6105	6.7823	9.5107	8.5303	3.7344	FBgn0038016
Med	Med	Mat	Ubiq	Ubiq	Pattern-Ubiq	Pattern-Ubiq	Pattern-Ubiq	Pattern-Ubiq	12.6469	10.7324	15.8125	17.0193	14.8414	7.6796	11.0527	10.4789	3.5685	FBgn0011655
Mef2	Mef2	Mat	Faint-Ubiq	Pattern	Pattern	Pattern	Pattern	Pattern-Ubiq	3.5693	2.4147	6.8909	5.8254	8.2924	5.0862	6.0939	6.1377	1.5919	FBgn0011656
Meics	Meics	Mat	Ubiq	Faint-Ubiq	Faint-Ubiq	Pattern	Pattern	Pattern-Ubiq	20.527	9.2493	7.0284	9.2888	7.5133	2.6666	6.4446	2.7768	0.902	FBgn0025874
Mes2	Mes2	Mat	Pattern	Pattern	Pattern	Pattern	Pattern	Pattern	19.0798	12.6584	30.3566	40.7042	33.9582	20.2484	12.58	9.8064	4.3634	FBgn0037207
Mes4	Mes4	Mat	Pattern-Ubiq	Pattern-Ubiq	Pattern-Ubiq	Pattern	Pattern	Pattern-Ubiq	44.3372	9.2768	19.6772	10.2889	3.8814	1.3483	1.0344	1.5035	0.3933	FBgn0034726
MESR4	MESR4	Mat	Ubiq	Pattern-Ubiq	Pattern-Ubiq	Pattern-Ubiq	Pattern-Ubiq	Pattern-Ubiq	25.8957	23.2858	15.2735	14.2012	8.9513	1.7006	5.4789	3.5041	2.0638	FBgn0034240
Met	Met	Mat	Faint-Ubiq	Faint-Ubiq	Faint-Ubiq	Faint-Ubiq	Faint-Ubiq	Ubiq	0.6999	1.3752	0.9014	1.5955	1.4621	1.6244	1.3447	1.3284	1.2417	FBgn0002723
mid	mid	Not-Exp	Pattern	Pattern	Pattern	Pattern	Pattern	Pattern	1.0143	7.143	16.7057	16.5577	15.9286	7.4955	14.8443	10.6597	1.0359	FBgn0005511
Mio	Mio	Mat	Ubiq	Ubiq	Ubiq	Ubiq	Ubiq	Ubiq	29.0438	28.0328	27.5942	37.0016	42.1802	10.7728	27.4198	27.1873	11.499	FBgn0032940
mirr	mirr	Not-Exp	Pattern	Pattern	Pattern	Pattern	Pattern	Pattern	1.228	6.5549	33.7233	30.788	23.5375	10.3068	20.4343	17.7955	1.1745	FBgn0014343
Mitf	Mitf	Mat	Pattern-Ubiq	Pattern-Ubiq	Pattern-Ubiq	Pattern-Ubiq	Pattern-Ubiq	Pattern-Ubiq	25.2408	2.995	0.8354	0.9168	0.1996	0.684	2.3837	3.1484	2.1729	FBgn0067895
mld	mld	Mat	Pattern-Ubiq	Pattern	Pattern	Pattern	Pattern	Pattern-Ubiq	31.6662	11.4568	4.7267	10.9019	16.5329	5.7506	15.2412	12.9845	2.7671	FBgn0083077
Mnt	Mnt	Mat	Pattern	Pattern	Pattern	Pattern-Ubiq	Pattern-Ubiq	Pattern-Ubiq	20.5433	10.3683	3.3902	6.7293	4.5004	8.3494	10.7346	6.1727	2.5555	FBgn0023215
mod(mdg4)	mod(mdg4)	Mat	Ubiq	Pattern-Ubiq	Pattern-Ubiq	Pattern-Ubiq	Pattern-Ubiq	Pattern-Ubiq	33.9405	28.3884	28.8416	36.4795	33.5039	11.5173	17.2228	9.8082	3.0184	FBgn0002781
Mrtf	Mrtf	Mat	Ubiq	Ubiq	Ubiq	Ubiq	Pattern-Ubiq	Pattern-Ubiq	11.6628	6.9312	3.2799	3.9046	4.183	2.1589	7.0677	9.3922	2.6785	FBgn0052296
MTA1-like	MTA1-like	Mat	Ubiq	Ubiq	Ubiq	Ubiq	Ubiq	Ubiq	38.3324	43.3622	37.3337	44.4089	34.3529	13.704	18.157	13.2155	4.958	FBgn0027951
MTF-1	MTF-1	Mat	Ubiq	Ubiq	Pattern-Ubiq	Pattern-Ubiq	Pattern-Ubiq	Pattern-Ubiq	6.5768	3.0928	3.6803	4.5644	4.5506	2.0481	4.5603	3.8204	1.7862	FBgn0040305
mxc	mxc	Mat	Ubiq	Ubiq	Faint-Ubiq	Not-Exp	Pattern	Pattern-Ubiq	23.9232	10.8486	11.293	12.6856	8.5856	1.3795	2.9728	1.304	0.7171	FBgn0260789
Myb	Myb	Mat	Ubiq	Ubiq	Ubiq	Ubiq	Ubiq	Ubiq	50.5093	43.3658	55.8875	57.7172	53.9993	17.0755	24.3911	15.7451	3.1998	FBgn0002914
nau	nau	Not-Exp	Not-Exp	Not-Exp	Not-Exp	Pattern	Pattern	Pattern	0.0697	0.1246	0.4597	2.5596	5.9029	2.5082	5.7524	4.9873	1.5004	FBgn0002922
NC2alpha	NC2alpha	Mat	Ubiq	Ubiq	Ubiq	Ubiq	Ubiq	Ubiq	31.7149	7.4819	15.0231	14.6894	21.775	8.3084	10.4334	6.4701	3.0001	FBgn0034650
NC2beta	NC2beta	Mat	Ubiq	Ubiq	Faint-Ubiq	Faint-Ubiq	Pattern	Pattern-Ubiq	18.4291	22.9435	32.2528	27.8742	31.8559	14.3301	8.9232	8.6253	4.6895	FBgn0028926
nerfin-1	nerfin-1	Not-Exp	Pattern	Pattern	Pattern	Pattern	Pattern	Pattern	0.5817	4.2953	12.5605	23.7074	42.9445	25.4191	35.1022	9.2602	4.0052	FBgn0028999
nerfin-2	nerfin-2	Not-Exp	Not-Exp	Not-Exp	Not-Exp	Pattern	Pattern	Pattern	0	0	0.0514	0.0031	0.0282	0.2066	0.1319	0.3869	0	FBgn0041105
net	net	Not-Exp	Pattern	Pattern	Pattern	Pattern	Pattern	Pattern	1.3227	16.3678	18.5719	1.6626	0.7559	2.1117	2.5111	1.2129	0.5525	FBgn0002931
Neu2	Neu2	Mat	Pattern	Pattern	Pattern	Pattern	Not-Exp	Pattern	7.7808	27.4592	1.561	0.3438	0	0.0266	0.0704	0.0346	0.3069	FBgn0037085
Nf-YA	Nf-YA	Mat	Ubiq	Ubiq	Ubiq	Ubiq	Pattern-Ubiq	Pattern-Ubiq	20.8853	18.4422	14.921	24.8629	24.1652	17.8193	21.4106	11.8026	9.8574	FBgn0035993
Nf-YB	Nf-YB	Mat	Ubiq	Ubiq	Ubiq	Ubiq	Pattern-Ubiq	Pattern-Ubiq	18.795	29.0734	40.6228	31.7343	18.2021	14.08	13.3067	8.9626	0.9869	FBgn0032816
Nf-YC	Nf-YC	Mat	Ubiq	Ubiq	Ubiq	Ubiq	Ubiq	Ubiq	38.4961	9.3501	13.2374	13.4087	16.2362	6.3257	8.8608	8.2424	2.5241	FBgn0029905
NFAT	NFAT	Mat	Pattern-Ubiq	Ubiq	Ubiq	Ubiq	Pattern-Ubiq	Pattern-Ubiq	6.9389	6.9615	6.7001	8.0324	8.9307	4.1115	9.3696	9.8695	3.0959	FBgn0030505
NfI	NfI	Not-Exp	Not-Exp	Not-Exp	Not-Exp	Not-Exp	Pattern	Pattern	0.0672	0.1245	0.038	0.1063	0.1696	0.3792	0.8453	3.9121	1.5466	FBgn0042696
NK7.1	NK7.1	Mat	Pattern	Pattern	Not-Exp	Pattern	Pattern	Pattern	0.1039	0.4626	0.35	0.4176	1.4197	2.1356	3.5603	3.7031	0.8966	FBgn0024321
noc	noc	Not-Exp	Pattern	Pattern	Pattern	Pattern	Pattern	Pattern	6.0242	32.7409	68.8181	67.3688	69.0278	36.6604	39.8659	30.2438	24.0434	FBgn0005771
nub	nub	Not-Exp	Pattern	Pattern	Pattern	Pattern	Pattern	Pattern	1.5075	9.9434	17.2149	24.8655	12.8683	4.83	7.4763	7.1655	2.7785	FBgn0085424
Oaz	Oaz	Not-Exp	Pattern	Pattern	Pattern	Pattern	Pattern	Pattern	0.0301	0.1045	0.4034	0.4776	0.8056	0.7971	1.3502	1.161	0.8594	FBgn0033939
oc	oc	Not-Exp	Pattern	Pattern	Pattern	Pattern	Pattern	Pattern	0.488	5.0143	4.4898	5.2046	4.8293	4.1739	4.4023	3.0359	1.294	FBgn0004102
odd	odd	Not-Exp	Pattern	Pattern	Pattern	Pattern	Pattern	Pattern	3.9631	27.5381	22.7891	19.7885	17.8682	6.0493	11.925	5.9169	1.4886	FBgn0002985
OdsH	OdsH	Not-Exp	Not-Exp	Not-Exp	Not-Exp	Pattern	Pattern	Pattern	0.8164	0.0544	0	0.0632	0.1333	0	0.1206	0.1502	0	FBgn0026058
Oli	Oli	Not-Exp	Not-Exp	Not-Exp	Not-Exp	Pattern	Pattern	Pattern	0.8649	0.7314	3.6175	9.8639	23.6791	22.6512	22.9951	13.3894	3.7549	FBgn0032651
onecut	onecut	Not-Exp	Not-Exp	Not-Exp	Not-Exp	Pattern	Pattern	Pattern	0.1258	0.6925	1.0965	1.7674	3.5237	4.1336	7.4656	7.747	3.0885	FBgn0028996
opa	opa	Mat	Pattern	Pattern	Pattern	Pattern	Pattern	Pattern	2.4665	24.3236	12.4102	6.2984	7.0553	4.3452	6.9372	4.3981	2.9054	FBgn0003002
Opbp	Opbp	Mat	Ubiq	Ubiq	Ubiq	Pattern-Ubiq	Pattern-Ubiq	Pattern-Ubiq	10.1717	3.7335	6.5179	8.8402	13.9224	4.2947	6.9566	3.5004	1.4444	FBgn0050443
Optix	Optix	Not-Exp	Pattern	Pattern	Pattern	Pattern	Pattern	Pattern	0.231	2.2038	8.2077	7.2432	9.1176	2.8687	4.4329	4.6105	0.9482	FBgn0025360
org-1	org-1	Not-Exp	Not-Exp	Not-Exp	Pattern	Pattern	Pattern	Pattern	0	0.3607	1.3414	5.365	5.9618	3.361	4.9441	4.6585	2.4745	FBgn0021767
osa	osa	Mat	Ubiq	Ubiq	Ubiq	Ubiq	Ubiq	Ubiq	39.6302	36.1746	32.7411	38.4056	31.0864	9.9687	22.6271	19.7224	5.7253	FBgn0003013
otp	otp	Not-Exp	Not-Exp	Pattern	Pattern	Pattern	Pattern	Pattern	0.1143	0.6581	3.5974	4.1989	5.6183	4.7224	7.7624	6.3514	2.0964	FBgn0015524
ovo	ovo	Mat	Pattern	Not-Exp	Not-Exp	Pattern	Pattern	Pattern	28.2153	4.4332	6.2713	11.7569	7.5917	6.3485	9.1914	3.6491	3.1451	FBgn0003028
p53	p53	Mat	Faint-Ubiq	Faint-Ubiq	Pattern-Ubiq	Pattern-Ubiq	Pattern-Ubiq	Pattern-Ubiq	17.281	9.1463	8.386	11.536	9.3346	3.3544	4.6976	2.5551	1.1097	FBgn0039044
pad	pad	Mat	Ubiq	Ubiq	Ubiq	Ubiq	Pattern-Ubiq	Pattern-Ubiq	17.6983	5.0256	6.1721	6.1094	4.3707	1.4541	3.0152	2.2786	0.5073	FBgn0038418
pan	pan	Not-Exp	Ubiq	Faint-Ubiq	Faint-Ubiq	Faint-Ubiq	Faint-Ubiq	Ubiq	0.974	3.7091	4.6856	5.0452	2.799	2.107	3.784	2.4074	2.8292	FBgn0085432
pb	pb	Not-Exp	Not-Exp	Not-Exp	Pattern	Pattern	Pattern	Pattern	0.0719	0.0975	0.5663	1.2431	1.6736	0.7649	1.0329	1.4343	0.5652	FBgn0051481
pdm2	pdm2	Not-Exp	Pattern-Ubiq	Pattern	Pattern	Pattern	Pattern	Pattern-Ubiq	1.0378	7.6267	32.1292	25.8964	14.2646	3.6876	4.4733	2.7935	0.6359	FBgn0004394
pdm3	pdm3	Mat	Faint-Ubiq	Faint-Ubiq	Faint-Ubiq	Pattern	Pattern	Pattern-Ubiq	0	0.2426	1.5619	3.345	7.0981	2.1224	2.8865	2.8228	0.6178	FBgn0033288
Pdp1	Pdp1	Mat	Pattern	Pattern	Pattern	Pattern	Pattern	Pattern	0.5089	0.738	2.0867	3.2097	3.1775	6.3474	9.073	15.8476	2.967	FBgn0016694
peb	peb	Not-Exp	Pattern	Pattern	Pattern	Pattern	Pattern	Pattern	0.7767	2.7383	9.2336	12.742	14.8498	5.7624	9.8958	8.6618	2.9305	FBgn0003053
pfk	pfk	Mat	Pattern-Ubiq	Pattern-Ubiq	Pattern-Ubiq	Pattern-Ubiq	Pattern-Ubiq	Pattern-Ubiq	20.4891	16.3169	13.5427	18.6424	17.4349	12.177	9.2647	7.3447	4.8585	FBgn0035405
PHDP	PHDP	Not-Exp	Not-Exp	Not-Exp	Not-Exp	Not-Exp	Pattern	Pattern	0	0	0	0.0864	0.1667	0.5131	0.3087	0.6141	0.737	FBgn0025334
pho	pho	Mat	Ubiq	Ubiq	Ubiq	Ubiq	Ubiq	Ubiq	54.1562	84.5751	44.7023	65.0932	13.7432	28.3189	18.4503	7.2119	3.856	FBgn0002521
phol	phol	Mat	Ubiq	Ubiq	Ubiq	Ubiq	Ubiq	Ubiq	39.5309	6.4394	7.2443	8.498	7.0377	3.4394	5.0977	3.4222	3.5478	FBgn0035997
pita	pita	Mat	Ubiq	Ubiq	Ubiq	Pattern-Ubiq	Pattern-Ubiq	Pattern-Ubiq	37.3783	26.662	25.4301	30.7246	27.066	5.7245	12.0096	6.7601	3.3136	FBgn0034878
pnr	pnr	Not-Exp	Pattern	Pattern	Pattern	Pattern	Pattern	Pattern	0.9961	6.1824	17.1646	22.1011	17.9193	4.9453	5.7921	3.2581	3.9711	FBgn0003117
pnt	pnt	Mat	Pattern-Ubiq	Pattern-Ubiq	Pattern-Ubiq	Pattern-Ubiq	Pattern-Ubiq	Pattern-Ubiq	2.2892	4.3519	14.691	19.9301	16.1907	4.374	6.7873	5.7017	4.2928	FBgn0003118
polybromo	polybromo	Mat	Ubiq	Ubiq	Ubiq	Pattern-Ubiq	Pattern-Ubiq	Pattern-Ubiq	27.5846	37.0574	19.6488	28.255	22.9035	6.6754	11.3346	7.809	6.1121	FBgn0039227
Poxm	Poxm	Mat	Faint-Ubiq	Not-Exp	Pattern	Pattern	Pattern	Pattern-Ubiq	0	0.3909	2.0681	4.532	1.9945	1.9025	1.2122	1.0236	0	FBgn0003129
Poxn	Poxn	Mat	Ubiq	Faint-Ubiq	Pattern	Pattern	Pattern	Pattern-Ubiq	0	0.1206	0.8851	1.3857	1.7077	1.354	1.5209	1.2773	0.5024	FBgn0003130
Pph13	Pph13	Not-Exp	Not-Exp	Not-Exp	Not-Exp	Pattern	Pattern	Pattern	0	0.037	0	0.0045	0.1646	0	0.1732	0	0	FBgn0023489
prd	prd	Not-Exp	Pattern	Pattern	Pattern	Pattern	Pattern	Pattern	2.4771	14.5468	4.7697	1.5348	2.0286	0.6591	0.3916	0.3126	0	FBgn0003145
pros	pros	Not-Exp	Pattern	Pattern	Pattern	Pattern	Pattern	Pattern	0.4519	2.7413	4.8229	7.0543	8.5302	2.0422	3.6221	2.8249	0.7112	FBgn0004595
psq	psq	Mat	Ubiq	Ubiq	Ubiq	Ubiq	Faint-Ubiq	Ubiq	17.0196	29.4994	18.4277	26.6298	17.7891	6.9885	9.0176	7.0632	3.8764	FBgn0004399
Ptx1	Ptx1	Not-Exp	Pattern	Pattern	Pattern	Pattern	Pattern	Pattern	0.096	0.9098	2.3389	2.1148	4.0511	2.8887	10.3687	11.0924	2.1928	FBgn0020912
pzg	pzg	Mat	Ubiq	Pattern-Ubiq	Pattern-Ubiq	Pattern-Ubiq	Pattern-Ubiq	Pattern-Ubiq	58.4864	75.4514	77.3728	101.193	97.8258	22.2606	33.7371	18.8425	9.1826	FBgn0259785
Rabex-5	CG9139	Mat	Ubiq	Ubiq	Ubiq	Ubiq	Ubiq	Ubiq	12.8032	3.709	4.9373	5.8087	8.1467	4.4563	4.4726	4.6355	1.7896	FBgn0035202
ranshi	CG9793	Mat	Not-Exp	Not-Exp	Not-Exp	Not-Exp	Pattern	Pattern	11.7221	3.8815	1.2793	2.8153	0.6142	1.5625	1.2875	1.0921	0.0433	FBgn0037620
Ravus	Ravus	Mat	Ubiq	Ubiq	Ubiq	Ubiq	Ubiq	Ubiq	9.1657	4.1	4.4544	5.0128	4.87	2.5444	3.1374	2.9704	1.4564	FBgn0038128
Rel	Rel	Mat	Pattern-Ubiq	Pattern-Ubiq	Pattern-Ubiq	Pattern-Ubiq	Pattern-Ubiq	Pattern-Ubiq	6.3716	2.4127	2.6775	3.182	3.2373	1.5804	2.3179	1.7934	3.7991	FBgn0014018
repo	repo	Not-Exp	Not-Exp	Not-Exp	Not-Exp	Pattern	Pattern	Pattern	0.0572	0.2096	0.4269	1.1309	4.9391	5.3981	8.2225	7.7036	2.2346	FBgn0011701
retn	retn	Mat	Pattern	Pattern	Pattern	Pattern	Pattern	Pattern	54.4939	82.9093	36.8204	40.9912	18.1957	7.7256	14.9451	9.8952	4.8239	FBgn0004795
Rfx	Rfx	Mat	Not-Exp	Not-Exp	Not-Exp	Pattern	Pattern	Pattern	2.6319	1.1006	0.6671	0.8978	2.8329	1.6976	3.015	2.5084	0.2302	FBgn0020379
rgr	rgr	Not-Exp	Pattern	Pattern	Pattern	Pattern	Pattern	Pattern	10.7018	2.8324	1.4428	2.0572	6.1907	4.7581	4.9666	7.1046	1.4423	FBgn0033310
rib	rib	Not-Exp	Pattern	Pattern	Pattern	Pattern	Pattern	Pattern	3.0746	21.3276	59.9844	103.086	90.8951	36.6284	42.3281	18.0195	5.4775	FBgn0003254
rn	rn	Mat	Faint-Ubiq	Not-Exp	Not-Exp	Not-Exp	Pattern	Pattern-Ubiq	0	0.0051	0	0	0	0.0555	0.3705	0.7927	0.4864	FBgn0259172
ro	ro	Mat	Faint-Ubiq	Not-Exp	Not-Exp	Not-Exp	Pattern	Pattern-Ubiq	0	0	0	0.0232	0	0.053	0	0.1451	0	FBgn0003267
row	row	Mat	Ubiq	Pattern	Pattern-Ubiq	Pattern-Ubiq	Pattern-Ubiq	Pattern-Ubiq	42.7521	48.0711	42.6011	47.7291	46.9293	9.8879	19.1118	9.5902	6.9293	FBgn0033998
run	run	Not-Exp	Pattern	Pattern	Pattern	Pattern	Pattern	Pattern	2.4248	13.9483	16.8593	11.5894	6.1061	3.4212	4.063	3.3179	0.4048	FBgn0003300
RunxA	CG34145	Not-Exp	Not-Exp	Not-Exp	Not-Exp	Pattern	Pattern	Pattern	0	0.0073	0	0.0338	0.0429	0.1004	0.131	0.2163	0.0822	FBgn0083981
RunxB	RunxB	Mat	Faint-Ubiq	Faint-Ubiq	Faint-Ubiq	Faint-Ubiq	Pattern-Ubiq	Pattern-Ubiq	0	0	0	0.003	0	0.0048	0.1149	0.2837	0	FBgn0259162
Rx	Rx	Not-Exp	Pattern	Pattern	Pattern	Pattern	Pattern	Pattern	0.0164	0.2764	0.5611	2.2605	4.098	2.5438	4.5198	5.3215	1.8054	FBgn0020617
sage	sage	Not-Exp	Not-Exp	Not-Exp	Not-Exp	Pattern	Pattern	Pattern	0.2795	0.6457	1.6082	1.9072	5.1502	2.9747	4.1991	2.7097	0	FBgn0037672
salm	salm	Not-Exp	Pattern	Pattern	Pattern	Pattern	Pattern	Pattern	0.74	9.0214	7.5103	9.1577	7.7736	4.8345	7.7849	6.0384	2.2007	FBgn0004579
salr	salr	Mat	Faint-Ubiq	Not-Exp	Not-Exp	Pattern	Pattern	Pattern-Ubiq	0.0791	0.076	0.072	0.2976	0.8879	1.2362	3.0341	3.072	0.1065	FBgn0000287
sc	sc	Not-Exp	Pattern-Ubiq	Pattern	Pattern	Pattern	Pattern	Pattern-Ubiq	6.754	21.5304	22.7674	18.7275	14.4999	0.6942	1.0184	0.4102	0.2593	FBgn0004170
schlank	Lag1	Mat	Faint-Ubiq	Pattern-Ubiq	Pattern-Ubiq	Pattern-Ubiq	Pattern-Ubiq	Pattern-Ubiq	25.7621	8.368	18.782	19.1641	22.3538	23.4409	28.0635	21.3178	10.4248	FBgn0040918
Scr	Scr	Not-Exp	Pattern	Pattern	Pattern	Pattern	Pattern	Pattern	0.1757	1.2561	3.169	5.7263	5.1128	4.3594	5.2087	4.41	0.719	FBgn0003339
scro	scro	Not-Exp	Not-Exp	Pattern	Pattern	Pattern	Pattern	Pattern	0.1222	0.7559	1.8235	2.9785	2.3106	2.351	3.7962	2.0633	0.3549	FBgn0028993
scrt	scrt	Not-Exp	Not-Exp	Not-Exp	Pattern	Pattern	Pattern	Pattern	0.1778	1.4664	6.7605	10.4281	8.6675	3.8636	8.0904	6.0251	1.7161	FBgn0004880
sd	sd	Mat	Faint-Ubiq	Faint-Ubiq	Pattern-Ubiq	Pattern-Ubiq	Pattern-Ubiq	Pattern-Ubiq	1.2011	2.9232	8.1619	13.3008	14.0571	9.1279	10.643	5.7473	3.5721	FBgn0003345
sens	sens	Not-Exp	Not-Exp	Not-Exp	Pattern	Pattern	Pattern	Pattern	0.2305	1.0622	5.2724	14.2269	26.7128	1.5661	2.6048	0.7455	0.3674	FBgn0002573
sens-2	sens-2	Not-Exp	Not-Exp	Not-Exp	Not-Exp	Pattern	Pattern	Pattern	0	0.1258	0.7067	1.3297	2.722	3.4401	7.7409	8.4143	0.5059	FBgn0051632
seq	seq	Not-Exp	Pattern	Pattern	Pattern	Pattern	Pattern	Pattern	9.5696	13.8196	23.8455	43.6893	46.0942	9.3206	21.8634	16.0764	4.9998	FBgn0028991
Set2	Set2	Mat	Ubiq	Faint-Ubiq	Faint-Ubiq	Faint-Ubiq	Pattern-Ubiq	Pattern-Ubiq	23.2054	26.4079	8.9966	13.7642	10.6641	3.0918	6.8948	5.8367	1.1495	FBgn0030486
shn	shn	Mat	Pattern	Pattern	Pattern	Pattern	Pattern	Pattern	7.3192	13.0932	9.76	8.7371	11.1218	2.4056	5.9203	6.9921	2.1662	FBgn0003396
Side	Side	Not-Exp	Not-Exp	Not-Exp	Not-Exp	Pattern	Pattern	Pattern	0	0.1012	0	0.048	0.3812	1.1444	2.2296	4.2003	0.4605	FBgn0032741
sim	sim	Not-Exp	Pattern	Pattern	Pattern	Pattern	Pattern	Pattern	0.5382	1.6034	5.2166	3.3583	2.2962	1.2404	0.9168	0.5222	0.0481	FBgn0004666
sima	sima	Mat	Ubiq	Ubiq	Ubiq	Ubiq	Ubiq	Ubiq	10.0172	9.3181	20.4139	13.3574	7.3293	4.1189	10.4898	13.059	3.3447	FBgn0015542
sisA	sisA	Mat	Pattern	Pattern	Pattern	Pattern	Pattern	Pattern	16.9867	52.0142	54.2337	36.9611	61.4646	3.3703	2.8234	1.6247	0.5724	FBgn0003411
Six4	Six4	Not-Exp	Pattern	Pattern	Pattern	Pattern	Pattern	Pattern	0.3761	1.6701	11.1379	7.9503	4.136	0.9982	1.0586	1.03	0.2277	FBgn0027364
slbo	slbo	Not-Exp	Not-Exp	Not-Exp	Not-Exp	Pattern	Pattern	Pattern	0.154	0.2926	0.1393	0.5618	1.5506	3.7725	17.2648	152.621	11.5922	FBgn0005638
slou	slou	Mat	Pattern-Ubiq	Pattern-Ubiq	Pattern-Ubiq	Pattern-Ubiq	Pattern	Pattern-Ubiq	0.0536	0.0174	0.1651	0.6115	3.4332	1.4809	2.7169	3.8292	1.8326	FBgn0002941
slp1	slp1	Not-Exp	Pattern	Pattern	Pattern	Pattern	Pattern	Pattern	6.4207	35.5903	123.128	72.3275	42.9925	17.3792	31.7234	11.8478	4.794	FBgn0003430
slp2	slp2	Not-Exp	Pattern	Pattern	Pattern	Pattern	Pattern	Pattern	0.8431	6.3023	24.8509	23.3815	10.3723	4.6355	7.6234	3.7399	2.3378	FBgn0004567
Smox	Smox	Mat	Pattern-Ubiq	Pattern-Ubiq	Pattern-Ubiq	Pattern-Ubiq	Pattern-Ubiq	Pattern-Ubiq	16.2937	6.7489	6.2928	5.5709	6.3654	4.1575	7.0413	6.8023	4.6399	FBgn0025800
Smr	Smr	Mat	Ubiq	Ubiq	Ubiq	Ubiq	Ubiq	Ubiq	13.1979	15.2108	7.0709	9.2333	8.0598	3.1963	7.3841	7.0502	3.2341	FBgn0024308
sna	sna	Not-Exp	Pattern	Pattern	Pattern	Pattern	Pattern	Pattern	16.3574	87.0652	140.215	72.1329	72.7046	26.9328	39.8922	23.567	3.1253	FBgn0003448
Snoo	Snoo	Mat	Ubiq	Ubiq	Ubiq	Ubiq	Pattern-Ubiq	Pattern-Ubiq	0.6104	0.1252	0.0435	0.0949	0.1476	0.5336	1.0425	1.5619	0.6175	FBgn0085450
so	so	Not-Exp	Pattern	Pattern	Pattern	Pattern	Pattern	Pattern	0.8263	1.5825	4.0845	4.3428	9.4847	5.935	8.0635	10.9377	1.7805	FBgn0003460
sob	sob	Mat	Pattern-Ubiq	Pattern	Pattern	Pattern	Pattern	Pattern-Ubiq	0.3477	2.3976	7.1004	9.3503	10.676	7.0848	7.8349	5.3221	2.1835	FBgn0004892
Sox100B	Sox100B	Not-Exp	Not-Exp	Not-Exp	Not-Exp	Pattern	Pattern	Pattern	0.0526	0.0873	0.0347	0.477	2.6112	1.3741	2.3514	1.2502	0	FBgn0024288
Sox102F	Sox102F	Not-Exp	Not-Exp	Not-Exp	Not-Exp	Not-Exp	Pattern	Pattern	1.1828	1.0553	0.7932	1.1535	0.9778	0.4473	1.1649	1.5754	0.5459	FBgn0039938
Sox14	Sox14	Not-Exp	Not-Exp	Pattern	Pattern	Pattern	Pattern	Pattern	0.4276	3.0108	8.3523	11.3921	12.8843	4.7555	10.1496	11.2228	2.6145	FBgn0005612
Sox15	Sox15	Mat	Not-Exp	Not-Exp	Not-Exp	Pattern	Pattern	Pattern	0	0.0192	0	0.0292	0.1594	0.5459	1.1088	0.7976	0.0652	FBgn0005613
Sox21a	Sox21a	Mat	Ubiq	Faint-Ubiq	Faint-Ubiq	Faint-Ubiq	Faint-Ubiq	Ubiq	0	0.684	3.8775	4.8274	3.0536	1.0247	0.8448	0.9385	0.2605	FBgn0036411
Sox21b	Sox21b	Mat	Faint-Ubiq	Faint-Ubiq	Not-Exp	Pattern	Pattern	Pattern-Ubiq	0	0.1148	0.1393	0.3323	0.9129	2.4686	3.2655	3.3764	1.368	FBgn0042630
SoxN	SoxN	Not-Exp	Pattern	Pattern	Pattern	Pattern	Pattern	Pattern	2.2865	22.1471	38.1253	25.5628	18.0474	7.6008	11.8105	14.0784	4.6826	FBgn0029123
Sp1	Sp1	Mat	Faint-Ubiq	Not-Exp	Pattern	Pattern	Pattern	Pattern-Ubiq	0	0.2282	0.7572	3.8387	4.8572	2.4792	2.6229	3.4488	1.795	FBgn0020378
Spps	CG5669	Mat	Ubiq	Ubiq	Ubiq	Ubiq	Ubiq	Ubiq	13.122	6.0542	5.2919	5.6947	6.1256	2.2667	4.2434	3.8333	1.1046	FBgn0039169
sqz	sqz	Mat	Not-Exp	Not-Exp	Not-Exp	Pattern	Pattern	Pattern	3.9885	0.6882	1.1789	2.3968	4.9268	3.9525	6.4295	5.6761	1.5003	FBgn0010768
sr	sr	Not-Exp	Not-Exp	Not-Exp	Not-Exp	Not-Exp	Pattern	Pattern	0.0157	0.1052	0.3089	0.1488	0.8322	2.7443	9.2497	11.8949	1.6676	FBgn0003499
srp	srp	Not-Exp	Pattern	Pattern	Pattern	Pattern	Pattern	Pattern	3.8812	17.2003	22.3847	19.3938	27.6803	6.4528	11.4006	9.5103	1.6733	FBgn0003507
Sry-beta	Sry-beta	Mat	Ubiq	Faint-Ubiq	Faint-Ubiq	Faint-Ubiq	Pattern-Ubiq	Pattern-Ubiq	19.2661	15.7897	12.0679	15.4612	13.7781	5.8011	7.1896	3.1779	3.4926	FBgn0003511
Sry-delta	Sry-delta	Mat	Ubiq	Ubiq	Ubiq	Ubiq	Pattern-Ubiq	Pattern-Ubiq	26.477	21.849	26.1807	31.2982	31.6413	18.5063	14.1612	10.4156	3.556	FBgn0003512
ss	ss	Mat	Not-Exp	Pattern	Pattern	Pattern	Pattern	Pattern	0.0104	0.1245	0.2867	1.0371	2.2645	1.2938	1.3378	1.7186	0.3325	FBgn0003513
ssp	CG17153	Mat	Ubiq	Ubiq	Ubiq	Ubiq	Ubiq	Ubiq	45.3411	55.4943	41.3767	41.6258	26.4041	12.0747	20.3294	6.4194	5.699	FBgn0036248
Ssrp	Ssrp	Mat	Ubiq	Ubiq	Ubiq	Pattern-Ubiq	Pattern	Pattern-Ubiq	46.2308	17.0707	36.6096	26.1864	17.6124	3.4772	5.307	3.483	1.9415	FBgn0010278
Stat92E	Stat92E	Mat	Ubiq	Pattern-Ubiq	Pattern-Ubiq	Pattern-Ubiq	Pattern-Ubiq	Pattern-Ubiq	45.1135	49.4273	28.4489	36.4089	33.4629	11.8237	20.4237	15.0942	8.6336	FBgn0016917
stc	stc	Mat	Ubiq	Ubiq	Ubiq	Ubiq	Ubiq	Ubiq	31.1102	27.0165	11.1991	18.982	19.5406	10.3365	11.1424	9.6705	6.356	FBgn0001978
stwl	stwl	Mat	Ubiq	Pattern-Ubiq	Pattern-Ubiq	Pattern-Ubiq	Pattern	Pattern-Ubiq	25.7712	20.955	10.3491	12.2292	12.209	2.226	3.5592	2.6978	2.7516	FBgn0003459
Su(H)	Su(H)	Mat	Pattern-Ubiq	Pattern-Ubiq	Faint-Ubiq	Pattern-Ubiq	Pattern-Ubiq	Pattern-Ubiq	21.3202	25.2992	8.0817	13.6733	9.8679	3.9824	5.7852	3.1075	1.1606	FBgn0004837
su(Hw)	su(Hw)	Mat	Not-Exp	Pattern-Ubiq	Pattern-Ubiq	Pattern-Ubiq	Pattern-Ubiq	Pattern-Ubiq	33.4509	52.8992	29.6325	40.0999	29.0826	18.2065	14.9746	8.262	4.5652	FBgn0003567
Su(var)2-10	Su(var)2-10	Mat	Ubiq	Ubiq	Ubiq	Ubiq	Pattern-Ubiq	Pattern-Ubiq	68.9899	37.0433	36.7679	38.1408	35.4284	7.0301	13.9632	9.5836	3.2399	FBgn0003612
Su(var)2-HP2	Su(var)2-HP2	Mat	Ubiq	Ubiq	Ubiq	Ubiq	Pattern-Ubiq	Pattern-Ubiq	16.3697	15.3183	11.3959	12.7861	7.6701	1.0318	3.8455	1.5527	1.0467	FBgn0026427
Su(var)3-7	Su(var)3-7	Mat	Ubiq	Pattern-Ubiq	Pattern-Ubiq	Pattern-Ubiq	Pattern-Ubiq	Pattern-Ubiq	54.9139	47.5513	24.7225	30.8328	24.1183	7.671	11.3657	6.0134	2.539	FBgn0003598
sug	sug	Not-Exp	Not-Exp	Not-Exp	Not-Exp	Pattern	Pattern	Pattern	0.9121	0.6337	0.7733	1.3296	9.949	14.9588	37.3282	27.9327	8.284	FBgn0033782
sv	sv	Not-Exp	Not-Exp	Not-Exp	Not-Exp	Pattern	Pattern	Pattern	0.6767	0.592	1.2361	2.8564	4.9645	3.55	4.8759	2.7511	1.5126	FBgn0005561
svp	svp	Mat	Not-Exp	Not-Exp	Pattern	Pattern	Pattern	Pattern	0.0553	0.3292	1.1632	3.884	4.3951	3.1445	5.5789	5.7117	2.1392	FBgn0003651
Taf1	Taf1	Mat	Ubiq	Ubiq	Ubiq	Ubiq	Pattern-Ubiq	Pattern-Ubiq	30.3403	37.6689	17.2148	21.2816	19.4588	6.4343	10.4728	7.245	1.6031	FBgn0010355
tai	tai	Mat	Ubiq	Ubiq	Ubiq	Ubiq	Ubiq	Ubiq	2.0207	1.5868	4.2612	7.7612	8.5181	4.2689	4.9989	12.9751	4.0083	FBgn0041092
tap	tap	Not-Exp	Pattern	Pattern	Pattern	Pattern	Pattern	Pattern	0.0499	0.9896	2.4638	8.9907	29.6909	18.1378	15.4779	8.742	8.8232	FBgn0015550
term	term	Not-Exp	Ubiq	Pattern	Pattern	Not-Exp	Not-Exp	Pattern-Ubiq	32.5032	117.31	3.6362	0.7778	0.1755	0	0.0247	0.2369	0.2877	FBgn0003683
TFAM	TFAM	Mat	Ubiq	Ubiq	Pattern-Ubiq	Pattern-Ubiq	Pattern-Ubiq	Pattern-Ubiq	71.3574	44.2271	34.4657	45.3986	40.4968	21.7818	30.4654	20.5305	11.1431	FBgn0038805
tgo	tgo	Mat	Ubiq	Ubiq	Ubiq	Pattern-Ubiq	Pattern-Ubiq	Pattern-Ubiq	33.0624	54.1056	51.9691	54.776	48.7682	20.0259	41.1756	26.9529	6.0125	FBgn0015014
Thd1	Thd1	Mat	Ubiq	Not-Exp	Not-Exp	Not-Exp	Pattern	Pattern-Ubiq	12.8907	9.4956	3.1029	5.9024	4.2941	3.8991	14.3261	11.6699	6.5279	FBgn0026869
tin	tin	Not-Exp	Pattern	Pattern	Pattern	Pattern	Pattern	Pattern	1.8909	11.2814	44.9558	17.0077	9.8965	1.4075	2.773	0.5669	0.095	FBgn0004110
tio	tio	Mat	Faint-Ubiq	Not-Exp	Not-Exp	Pattern	Pattern	Pattern-Ubiq	0.1841	0.2236	0.5763	1.3529	1.4313	1.0614	2.1425	2.8218	0.4932	FBgn0028979
tj	tj	Mat	Ubiq	Faint-Ubiq	Faint-Ubiq	Pattern-Ubiq	Pattern-Ubiq	Pattern-Ubiq	0	0.0149	0	0.0242	0.0148	0.4622	0.8534	0.9855	0.3609	FBgn0000964
tll	tll	Not-Exp	Pattern	Pattern	Pattern	Pattern	Pattern	Pattern	2.9263	19.534	9.1684	5.8114	8.62	2.6847	2.7316	1.0252	0.8227	FBgn0003720
tna	tna	Mat	Ubiq	Pattern-Ubiq	Pattern-Ubiq	Pattern-Ubiq	Pattern-Ubiq	Pattern-Ubiq	1.0842	9.4677	15.4761	19.4512	16.7343	9.7172	19.6534	19.9434	4.7817	FBgn0026160
toe	toe	Not-Exp	Not-Exp	Not-Exp	Not-Exp	Pattern	Pattern	Pattern	0.0883	0.0431	0.2031	0.8101	3.2762	0.831	1.7388	0.7204	0.4831	FBgn0036285
topi	topi	Not-Exp	Pattern	Pattern	Not-Exp	Pattern	Pattern	Pattern	0	0.0246	0.0748	0.0624	0	0.0481	0	0.0609	0	FBgn0037751
toy	toy	Not-Exp	Pattern	Pattern	Pattern	Pattern	Pattern	Pattern	0.498	3.2577	8.5001	4.6625	3.7302	2.7425	4.2018	4.2412	2.2522	FBgn0019650
trem	trem	Mat	Ubiq	Ubiq	Ubiq	Ubiq	Not-Exp	Ubiq	25.9147	13.3062	15.6058	18.9304	12.9824	4.3876	4.2995	2.0919	2.1224	FBgn0038767
trh	trh	Not-Exp	Not-Exp	Not-Exp	Pattern	Pattern	Pattern	Pattern	0.0777	0.8044	4.4153	8.6444	10.2733	4.039	8.7652	7.5491	2.0764	FBgn0003749
Trl	Trl	Mat	Ubiq	Ubiq	Pattern-Ubiq	Pattern-Ubiq	Pattern-Ubiq	Pattern-Ubiq	16.3247	23.7057	24.297	38.4005	41.8327	23.0607	35.0874	22.2077	9.5016	FBgn0013263
tsh	tsh	Not-Exp	Pattern	Pattern	Pattern	Pattern	Pattern	Pattern	2.7174	14.0657	32.1874	27.536	19.6086	9.6702	14.9953	12.1484	2.1646	FBgn0003866
ttk	ttk	Mat	Pattern	Pattern	Pattern	Pattern	Pattern	Pattern	8.5512	4.0556	10.7784	18.8036	39.8352	21.9632	33.1827	12.8623	5.6676	FBgn0003870
tup	tup	Not-Exp	Pattern	Pattern	Pattern	Pattern	Pattern	Pattern	0.7129	4.4638	11.8715	12.7307	14.7522	13.4946	17.1918	8.7926	2.9126	FBgn0003896
twi	twi	Not-Exp	Pattern	Pattern	Pattern	Pattern	Pattern	Pattern	2.8829	17.6736	12.616	3.8124	7.2441	1.8859	3.5025	2.6492	1.0673	FBgn0003900
tx	dei	Not-Exp	Not-Exp	Not-Exp	Not-Exp	Pattern	Pattern	Pattern	0	0.0344	0.1954	0.2779	2.0043	4.2894	6.7374	12.8908	2.0929	FBgn0008649
Ubx	Ubx	Not-Exp	Pattern	Pattern	Pattern	Pattern	Pattern	Pattern	0.3118	2.7109	10.0613	14.5733	10.1319	8.2472	10.4474	7.7713	3.8245	FBgn0003944
unc-4	unc-4	Not-Exp	Not-Exp	Not-Exp	Not-Exp	Pattern	Pattern	Pattern	0.1268	0.1463	0.1228	0.2674	0.702	1.4092	2.2875	1.7638	0.8281	FBgn0024184
unpg	unpg	Mat	Faint-Ubiq	Not-Exp	Pattern	Pattern	Pattern	Pattern-Ubiq	0	0.069	0.7489	1.4626	1.5668	1.284	0.8695	0.6139	0.1364	FBgn0015561
Usf	Usf	Mat	Ubiq	Ubiq	Ubiq	Pattern-Ubiq	Pattern-Ubiq	Pattern-Ubiq	11.5645	7.494	7.4183	8.9109	7.0794	2.9347	5.4779	3.9542	1.1808	FBgn0029711
ush	ush	Not-Exp	Pattern	Pattern	Pattern	Pattern	Pattern	Pattern	4.6512	5.7935	18.3743	15.1055	16.1998	4.579	10.1082	8.1616	2.2163	FBgn0003963
usp	usp	Mat	Ubiq	Faint-Ubiq	Faint-Ubiq	Faint-Ubiq	Faint-Ubiq	Mat	20.9737	5.7312	6.3879	7.8537	7.4754	4.7898	7.3297	6.7769	1.346	FBgn0003964
vfl	vfl	Mat	Ubiq	Ubiq	Ubiq	Pattern-Ubiq	Pattern-Ubiq	Pattern-Ubiq	30.1353	39.0725	42.3043	43.0218	21.0974	4.3006	10.1903	13.3292	2.1375	FBgn0259789
vis	vis	Mat	Faint-Ubiq	Faint-Ubiq	Faint-Ubiq	Faint-Ubiq	Not-Exp	Ubiq	0.518	0.3288	0.3665	0.3821	0.6383	0.1008	0.1806	0.2564	0.2532	FBgn0033748
vnd	vnd	Not-Exp	Pattern	Pattern	Pattern	Pattern	Pattern	Pattern	0.412	3.475	3.7868	3.3244	3.1129	0.8981	2.3402	3.3937	0.2302	FBgn0003986
vri	vri	Not-Exp	Not-Exp	Not-Exp	Pattern	Pattern	Pattern	Pattern	0.0252	0.1756	0.3842	0.9325	3.1624	8.7153	23.0172	7.6374	7.9846	FBgn0016076
Vsx1	Vsx1	Not-Exp	Not-Exp	Not-Exp	Not-Exp	Pattern	Pattern	Pattern	0	0.1765	0.619	1.0906	1.6011	1.3013	1.2111	1.2088	1.697	FBgn0029775
Vsx2	Vsx2	Not-Exp	Not-Exp	Not-Exp	Not-Exp	Not-Exp	Not-Exp	Not-Exp	0	0	0	0.0555	0.0105	0.108	0.0698	0.1214	0.0028	FBgn0053980
vvl	vvl	Not-Exp	Pattern	Not-Exp	Pattern	Pattern	Pattern	Pattern	0.2358	1.2279	3.1565	10.5435	14.7611	11.5464	22.3771	20.1106	9.5757	FBgn0086680
wdn	wdn	Mat	Ubiq	Ubiq	Pattern-Ubiq	Pattern-Ubiq	Pattern	Pattern-Ubiq	39.8385	22.0187	18.2154	27.6078	29.0081	9.591	15.716	8.4172	3.163	FBgn0005642
wek	wek	Mat	Ubiq	Faint-Ubiq	Ubiq	Faint-Ubiq	Not-Exp	Ubiq	24.8713	22.7272	15.3689	16.6307	12.1446	4.5447	5.5901	3.1495	3.6373	FBgn0001990
woc	woc	Mat	Ubiq	Ubiq	Ubiq	Ubiq	Pattern-Ubiq	Pattern-Ubiq	55.6932	37.0889	28.9251	39.2936	35.2973	11.1564	12.1211	9.768	3.2426	FBgn0010328
wor	wor	Not-Exp	Faint-Ubiq	Faint-Ubiq	Pattern	Pattern	Pattern	Pattern-Ubiq	0.1481	3.4317	14.215	27.8896	32.0249	5.4607	5.5803	3.4059	2.6731	FBgn0001983
Xbp1	Xbp1	Mat	Ubiq	Faint-Ubiq	Pattern-Ubiq	Pattern-Ubiq	Ubiq	Pattern-Ubiq	38.0068	11.4225	18.1701	35.3087	61.2184	80.8193	91.2719	88.343	39.9697	FBgn0021872
Xrp1	Xrp1	Not-Exp	Not-Exp	Not-Exp	Not-Exp	Pattern	Pattern-Ubiq	Pattern-Ubiq	0.8969	0.9065	1.388	2.1829	7.8525	14.0587	32.2837	38.2934	12.5328	FBgn0261113
YL-1	YL-1	Mat	Ubiq	Ubiq	Ubiq	Ubiq	Ubiq	Ubiq	35.4928	29.9039	29.64	32.8566	16.7609	10.5801	12.9139	6.1167	0.8039	FBgn0032321
z	z	Mat	Ubiq	Faint-Ubiq	Ubiq	Ubiq	Ubiq	Ubiq	15.7921	13.8057	18.9901	18.5532	15.7444	10.8985	10.247	9.9821	5.544	FBgn0004050
zen	zen	Not-Exp	Pattern	Pattern	Not-Exp	Not-Exp	Not-Exp	Pattern	8.7636	32.7009	1.6889	0.5656	0.3613	0.0213	0.1134	0.1465	0.1971	FBgn0004053
zen2	zen2	Not-Exp	Pattern	Pattern	Not-Exp	Not-Exp	Not-Exp	Pattern	3.2433	7.2204	1.1943	0.2183	0.0516	0.0273	0	0	0	FBgn0004054
zf30C	zf30C	Mat	Ubiq	Ubiq	Ubiq	Pattern-Ubiq	Pattern-Ubiq	Pattern-Ubiq	41.6184	40.5465	35.9157	41.0403	42.6637	15.8581	22.6971	12.0863	4.553	FBgn0022720
zfh1	zfh1	Mat	Pattern	Pattern	Pattern	Pattern	Pattern	Pattern	4.9392	5.5987	18.8448	12.1666	11.106	7.7098	16.9735	16.2261	3.0615	FBgn0004606
zfh2	zfh2	Not-Exp	Pattern	Pattern	Pattern	Pattern	Pattern	Pattern	0.371	3.8241	7.4964	10.3859	12.2745	6.0708	14.8817	10.274	4.6616	FBgn0004607
Zif	CG10267	Mat	Ubiq	Ubiq	Ubiq	Ubiq	Pattern-Ubiq	Pattern-Ubiq	46.9508	50.8088	44.5228	52.3199	51.0519	15.2919	21.811	10.4267	3.0124	FBgn0037446
RNA-seq scores in Columns J-R are shown as BPKM (Bases per Kilobase per Million mapped bases)
