# Supplementary material for: Spatial expression of transcription factors in Drosophila embryonic organ development
Source: Genome Biol. 2013 Dec 20;14(12):R140. doi: 10.1186/gb-2013-14-12-r140 (PMC4053779; doi:10.1186/gb-2013-14-12-r140)
Supplement: Additional file 8: Table S6 — Expression matrix clustered by organ system. Following the TF gene name, FlyBase identifier, and DBD, columns record expression of each TF in each organ system by stage range. The organ system color code is shown in Figure 2 and the number of columns for each organ system reflects the number of stages where the organ system is morphologically detectable (Figure 2). Columns are ordered by organ system according to the organ system number code shown in Table S3 (Additional file 3). A colored box indicates expression and clicking on a colored box will show the number code for the organ system; clicking on a white box will show 0 for not expressed in that organ system at that stage. TFs (rows) are clustered by organ system (1 to 16) with black lines separating the organ system clusters. A TF will appear in a new row for every organ system where it is expressed. All TFs with patterned zygotic expression are included in the matrix. If a TF also shows ubiquitous staining at any stage, this is indicated by colored boxes in the five columns designated organ system 17, ubiquitous. Maternal staining (stages 1 to 3) is indicated by a single gray box with numerical code 18 in the last column of the matrix. In separate tabs, single organ system clusters are shown using numerical organ system codes without the color-coding. [file gb-2013-14-12-r140-S8.xlsx]

## Sheet: all
gene	FlyBase ID	DNA binding domain	VisualPr.4.6	VisualPr.7.8	VisualPr.9.10	VisualPr.11.12	VisualPr.13.16	CNS.4.6	CNS.7.8	CNS.9.10	CNS.11.12	CNS.13.16	Ect_Epi.4.6	Ect_Epi.7.8	Ect_Epi.9.10	Ect_Epi.11.12	Ect_Epi.13.16	SalGl.9.10	SalGl.11.12	SalGl.13.16	Tracheal.9.10	Tracheal.11.12	Tracheal.13.16	FoGut.4.6	FoGut.7.8	FoGut.9.10	FoGut.11.12	FoGut.13.16	SNS.9.10	SNS.11.12	SNS.13.16	Endo_MidGut.4.6	Endo_MidGut.7.8	Endo_MidGut.9.10	Endo_MidGut.11.12	Endo_MidGut.13.16	HiGut.4.6	HiGut.7.8	HiGut.9.10	HiGut.11.12	HiGut.13.16	Meso_Muscle.4.6	Meso_Muscle.7.8	Meso_Muscle.9.10	Meso_Muscle.11.12	Meso_Muscle.13.16	Endocrine_Heart.11.12	Endocrine_Heart.13.16	Blood_Fat.9.10
Doc2	FBgn0035956	T-box	1	1	0	0	0	2	2	2	0	0	3	3	3	3	3	0	0	0	0	0	0	0	0	0	6	0	0	0	0	0	0	0	0	0	9	9	9	9	9	0	0	0	0	0	11	11	0
Doc3	FBgn0035954	T-box	1	1	1	0	0	2	2	2	0	0	3	3	3	3	0	0	0	0	0	0	0	0	0	6	0	0	0	0	0	0	0	0	0	0	9	9	9	9	9	0	0	0	0	0	11	11	0
Doc1	FBgn0028789	T-box	1	1	1	1	0	2	2	2	2	0	3	3	3	3	3	0	0	0	0	0	0	6	6	6	6	6	0	0	0	0	0	0	0	0	9	9	9	9	9	0	0	0	0	0	11	0	0
Blimp-1	FBgn0035625	zf-C2H2	1	1	1	1	0	2	2	0	2	0	3	0	0	0	3	0	0	0	0	0	0	6	6	6	6	6	0	0	0	0	0	0	0	0	0	9	9	9	9	0	0	0	0	0	0	0	0
CG11696	FBgn0030314	AT_hook|zf-C2H2	0	1	1	1	1	0	2	2	2	0	3	3	3	3	0	0	0	0	0	5	5	0	0	0	6	0	0	7	7	0	8	0	0	0	0	9	0	0	0	0	10	10	0	0	0	0	0
l(1)sc	FBgn0002561	HLH	0	0	1	0	0	2	2	2	2	2	3	3	0	0	0	0	0	0	0	0	0	0	0	0	0	0	0	7	7	0	8	8	8	0	0	0	0	0	0	0	0	10	10	0	0	0	0
chn	FBgn0015371	zf-C2H2	1	1	1	1	1	2	2	2	2	2	3	3	3	3	3	0	0	0	0	0	0	0	0	0	0	0	0	0	0	0	0	0	0	0	0	0	0	0	0	10	10	10	10	0	0	0	0
slp1	FBgn0003430	Fork_head	0	1	1	0	0	2	2	2	2	2	3	3	3	3	3	0	0	0	0	0	0	0	0	6	6	6	0	0	0	0	0	0	0	0	0	0	0	0	0	10	10	10	0	0	0	0	12
Optix	FBgn0025360	Homeobox	1	0	0	0	0	2	2	2	2	2	0	0	0	0	3	0	0	0	0	0	0	6	6	6	6	6	0	0	0	0	0	0	0	0	0	0	0	0	0	0	0	0	0	0	0	0	0
hbn	FBgn0008636	Homeobox	0	1	1	0	0	2	2	2	2	2	3	3	0	0	0	0	0	0	0	0	0	6	6	6	6	6	0	0	0	0	0	0	0	0	0	0	0	0	0	0	0	0	0	0	0	0	0
Hmx	FBgn0085448	Homeobox	0	1	1	0	0	2	2	2	2	2	0	0	0	0	0	0	0	0	0	0	0	0	0	0	0	0	0	0	0	0	0	0	0	0	0	0	0	0	0	0	0	0	0	0	0	0	0
toy	FBgn0019650	Homeobox|PAX	1	1	1	1	0	2	2	2	2	2	0	0	0	0	0	0	0	0	0	0	0	0	0	0	0	0	0	0	0	0	0	0	0	0	0	0	0	0	0	0	0	0	0	0	0	0	0
CG9883	FBgn0031435	BEN	1	1	1	0	0	2	2	2	0	0	3	3	0	0	0	0	0	0	0	0	0	0	0	0	0	0	0	0	0	0	0	0	0	0	0	0	0	0	0	0	0	0	0	0	0	0	0
dan	FBgn0039286	HTH_psq_like	1	1	0	0	0	2	2	2	2	2	3	3	0	0	0	0	0	0	0	0	0	0	0	0	0	0	0	0	0	0	0	0	0	0	0	0	0	0	0	0	0	0	0	0	0	0	0
SoxN	FBgn0029123	HMG_box	0	1	1	0	0	2	2	2	2	2	3	3	3	3	3	0	0	0	0	0	0	0	0	0	0	0	0	0	0	0	0	0	0	0	0	0	0	0	0	0	0	0	0	0	0	0	0
Oaz	FBgn0033939	zf-C2H2	0	0	1	0	0	2	2	2	2	2	0	0	3	0	0	0	0	0	0	5	5	0	0	0	0	0	0	0	0	0	0	0	0	0	0	0	0	0	0	0	0	0	0	0	0	0	0
pros	FBgn0004595	Prox1	0	0	1	0	0	2	2	2	2	2	3	3	0	0	3	0	0	0	0	0	0	0	0	0	0	0	0	0	0	0	0	0	0	8	0	0	0	0	0	0	0	0	0	0	0	0	0
Dll	FBgn0000157	Homeobox	1	1	1	0	0	2	2	2	2	2	0	0	0	3	3	0	0	0	0	0	0	0	6	6	6	0	0	0	0	0	0	0	0	0	0	0	0	0	0	0	0	0	0	0	0	0	0
disco	FBgn0000459	zf-C2H2	1	1	1	1	0	0	0	0	0	0	0	3	3	3	0	0	0	0	0	0	0	0	0	6	6	6	0	0	0	8	0	0	0	0	9	9	0	0	0	0	0	0	0	0	0	0	0
so	FBgn0003460	Homeobox	1	1	1	1	0	0	2	0	0	0	0	0	3	3	3	0	0	0	0	0	0	6	6	6	0	0	0	7	7	0	0	0	0	0	0	0	0	0	0	0	10	0	0	0	0	0	0
sens	FBgn0002573	zf-C2H2	0	0	1	0	0	0	0	0	0	0	0	0	3	0	0	0	4	4	0	0	0	0	0	6	0	0	0	0	0	0	0	0	0	0	0	0	0	0	0	0	0	0	0	0	0	0	0
dmrt99B	FBgn0039683	DM	0	0	0	1	1	0	0	2	2	2	0	0	0	0	0	0	0	0	0	0	0	0	0	0	6	6	0	7	7	0	0	0	0	0	0	0	0	0	0	0	0	0	0	0	0	0	0
scro	FBgn0028993	Homeobox	0	0	1	1	1	0	0	0	0	2	0	0	0	0	0	0	0	0	0	0	0	0	6	6	6	6	0	0	0	0	0	0	0	0	0	0	0	0	0	0	0	0	0	0	0	0	0
Rfx	FBgn0020379	RFX_DNA_binding	0	0	0	1	1	0	0	0	2	2	0	0	0	0	0	0	0	0	0	0	0	0	0	0	0	0	0	0	0	0	0	0	0	0	0	0	0	0	0	0	0	0	0	0	0	0	0
gl	FBgn0004618	zf-C2H2	0	0	0	1	1	0	0	0	0	0	0	0	0	0	0	0	0	0	0	0	0	0	0	0	0	0	0	0	0	0	0	0	0	0	0	0	0	0	0	0	0	0	0	0	0	11	0
bi	FBgn0000179	T-box	0	0	1	1	1	0	0	2	2	0	0	0	0	3	0	0	0	0	0	0	0	0	0	0	6	0	0	0	0	0	0	0	0	0	0	0	0	0	0	0	0	0	0	0	0	0	0
HLHmdelta	FBgn0002734	HLH	0	0	0	1	1	0	2	2	2	2	0	3	3	3	0	0	0	0	0	0	0	0	0	0	0	0	7	7	7	0	0	0	0	0	0	0	0	0	0	0	0	0	10	0	0	0	0
HLHmgamma	FBgn0002735	HLH	0	0	0	1	1	0	2	2	2	2	0	3	3	0	0	0	0	0	0	0	0	0	0	0	0	0	0	7	7	0	0	0	8	0	0	0	0	9	0	0	0	0	10	0	0	0	0
E(spl)	FBgn0000591	HLH	0	0	1	1	1	2	2	2	2	2	0	3	3	3	0	0	0	0	0	0	0	0	0	0	0	0	7	7	7	0	0	8	8	0	0	0	0	0	0	0	0	0	0	0	0	0	0
HLHm5	FBgn0002631	HLH	0	0	0	1	1	2	2	2	2	0	0	3	3	3	0	0	0	0	0	0	0	0	0	0	0	0	0	0	0	0	0	0	0	0	0	0	0	0	0	0	0	0	0	0	0	0	0
CG13894	FBgn0035157	THAP	0	0	0	1	0	2	2	2	2	2	3	0	3	3	3	0	0	0	0	0	0	0	0	0	0	0	0	0	0	0	0	0	0	0	0	0	0	0	0	0	0	0	0	0	0	0	0
HLHm7	FBgn0002633	HLH	0	0	0	1	1	0	2	2	0	2	3	3	3	3	3	0	0	0	0	0	0	0	0	0	0	6	0	0	0	0	0	0	0	0	0	0	0	0	9	0	0	0	0	0	0	0	0
mld	FBgn0083077	zf-C2H2	0	0	1	0	1	0	2	2	0	0	0	0	0	0	3	0	0	0	0	5	5	0	0	0	6	6	0	0	0	0	0	0	0	0	0	0	0	0	0	0	0	0	0	0	0	0	0
C15	FBgn0004863	Homeobox	0	0	0	0	0	0	0	0	0	2	3	3	3	3	3	0	0	0	0	0	0	0	0	0	0	0	0	0	0	0	0	0	0	0	0	0	0	0	0	0	0	0	0	0	0	0	0
ush	FBgn0003963	zf-C2H2	0	0	0	0	0	0	2	0	0	2	3	3	3	3	3	0	0	0	0	0	0	0	0	0	0	0	0	0	0	0	0	0	0	8	0	0	0	0	0	0	10	10	10	0	0	0	0
net	FBgn0002931	HLH	0	0	0	0	0	2	0	0	0	0	3	3	0	0	0	0	4	4	0	0	0	0	0	0	0	0	0	0	0	0	0	0	0	0	0	0	0	0	0	10	10	10	10	0	0	0	0
retn	FBgn0004795	ARID	0	0	0	0	0	2	2	0	0	0	0	3	0	0	0	0	0	0	0	0	0	0	0	0	0	0	0	7	7	0	0	0	0	0	0	0	0	0	0	0	0	10	10	10	0	0	0
CG34422	FBgn0085451	ARID	0	0	0	0	0	0	0	2	0	2	0	0	0	0	0	0	0	0	0	0	0	0	0	0	0	0	0	0	0	0	8	8	0	8	0	0	0	0	0	0	10	10	10	0	0	0	0
Mes4	FBgn0034726	CBFA_NFYB_domain	0	0	0	0	0	0	0	0	2	2	0	0	0	0	0	0	0	0	0	0	0	0	0	0	0	0	0	0	0	8	8	0	0	8	0	0	0	0	0	10	10	10	10	0	0	0	0
CG1620	FBgn0033183	Myb_DNA-binding	0	0	0	0	0	0	0	0	2	2	3	0	0	0	0	0	0	0	0	0	0	0	0	0	0	0	0	0	0	0	8	8	0	0	0	0	0	0	0	0	10	10	0	0	0	0	0
slou	FBgn0002941	Homeobox	0	0	0	0	0	0	0	0	2	2	3	0	0	0	0	0	0	0	0	0	0	0	0	0	0	0	0	0	7	0	0	0	0	0	0	0	0	0	0	0	10	10	10	10	0	0	0
CG11247	FBgn0037120	zf-C2H2	0	0	0	0	0	0	0	2	2	2	3	0	0	0	0	0	0	0	0	0	0	0	0	0	0	6	0	0	0	0	8	8	8	8	0	0	0	0	0	0	10	10	10	10	0	0	0
Ubx	FBgn0003944	Homeobox	0	0	0	0	0	2	0	2	2	2	3	3	3	0	0	0	0	0	0	0	0	0	0	0	0	0	0	0	0	0	0	0	0	0	0	0	0	0	0	10	10	10	10	0	0	11	0
gt	FBgn0001150	bZIP	0	0	0	0	0	2	2	2	2	2	3	0	0	0	0	0	0	0	0	0	0	0	0	0	0	0	0	0	0	0	0	0	0	0	0	0	0	0	0	10	10	10	10	0	11	0	0
Six4	FBgn0027364	Homeobox	0	0	0	0	0	2	2	2	2	2	0	3	0	0	0	0	0	0	0	0	0	0	0	0	0	0	0	0	0	0	0	0	0	0	0	0	0	0	0	0	10	10	10	0	0	0	0
zfh1	FBgn0004606	Homeobox|zf-C2H2	0	0	0	0	0	0	0	2	2	2	0	3	0	0	3	0	0	0	0	0	0	0	0	0	0	0	0	0	0	0	8	0	0	0	0	0	0	0	0	10	10	10	10	0	0	11	0
opa	FBgn0003002	zf-C2H2	0	0	0	0	0	0	0	2	2	2	3	3	3	3	3	0	0	0	0	0	0	0	0	0	0	0	0	0	0	0	0	0	0	8	0	0	0	0	0	10	10	0	10	10	0	0	0
tsh	FBgn0003866	zf-C2H2	0	0	0	0	0	0	0	0	2	2	3	3	3	3	3	0	0	0	0	0	0	0	0	0	0	0	0	0	0	0	0	0	0	8	0	0	0	0	0	10	10	10	10	10	0	0	0
Abd-B	FBgn0000015	Homeobox	0	0	0	0	0	0	0	2	2	2	3	3	3	3	3	0	0	0	0	5	5	0	0	0	0	0	0	0	0	0	0	0	0	0	0	0	0	0	9	10	10	10	10	10	11	11	0
Antp	FBgn0260642	Homeobox	0	0	0	0	0	0	0	2	2	2	3	3	3	3	3	0	0	0	0	0	0	0	0	0	0	0	0	0	0	0	0	0	0	0	0	0	0	0	0	10	10	10	10	0	0	11	0
abd-A	FBgn0000014	Homeobox	0	0	0	0	0	0	0	0	2	2	3	3	3	3	3	0	0	0	0	0	0	0	0	0	0	0	0	0	0	0	0	0	0	0	0	0	0	0	0	0	10	10	10	0	11	11	0
eve	FBgn0000606	Homeobox	0	0	0	0	0	0	0	0	2	0	3	3	3	3	3	0	0	0	0	0	0	0	0	0	0	0	0	0	0	0	0	0	0	0	0	0	0	0	0	10	0	0	0	0	11	11	0
Dfd	FBgn0000439	Homeobox	0	0	0	0	0	0	0	0	2	2	3	3	3	3	3	0	0	0	0	0	0	0	0	0	0	6	0	0	0	0	0	0	0	0	0	0	0	0	0	10	10	10	0	0	0	0	0
Mes2	FBgn0037207	MADF	0	0	0	0	0	0	0	0	2	2	0	0	0	3	3	0	0	0	0	0	0	6	0	0	0	0	0	0	0	8	8	8	0	0	0	0	0	0	0	10	10	10	10	0	0	11	0
gcm	FBgn0014179	GCM	0	0	0	0	0	0	0	0	2	2	0	0	3	3	0	0	0	0	0	0	0	0	0	0	0	0	0	0	0	0	0	0	0	0	0	0	0	0	0	10	10	0	0	0	0	0	12
sna	FBgn0003448	zf-C2H2	0	0	0	0	0	0	0	2	2	2	0	0	3	3	0	0	0	0	0	0	0	0	0	0	0	0	0	0	0	8	8	0	0	0	0	0	0	0	0	10	10	0	0	0	0	0	0
dpn	FBgn0010109	HLH	0	0	0	0	0	2	2	2	2	2	3	3	3	3	0	0	0	0	0	0	0	0	0	0	0	0	0	0	0	0	0	0	8	0	0	9	9	0	0	10	10	0	0	0	0	0	0
run	FBgn0003300	Runt	0	0	0	0	0	2	2	2	2	2	3	3	3	3	0	0	0	0	0	0	0	0	0	0	0	0	0	0	0	0	0	0	0	0	9	9	9	0	0	10	0	0	0	0	0	0	0
prd	FBgn0003145	Homeobox|PAX	0	0	0	0	0	0	2	0	0	0	3	3	3	3	0	0	0	0	0	0	0	0	0	6	6	0	0	0	0	0	0	0	0	0	0	0	0	0	0	10	0	0	0	0	0	0	0
dve	FBgn0020307	Homeobox	0	0	0	0	0	0	2	2	2	2	3	0	3	3	0	0	0	0	0	0	0	0	6	6	6	6	0	0	0	0	8	8	8	8	0	0	0	0	0	0	0	0	0	0	0	0	0
pdm2	FBgn0004394	Homeobox|Pou	0	0	0	0	0	2	2	2	2	2	3	3	3	3	0	0	0	0	0	0	0	0	0	0	6	6	0	0	0	0	0	8	8	8	0	0	0	0	0	0	0	0	0	0	0	0	0
CG3838	FBgn0032130	BESS	0	0	0	0	0	2	2	2	2	2	3	3	3	0	0	0	0	0	0	0	0	0	0	0	0	6	0	0	0	0	8	8	0	8	0	0	0	0	0	0	10	0	0	0	0	0	0
esg	FBgn0001981	zf-C2H2	0	0	0	0	0	2	2	2	2	2	3	3	3	3	3	0	0	0	0	0	0	0	0	0	0	6	0	0	0	0	0	8	8	8	0	0	0	0	0	0	0	0	0	0	0	0	0
CG13624	FBgn0039209	bZIP	0	0	0	0	0	0	2	2	2	2	0	3	3	0	0	0	0	0	0	0	0	0	0	0	0	0	0	0	0	0	0	8	8	0	0	0	0	0	0	0	0	0	0	0	0	0	0
CG13894	FBgn0035157	THAP	0	0	0	1	0	2	2	2	2	2	3	0	3	3	3	0	0	0	0	0	0	0	0	0	0	0	0	0	0	0	0	0	0	0	0	0	0	0	0	0	0	0	0	0	0	0	0
CG16778	FBgn0003715	HTH_psq	0	0	0	0	0	2	2	2	2	2	3	0	0	3	0	0	0	0	0	0	0	0	0	0	0	0	0	0	0	0	0	0	0	0	0	0	0	0	0	0	0	0	0	0	0	0	0
ci	FBgn0004859	zf-C2H2	0	0	0	0	0	2	2	2	0	0	3	3	3	3	3	0	0	0	0	0	0	0	0	0	0	0	0	0	0	0	0	0	0	0	0	0	0	0	0	0	0	0	0	0	0	0	0
grh	FBgn0259211	CP2	0	0	0	0	0	2	2	0	0	0	3	3	0	3	3	0	0	0	0	5	0	0	0	0	0	0	0	0	0	0	0	0	0	0	0	0	0	0	0	0	0	0	0	0	0	0	0
SoxN	FBgn0029123	HMG_box	0	1	1	0	0	2	2	2	2	2	3	3	3	3	3	0	0	0	0	0	0	0	0	0	0	0	0	0	0	0	0	0	0	0	0	0	0	0	0	0	0	0	0	0	0	0	0
btd	FBgn0000233	zf-C2H2	0	0	0	0	0	2	2	2	2	2	0	0	3	3	3	0	0	0	0	0	0	0	0	0	0	0	0	0	0	0	0	0	0	0	0	0	0	0	0	0	0	0	0	0	0	0	0
Scr	FBgn0003339	Homeobox	0	0	0	0	0	0	0	2	0	2	3	3	3	3	3	4	0	0	0	0	0	0	0	0	0	0	0	0	0	0	0	0	0	0	0	0	0	0	0	0	0	0	0	0	0	0	0
D	FBgn0000411	HMG_box	0	0	0	0	0	2	2	2	2	2	3	3	3	3	3	0	0	4	0	0	0	0	0	0	0	0	0	0	0	0	0	0	0	0	9	9	9	9	9	0	0	0	0	0	0	0	0
salm	FBgn0004579	zf-C2H2	0	0	0	0	0	2	2	2	2	2	3	3	3	3	3	0	0	0	0	5	5	0	0	0	0	0	0	0	0	0	0	0	0	0	9	9	0	0	0	0	0	0	0	10	0	0	0
HLHmdelta	FBgn0002734	HLH	0	0	0	1	1	0	2	2	2	2	0	3	3	3	0	0	0	0	0	0	0	0	0	0	0	0	7	7	7	0	0	0	0	0	0	0	0	0	0	0	0	0	10	0	0	0	0
HLHmgamma	FBgn0002735	HLH	0	0	0	1	1	0	2	2	2	2	0	3	3	0	0	0	0	0	0	0	0	0	0	0	0	0	0	7	7	0	0	0	8	0	0	0	0	9	0	0	0	0	10	0	0	0	0
E(spl)	FBgn0000591	HLH	0	0	1	1	1	2	2	2	2	2	0	3	3	3	0	0	0	0	0	0	0	0	0	0	0	0	7	7	7	0	0	8	8	0	0	0	0	0	0	0	0	0	0	0	0	0	0
l(1)sc	FBgn0002561	HLH	0	0	1	0	0	2	2	2	2	2	3	3	0	0	0	0	0	0	0	0	0	0	0	0	0	0	0	7	7	0	8	8	8	0	0	0	0	0	0	0	0	10	10	0	0	0	0
ab	FBgn0259750	zf-C2H2	0	0	0	0	0	0	2	2	2	2	0	0	0	3	3	0	0	0	0	0	0	6	6	6	0	0	0	7	7	0	0	0	0	0	0	0	0	0	0	0	0	10	10	10	0	0	0
so	FBgn0003460	Homeobox	1	1	1	1	0	0	2	0	0	0	0	0	3	3	3	0	0	0	0	0	0	6	6	6	0	0	0	7	7	0	0	0	0	0	0	0	0	0	0	0	10	0	0	0	0	0	0
Dll	FBgn0000157	Homeobox	1	1	1	0	0	2	2	2	2	2	0	0	0	3	3	0	0	0	0	0	0	0	6	6	6	0	0	0	0	0	0	0	0	0	0	0	0	0	0	0	0	0	0	0	0	0	0
ems	FBgn0000576	Homeobox	0	0	0	0	0	2	2	2	2	2	0	3	3	3	3	0	0	0	5	5	5	0	6	6	6	6	0	0	0	0	0	0	0	0	0	0	0	0	0	0	0	0	0	0	0	0	0
chn	FBgn0015371	zf-C2H2	1	1	1	1	1	2	2	2	2	2	3	3	3	3	3	0	0	0	0	0	0	0	0	0	0	0	0	0	0	0	0	0	0	0	0	0	0	0	0	10	10	10	10	0	0	0	0
slp1	FBgn0003430	Fork_head	0	1	1	0	0	2	2	2	2	2	3	3	3	3	3	0	0	0	0	0	0	0	0	6	6	6	0	0	0	0	0	0	0	0	0	0	0	0	0	10	10	10	0	0	0	0	12
CG11696	FBgn0030314	AT_hook|zf-C2H2	0	1	1	1	1	0	2	2	2	0	3	3	3	3	0	0	0	0	0	5	5	0	0	0	6	0	0	7	7	0	8	0	0	0	0	9	0	0	0	0	10	10	0	0	0	0	0
CG12391	FBgn0033581	zf-C2H2	0	0	0	0	0	0	0	2	2	2	0	3	0	0	0	0	0	0	0	0	0	0	0	0	0	0	0	0	0	0	0	8	8	8	0	0	0	0	0	0	10	10	10	10	0	0	0
pfk	FBgn0035405	HTH_psq	0	0	0	0	0	0	0	2	2	2	0	0	3	0	0	0	0	0	0	0	0	0	0	0	0	0	0	0	0	0	0	8	8	8	0	0	0	0	9	0	10	10	10	0	0	0	0
mod(mdg4)	FBgn0002781	BEN|FLYWCH	0	0	0	0	0	0	2	2	2	2	0	0	0	0	0	0	0	0	0	0	0	0	0	0	6	0	0	0	0	0	8	0	8	8	0	9	0	0	0	0	10	10	10	0	0	0	0
row	FBgn0033998	AT_hook	0	0	0	0	0	0	2	2	2	2	0	3	3	0	0	0	0	0	0	0	0	0	6	6	6	0	0	0	0	0	8	8	8	8	0	9	9	9	9	0	10	10	10	0	0	0	0
Med	FBgn0011655	MH1	0	0	0	0	0	0	0	2	2	2	0	0	3	3	0	0	0	0	0	0	0	0	0	0	6	6	0	0	0	0	0	0	0	8	0	0	0	9	9	0	0	0	0	0	0	0	0
vfl	FBgn0259789	zf-C2H2	0	0	0	0	0	0	0	0	2	2	0	0	0	3	3	0	0	0	0	0	5	0	0	0	6	6	0	0	0	0	0	0	8	8	0	0	0	9	9	0	0	0	0	0	0	0	0
Trl	FBgn0013263	GAGA	0	0	0	0	0	0	0	0	0	2	0	0	3	3	0	0	0	4	0	5	0	0	0	0	6	6	0	0	0	0	0	0	8	8	0	0	0	9	9	0	0	0	10	10	0	0	0
su(Hw)	FBgn0003567	zf-C2H2	0	0	0	0	0	0	2	2	2	2	0	0	0	0	0	0	4	4	0	0	0	0	0	0	6	6	0	0	0	0	0	0	8	8	0	0	0	9	9	0	0	0	10	0	0	0	0
HLH106	FBgn0261283	HLH	0	0	0	0	0	0	0	0	0	2	0	0	0	0	0	0	0	0	0	0	0	0	0	0	0	6	0	0	0	0	0	0	8	8	0	0	0	9	9	0	0	0	0	0	0	11	0
Lag1	FBgn0040918	Homeobox	0	0	0	0	0	0	0	0	2	2	0	0	0	0	0	0	0	0	0	0	5	0	0	0	6	6	0	0	0	0	8	8	8	8	0	0	0	9	9	0	10	10	10	0	0	0	0
ap	FBgn0000099	Homeobox	0	0	0	0	0	0	0	0	2	2	0	0	3	3	0	0	0	0	0	0	0	0	0	0	6	6	0	0	0	0	0	0	0	0	0	0	0	9	9	0	0	0	10	10	0	0	0
CG1663	FBgn0033449	zf-C2H2	0	0	0	0	0	2	2	2	2	2	0	0	0	0	0	0	0	0	0	0	0	6	6	6	6	6	0	0	0	0	0	8	8	8	0	0	0	0	0	0	0	0	10	0	0	0	0
lab	FBgn0002522	Homeobox	0	0	0	0	0	0	0	2	2	2	0	3	0	0	0	0	0	0	0	0	0	6	6	6	6	6	0	0	0	8	8	8	8	8	0	0	0	0	0	0	0	0	0	0	0	0	0
croc	FBgn0014143	Fork_head	0	0	0	0	0	0	2	2	2	2	0	0	0	0	0	0	0	0	0	0	0	6	6	6	6	6	0	0	0	8	0	0	0	0	0	0	0	0	9	0	0	0	10	10	0	0	0
Lim1	FBgn0026411	Homeobox	0	0	0	0	0	0	0	0	0	2	0	0	0	0	0	0	0	0	0	0	0	6	6	6	6	6	0	0	0	0	0	0	0	0	0	0	0	0	0	0	0	0	0	0	0	0	0
scro	FBgn0028993	Homeobox	0	0	1	1	1	0	0	0	0	2	0	0	0	0	0	0	0	0	0	0	0	0	6	6	6	6	0	0	0	0	0	0	0	0	0	0	0	0	0	0	0	0	0	0	0	0	0
ato	FBgn0010433	HLH	0	0	0	0	0	0	0	0	0	2	0	3	3	0	0	0	0	0	0	0	0	0	6	6	6	0	0	0	0	0	0	0	0	0	0	0	0	0	0	0	0	0	0	0	0	0	0
CG11152	FBgn0039937	Fork_head	0	0	0	0	0	2	2	2	2	2	0	0	0	0	0	0	0	0	0	0	0	6	6	6	6	6	0	0	0	0	0	0	0	0	0	0	0	0	0	0	0	0	0	0	0	0	0
Optix	FBgn0025360	Homeobox	1	0	0	0	0	2	2	2	2	2	0	0	0	0	3	0	0	0	0	0	0	6	6	6	6	6	0	0	0	0	0	0	0	0	0	0	0	0	0	0	0	0	0	0	0	0	0
Mitf	FBgn0067895	HLH	0	0	0	0	0	2	2	2	2	2	0	0	0	3	3	0	0	0	0	0	0	0	0	0	6	6	0	0	0	0	0	0	0	0	0	0	0	0	0	0	0	0	0	0	0	0	0
oc	FBgn0004102	Homeobox	0	0	0	0	0	2	2	2	2	2	0	0	0	3	3	0	0	0	0	0	0	0	0	6	6	6	0	0	0	0	0	0	0	0	0	0	0	0	0	0	0	0	0	0	0	0	0
CG14962	FBgn0035407	zf-C2H2	0	0	0	0	0	2	2	2	2	2	0	0	0	0	0	0	0	0	0	0	0	0	0	0	6	6	0	0	0	0	0	0	0	0	0	0	0	0	0	0	0	0	0	0	0	0	0
Rx	FBgn0020617	Homeobox	0	0	0	0	0	2	2	2	2	2	0	0	0	0	3	0	0	0	0	0	0	0	0	0	6	6	0	0	0	0	0	0	0	0	0	0	0	0	0	0	0	0	0	0	0	11	0
HGTX	FBgn0040318	Homeobox	0	0	0	0	0	2	2	2	2	2	0	0	3	0	0	0	0	0	0	0	0	0	0	6	6	6	0	0	0	0	0	0	8	0	0	0	0	0	0	0	0	0	0	0	0	0	0
mirr	FBgn0014343	Homeobox	0	0	0	0	0	0	0	2	2	2	0	3	3	3	0	0	0	0	0	0	0	6	6	0	6	6	0	0	0	0	0	0	0	0	0	0	0	0	0	0	0	0	0	0	0	0	0
nub	FBgn0085424	Homeobox|Pou	0	0	0	0	0	0	0	2	2	2	3	3	3	0	0	0	0	0	0	0	0	6	6	0	6	6	0	0	0	0	0	0	8	8	0	0	0	0	0	0	0	0	0	0	0	0	0
hbn	FBgn0008636	Homeobox	0	1	1	0	0	2	2	2	2	2	3	3	0	0	0	0	0	0	0	0	0	6	6	6	6	6	0	0	0	0	0	0	0	0	0	0	0	0	0	0	0	0	0	0	0	0	0
HLHm5	FBgn0002631	HLH	0	0	0	1	1	2	2	2	2	0	0	3	3	3	0	0	0	0	0	0	0	0	0	0	0	0	0	0	0	0	0	0	0	0	0	0	0	0	0	0	0	0	0	0	0	0	0
bi	FBgn0000179	T-box	0	0	1	1	1	0	0	2	2	0	0	0	0	3	0	0	0	0	0	0	0	0	0	0	6	0	0	0	0	0	0	0	0	0	0	0	0	0	0	0	0	0	0	0	0	0	0
HLHm3	FBgn0002609	HLH	0	0	0	0	0	0	0	2	2	0	0	0	3	3	3	0	0	0	0	0	0	0	0	0	6	0	0	0	0	0	0	0	8	8	0	0	0	0	9	0	0	0	10	0	0	0	0
HLHmbeta	FBgn0002733	HLH	0	0	0	0	0	0	2	2	2	0	0	3	3	3	3	0	0	0	0	0	0	0	0	0	0	6	0	0	0	0	0	0	0	8	0	0	0	0	9	0	0	0	0	0	0	0	0
btn	FBgn0014949	Homeobox	0	0	0	0	0	2	0	0	2	2	3	3	3	3	3	0	0	0	0	0	0	0	0	0	6	6	0	0	0	0	0	0	0	0	0	0	0	0	0	0	0	0	0	0	0	0	0
fd96Cb	FBgn0004898	Fork_head	0	0	0	0	0	0	0	0	2	2	3	3	3	3	3	0	0	0	0	0	0	0	0	0	6	0	0	0	0	0	0	0	0	0	0	0	0	0	0	0	0	0	0	0	0	0	0
Sp1	FBgn0020378	zf-C2H2	0	0	0	0	0	0	0	2	2	2	0	0	3	3	3	0	0	0	0	0	0	0	0	0	6	6	0	0	0	0	0	0	0	0	0	0	0	0	0	0	0	0	0	0	0	0	0
esn	FBgn0028642	zf-C2H2	0	0	0	0	0	0	0	2	2	2	0	0	3	3	3	0	0	0	0	0	0	0	0	0	6	6	0	0	0	0	0	0	0	0	0	0	0	9	9	0	0	0	0	0	0	0	0
tio	FBgn0028979	zf-C2H2	0	0	0	0	0	0	0	0	2	2	0	3	3	3	3	0	0	0	0	0	0	0	0	0	6	6	0	0	0	0	0	0	0	0	0	0	9	9	9	0	0	0	0	0	0	0	0
gce	FBgn0030627	HLH	0	0	0	0	0	0	0	0	2	0	0	0	3	3	3	0	0	0	0	0	0	0	6	6	6	6	0	0	0	8	8	0	0	0	0	0	0	0	0	0	0	0	0	0	0	0	0
Stat92E	FBgn0016917	STAT_bind	0	0	0	0	0	0	2	2	0	0	0	0	3	3	0	0	0	0	0	5	0	0	0	0	6	6	0	0	0	0	0	0	8	8	0	0	0	9	9	0	0	0	0	10	0	0	0
elB	FBgn0004858	zf-C2H2	0	0	0	0	0	0	0	2	0	0	0	0	0	3	3	0	0	0	0	5	5	0	0	0	0	6	0	0	0	0	0	0	0	8	0	0	0	9	9	0	0	0	0	0	0	0	0
mld	FBgn0083077	zf-C2H2	0	0	1	0	1	0	2	2	0	0	0	0	0	0	3	0	0	0	0	5	5	0	0	0	6	6	0	0	0	0	0	0	0	0	0	0	0	0	0	0	0	0	0	0	0	0	0
lbe	FBgn0011278	Homeobox	0	0	0	0	0	0	0	0	0	2	0	0	0	3	3	0	0	0	0	0	0	0	0	0	0	0	0	0	0	0	0	0	0	0	0	0	0	0	0	0	0	0	0	0	11	11	0
lbl	FBgn0008651	Homeobox	0	0	0	0	0	0	0	0	0	2	0	0	0	3	3	0	0	0	0	0	0	0	0	0	0	0	0	0	0	0	0	0	0	0	0	0	0	0	0	0	0	0	0	0	11	11	0
pdm3	FBgn0033288	Homeobox|Pou	0	0	0	0	0	0	0	0	2	2	0	0	0	0	0	0	0	0	0	0	0	0	0	0	0	0	0	0	0	0	0	0	0	0	0	0	0	0	0	0	0	0	0	0	11	11	0
jumu	FBgn0015396	Fork_head	0	0	0	0	0	0	0	0	2	2	0	0	0	3	3	0	0	0	0	0	0	0	0	0	0	0	0	0	0	0	0	0	0	0	0	0	0	0	0	0	0	0	0	0	11	11	0
vvl	FBgn0086680	Homeobox|Pou	0	0	0	0	0	0	0	0	2	2	3	0	3	3	3	0	0	0	5	5	0	0	0	0	0	6	0	7	7	0	0	0	0	0	0	0	0	0	9	0	0	0	0	0	11	11	0
kn	FBgn0001319	TIG	0	0	0	0	0	0	0	0	2	2	0	0	0	0	0	0	0	0	0	0	0	6	6	0	0	0	0	7	7	0	0	0	0	0	0	0	0	0	0	0	10	10	0	0	11	11	0
sc	FBgn0004170	HLH	0	0	0	0	0	0	0	2	2	0	0	0	3	0	0	0	0	0	0	0	0	6	0	0	6	0	0	7	7	8	8	8	8	8	0	0	0	0	0	0	0	0	0	0	0	11	0
CG11456	FBgn0037031	zf-C2H2	0	0	0	0	0	0	0	0	2	2	0	0	0	0	0	0	0	0	0	0	0	0	0	0	0	0	0	0	0	0	0	0	0	0	0	0	0	0	0	0	0	0	0	0	0	0	0
fu2	FBgn0029173	zf-C2H2	0	0	0	0	0	0	0	0	2	2	0	0	0	0	0	0	0	0	0	0	0	0	0	0	0	0	0	0	0	0	0	8	8	8	0	0	0	0	0	0	0	0	10	10	0	0	0
Smox	FBgn0025800	MH1	0	0	0	0	0	0	0	0	0	2	0	0	0	0	3	0	0	0	0	0	0	0	0	0	0	0	0	0	0	0	0	0	0	8	0	0	0	0	0	0	0	0	0	10	0	0	0
CG10979	FBgn0037379	zf-C2H2	0	0	0	0	0	2	2	0	2	2	3	3	0	0	0	0	0	0	0	0	0	0	0	0	0	0	0	0	0	0	0	0	8	8	0	0	0	0	0	0	0	0	10	0	0	0	0
CG14711	FBgn0037922	zf-C2H2	0	0	0	0	0	2	0	0	0	0	0	0	0	0	0	0	0	0	0	0	0	0	0	0	0	0	0	0	0	0	0	0	0	0	0	0	0	0	0	0	0	0	0	0	0	0	0
aop	FBgn0000097	Ets	0	0	0	0	0	2	0	0	0	0	3	0	0	0	0	0	0	0	0	0	0	0	0	0	0	0	0	0	0	0	0	0	0	0	0	0	0	0	0	0	0	0	0	0	0	0	0
cic	FBgn0028386	HMG_box	0	0	0	0	0	0	0	2	0	0	0	0	3	0	0	0	0	0	0	0	0	0	0	6	0	0	0	0	0	0	0	0	0	0	0	0	0	0	0	0	0	0	0	0	0	0	0
Bgb	FBgn0013753	CBF-beta	0	0	0	0	0	0	0	0	2	2	0	0	0	0	0	0	0	0	0	0	0	0	0	0	0	0	0	0	0	0	0	0	0	8	0	0	0	0	9	0	0	0	0	0	0	0	0
Ssrp	FBgn0010278	HMG_box	0	0	0	0	0	0	0	0	2	2	0	0	0	0	0	0	0	0	0	0	0	0	0	0	0	0	0	0	0	0	0	0	0	8	0	0	0	0	9	0	0	0	0	0	0	0	0
exd	FBgn0000611	Homeobox	0	0	0	0	0	0	0	0	0	2	0	0	0	0	0	0	0	0	0	0	0	0	0	0	0	0	0	0	0	0	0	0	0	8	0	0	0	0	9	0	0	0	0	10	0	0	0
Su(var)2-HP2	FBgn0026427	AT_hook	0	0	0	0	0	0	0	0	0	2	0	0	0	0	0	0	0	0	0	0	0	0	0	0	0	0	0	0	0	0	0	0	0	0	0	0	0	0	0	0	0	0	0	0	0	0	0
pad	FBgn0038418	zf-C2H2	0	0	0	0	0	0	0	0	0	2	0	0	0	0	0	0	0	0	0	0	0	0	0	0	0	0	0	0	0	0	0	0	0	0	0	0	0	0	0	0	0	0	0	0	0	0	0
G9a	FBgn0040372	AT_hook	0	0	0	0	0	0	0	0	0	2	0	0	0	0	0	0	0	0	0	0	0	0	0	0	0	0	0	0	0	0	0	0	0	0	0	0	0	0	0	0	0	0	0	0	0	0	0
CG9797	FBgn0037621	zf-C2H2	0	0	0	0	0	0	0	0	0	2	0	0	0	0	0	0	0	0	0	0	0	0	0	0	0	0	0	0	0	0	0	0	0	0	0	0	0	0	0	0	0	0	0	0	0	0	0
CG6254	FBgn0037794	zf-C2H2	0	0	0	0	0	0	0	0	0	2	0	0	0	0	0	0	0	0	0	0	0	0	0	0	0	0	0	0	0	0	0	0	0	0	0	0	0	0	0	0	0	0	0	0	0	0	0
CG18011	FBgn0033491	zf-C2H2	0	0	0	0	0	0	0	0	0	2	0	0	0	0	0	0	0	0	0	0	0	0	0	0	0	0	0	0	0	0	0	0	0	0	0	0	0	0	0	0	0	0	0	0	0	0	0
CG17612	FBgn0031597	zf-C2H2	0	0	0	0	0	0	0	0	0	2	0	0	0	0	0	0	0	0	0	0	0	0	0	0	0	0	0	0	0	0	0	0	0	0	0	0	0	0	0	0	0	0	0	0	0	0	0
CG12942	FBgn0033569	zf-C2H2	0	0	0	0	0	0	0	0	0	2	0	0	0	0	0	0	0	0	0	0	0	0	0	0	0	0	0	0	0	0	0	0	0	0	0	0	0	0	0	0	0	0	0	0	0	0	0
cg	FBgn0000289	zf-C2H2	0	0	0	0	0	0	0	0	0	2	0	0	0	0	0	0	0	0	0	0	0	0	0	0	0	0	0	0	0	0	0	0	0	8	0	0	0	0	0	0	0	0	0	0	0	0	0
gfzf	FBgn0250732	FLYWCH	0	0	0	0	0	0	0	0	0	2	0	0	0	0	0	0	0	0	0	0	0	0	0	0	0	0	0	0	0	0	0	0	0	8	0	0	0	0	0	0	0	0	0	0	0	0	0
Taf1	FBgn0010355	AT_hook	0	0	0	0	0	0	0	0	0	2	0	0	0	0	0	0	0	0	0	0	0	0	0	0	0	0	0	0	0	0	0	0	0	8	0	0	0	0	0	0	0	0	0	0	0	0	0
Bap170	FBgn0042085	ARID	0	0	0	0	0	0	0	0	0	2	0	0	0	0	0	0	0	0	0	0	0	0	0	0	0	0	0	0	0	0	0	0	0	8	0	0	0	0	0	0	0	0	0	0	0	0	0
Ada2b	FBgn0037555	Myb_DNA-binding	0	0	0	0	0	0	0	0	0	2	0	0	0	0	0	0	0	0	0	0	0	0	0	0	0	0	0	0	0	0	0	0	0	8	0	0	0	0	0	0	0	0	0	0	0	0	0
CG5591	FBgn0034926	HMG_box	0	0	0	0	0	0	0	0	0	2	0	0	0	0	0	0	0	0	0	0	0	0	0	0	0	0	0	0	0	0	0	0	0	8	0	0	0	0	0	0	0	0	0	0	0	0	0
Jarid2	FBgn0036004	ARID|AT_hook	0	0	0	0	0	0	0	0	0	2	0	0	0	0	0	0	0	0	0	0	0	0	0	0	0	0	0	0	0	0	0	0	0	8	0	0	0	0	0	0	0	0	0	0	0	0	0
CG17385	FBgn0033934	zf-C2H2	0	0	0	0	0	0	0	0	0	2	0	0	0	0	0	0	0	0	0	0	0	0	0	0	0	0	0	0	0	0	0	0	0	8	0	0	0	0	0	0	0	0	0	0	0	0	0
chm	FBgn0028387	zf-C2HC	0	0	0	0	0	0	0	0	0	2	0	0	0	0	0	0	0	0	0	0	0	0	0	0	0	0	0	0	0	0	0	0	0	0	0	0	0	0	0	0	0	0	0	0	0	0	0
woc	FBgn0010328	AT_hook	0	0	0	0	0	0	0	0	0	2	0	0	0	0	0	0	0	0	0	0	0	0	0	0	0	0	0	0	0	0	0	0	0	0	0	0	0	0	0	0	0	0	0	0	0	0	0
Nf-YB	FBgn0032816	CBFA/NFYB_topo|CBFA_NFYB_domain	0	0	0	0	0	0	0	0	0	2	0	0	0	0	0	0	0	0	0	0	0	0	0	0	0	0	0	0	0	0	0	0	0	0	0	0	0	0	0	0	0	0	0	0	0	0	0
Nf-YA	FBgn0035993	CBFB_NFYA	0	0	0	0	0	0	0	0	0	2	0	0	0	0	0	0	0	0	0	0	0	0	0	0	0	0	0	0	0	0	0	0	0	0	0	0	0	0	0	0	0	0	0	0	0	0	0
Dsp1	FBgn0011764	HMG_box	0	0	0	0	0	0	0	0	0	2	0	0	0	0	0	0	0	0	0	0	0	0	0	0	0	0	0	0	0	0	0	0	0	0	0	0	0	0	0	0	0	0	0	0	0	0	0
Dek	FBgn0026533	AT_hook	0	0	0	0	0	0	0	0	0	2	0	0	0	0	0	0	0	0	0	0	0	0	0	0	0	0	0	0	0	0	0	0	0	0	0	0	0	0	0	0	0	0	0	0	0	0	0
D1	FBgn0000412	AT_hook	0	0	0	0	0	0	0	0	0	2	0	0	0	0	0	0	0	0	0	0	0	0	0	0	0	0	0	0	0	0	0	0	0	0	0	0	0	0	0	0	0	0	0	0	0	0	0
CG8944	FBgn0030680	zf-C2H2	0	0	0	0	0	0	0	0	0	2	0	0	0	0	0	0	0	0	0	0	0	0	0	0	0	0	0	0	0	0	0	0	0	0	0	0	0	0	0	0	0	0	0	0	0	0	0
CG4936	FBgn0038768	zf-C2H2	0	0	0	0	0	0	0	0	0	2	0	0	0	0	0	0	0	0	0	0	0	0	0	0	0	0	0	0	0	0	0	0	0	0	0	0	0	0	0	0	0	0	0	0	0	0	0
CG32767	FBgn0052767	zf-C2H2	0	0	0	0	0	0	0	0	0	2	0	0	0	0	0	0	0	0	0	0	0	0	0	0	0	0	0	0	0	0	0	0	0	0	0	0	0	0	0	0	0	0	0	0	0	0	0
CG11970	FBgn0027503	NFRKB	0	0	0	0	0	0	0	0	0	2	0	0	0	0	0	0	0	0	0	0	0	0	0	0	0	0	0	0	0	0	0	0	0	0	0	0	0	0	0	0	0	0	0	0	0	0	0
CG9609	FBgn0030787	zf-C2H2	0	0	0	0	0	0	0	0	0	2	0	0	0	0	0	0	0	0	0	0	0	0	0	0	0	0	0	0	0	0	0	0	0	8	0	0	0	0	0	0	0	0	0	0	0	0	0
HmgD	FBgn0004362	HMG_box	0	0	0	0	0	0	0	0	0	2	0	0	0	0	0	0	0	0	0	0	0	0	0	0	0	6	0	0	0	0	0	0	0	8	0	0	0	0	9	0	0	0	0	0	0	0	0
Snoo	FBgn0085450	Ski_Sno	0	0	0	0	0	0	0	0	0	2	0	0	0	0	0	0	0	0	0	0	0	0	0	0	0	0	0	0	0	0	0	0	0	0	0	0	0	0	0	0	0	0	0	0	0	0	0
lola	FBgn0005630	zf-C2H2	0	0	0	0	0	0	0	0	2	2	0	0	0	0	0	0	0	0	0	0	0	0	0	0	0	0	0	0	0	0	0	0	0	0	0	0	0	0	0	0	0	0	0	0	0	0	0
l(3)neo38	FBgn0086910	zf-C2H2	0	0	0	0	0	0	0	0	2	2	0	0	0	0	0	0	0	0	0	0	0	0	0	0	0	0	0	0	0	0	0	0	0	0	0	0	0	0	0	0	0	0	0	0	0	0	0
Su(var)2-10	FBgn0003612	zf-MIZ	0	0	0	0	0	0	0	0	0	2	0	0	0	0	0	0	0	0	0	0	0	0	0	0	0	0	0	0	0	0	0	0	0	0	0	0	0	0	0	0	0	0	0	0	0	0	0
crp	FBgn0001994	HLH	0	0	0	0	0	0	0	0	0	2	0	0	0	0	0	0	0	0	0	0	0	0	0	0	0	0	0	0	0	0	0	0	0	0	0	0	0	0	0	0	0	0	0	0	0	0	0
Cenp-C	FBgn0086697	AT_hook	0	0	0	0	0	0	0	0	0	2	0	0	0	0	0	0	0	0	0	0	0	0	0	0	0	0	0	0	0	0	0	0	0	0	0	0	0	0	0	0	0	0	0	0	0	0	0
Sry-delta	FBgn0003512	zf-C2H2	0	0	0	0	0	0	0	0	0	2	0	0	0	0	0	0	0	0	0	0	0	0	0	0	0	0	0	0	0	0	0	0	0	0	0	0	0	0	0	0	0	0	0	0	0	0	0
CG7372	FBgn0036522	zf-C2H2	0	0	0	0	0	0	0	0	2	2	0	0	0	0	0	0	0	0	0	0	0	0	0	0	0	0	0	0	0	0	0	0	0	0	0	0	0	0	0	0	0	0	0	0	0	0	0
CG10267	FBgn0037446	zf-C2H2	0	0	0	0	0	0	0	0	0	2	0	0	0	0	0	0	0	0	0	0	0	0	0	0	0	0	0	0	0	0	0	0	0	8	0	0	0	0	0	0	0	0	0	0	0	0	0
Mnf	FBgn0036134	Fork_head	0	0	0	0	0	0	0	0	2	2	0	0	0	0	0	0	0	0	0	0	0	0	0	0	0	0	0	0	0	0	0	0	8	8	0	0	0	0	0	0	0	0	0	0	0	0	0
HmgZ	FBgn0010228	HMG_box	0	0	0	0	0	0	0	0	2	2	0	0	0	0	0	0	0	0	0	0	0	0	0	0	0	0	0	0	0	0	0	0	0	8	0	0	0	0	0	0	0	0	0	0	0	0	0
polybromo	FBgn0039227	HMG_box	0	0	0	0	0	0	0	0	2	2	0	0	0	0	0	0	0	0	0	0	0	0	0	0	0	0	0	0	0	0	0	0	0	8	0	0	0	0	0	0	0	0	0	0	0	0	0
Deaf1	FBgn0013799	SAND	0	0	0	0	0	0	0	0	2	2	0	0	0	0	0	0	0	0	0	0	0	0	0	0	0	0	0	0	0	0	0	0	8	8	0	0	0	0	0	0	0	0	0	0	0	0	0
BtbVII	FBgn0012049	HTH_psq	0	0	0	0	0	0	0	0	2	2	0	0	0	0	0	0	0	0	0	0	0	0	0	0	0	0	0	0	0	0	0	0	8	0	0	0	0	0	0	0	0	0	0	0	0	0	0
CG11902	FBgn0028647	zf-C2H2	0	0	0	0	0	0	0	0	2	2	0	0	0	0	0	0	0	0	0	0	0	0	0	0	0	0	0	0	0	0	0	0	0	0	0	0	0	0	0	0	0	0	0	0	0	0	0
lilli	FBgn0041111	AF-4|AT_hook	0	0	0	0	0	0	0	0	0	2	0	0	0	0	0	0	0	0	0	0	0	0	0	0	0	0	0	0	0	0	0	8	8	0	0	0	0	0	0	0	0	0	0	0	0	0	0
dalao	FBgn0030093	HMG_box	0	0	0	0	0	0	0	0	2	2	0	0	0	0	0	0	0	0	0	0	0	0	0	0	0	0	0	0	0	0	8	0	8	0	0	0	0	0	0	0	0	0	0	0	0	0	0
tgo	FBgn0015014	HLH	0	0	0	0	0	0	0	0	0	2	0	0	0	0	0	0	0	0	0	5	5	0	0	0	0	0	0	0	0	0	0	0	0	0	0	0	0	0	0	0	0	0	0	0	0	0	0
pzg	FBgn0259785	zf-C2H2	0	0	0	0	0	0	2	2	2	2	0	3	3	0	0	0	0	0	0	0	0	0	0	0	0	0	0	0	0	0	0	0	0	8	0	0	0	0	0	0	0	0	0	0	0	0	0
tna	FBgn0026160	zf-MIZ	0	0	0	0	0	0	2	2	2	2	0	3	0	0	0	0	0	0	0	0	0	0	0	0	0	0	0	0	0	0	0	0	0	0	0	0	0	0	0	0	0	0	0	0	0	0	0
CG8290	FBgn0026573	MADF	0	0	0	0	0	0	2	0	2	2	0	3	0	0	0	0	0	0	0	0	0	0	0	0	0	0	0	0	0	0	0	0	0	0	0	0	0	0	0	0	0	0	0	0	0	0	0
pita	FBgn0034878	zf-C2H2	0	0	0	0	0	0	0	0	2	2	0	0	0	0	0	0	0	0	0	0	0	0	0	0	0	0	0	0	0	0	0	0	0	0	0	0	0	0	0	0	0	0	0	0	0	0	0
zf30C	FBgn0022720	zf-C2H2	0	0	0	0	0	0	0	0	2	2	0	0	0	0	0	0	0	0	0	0	0	0	0	0	0	0	0	0	0	0	0	0	0	0	0	0	0	0	0	0	0	0	0	0	0	0	0
Fer2	FBgn0038402	HLH	0	0	0	0	0	0	0	0	2	2	0	0	0	0	0	0	0	0	0	0	0	0	0	0	0	0	0	0	0	0	0	0	0	0	0	0	0	0	0	0	0	0	0	0	0	0	0
Dref	FBgn0015664	zf-BED	0	0	0	0	0	0	0	0	2	2	0	0	0	0	0	0	0	0	0	0	0	0	0	0	0	0	0	0	0	0	0	0	0	0	0	0	0	0	0	0	0	0	0	0	0	0	0
CG4854	FBgn0038766	zf-C2H2	0	0	0	0	0	0	0	0	2	2	0	0	0	0	0	0	0	0	0	0	0	0	0	0	0	0	0	0	0	0	0	0	0	0	0	0	0	0	0	0	0	0	0	0	0	0	0
CG4282	FBgn0034114	AT_hook|zf-C2H2	0	0	0	0	0	0	0	0	2	2	0	0	0	0	0	0	0	0	0	0	0	0	0	0	0	0	0	0	0	0	0	0	0	0	0	0	0	0	0	0	0	0	0	0	0	0	0
CG1845	FBgn0033155	zf-C2H2	0	0	0	0	0	0	0	0	2	2	0	0	0	0	0	0	0	0	0	0	0	0	0	0	0	0	0	0	0	0	0	0	0	0	0	0	0	0	0	0	0	0	0	0	0	0	0
CG11906	FBgn0034425	zf-C2H2	0	0	0	0	0	0	0	0	2	2	0	0	0	0	0	0	0	0	0	0	0	0	0	0	0	0	0	0	0	0	0	0	0	0	0	0	0	0	0	0	0	0	0	0	0	0	0
CG8478	FBgn0037746	zf-C2H2	0	0	0	0	0	0	0	0	2	2	0	0	0	0	0	0	0	0	0	0	0	0	0	0	0	0	0	0	0	0	0	0	0	0	0	0	0	0	0	0	0	0	0	0	0	0	0
CG8924	FBgn0030710	HTH_psq_like	0	0	0	0	0	0	0	0	2	2	0	0	0	0	0	0	0	0	0	0	0	0	0	0	0	0	0	0	0	0	0	0	0	0	0	0	0	0	0	0	0	0	0	0	0	0	0
CG4707	FBgn0035036	zf-C2H2	0	0	0	0	0	0	0	0	2	2	0	0	0	0	0	0	0	0	0	0	0	0	0	0	0	0	0	0	0	0	0	0	0	0	0	0	0	0	0	0	0	0	0	0	0	0	0
CG14965	FBgn0035414	THAP	0	0	0	0	0	0	0	0	2	2	0	0	0	0	0	0	0	0	0	0	0	0	0	0	0	0	0	0	0	0	0	0	0	0	0	0	0	0	0	0	0	0	0	0	0	0	0
CG12299	FBgn0032295	zf-C2H2	0	0	0	0	0	0	0	0	2	2	0	0	0	0	0	0	0	0	0	0	0	0	0	0	0	0	0	0	0	0	0	0	0	0	0	0	0	0	0	0	0	0	0	0	0	0	0
CG11504	FBgn0039733	MADF	0	0	0	0	0	0	0	0	2	2	0	0	0	0	0	0	0	0	0	0	0	0	0	0	0	0	0	0	0	0	0	0	0	0	0	0	0	0	0	0	0	0	0	0	0	0	0
CG33213	FBgn0053213	zf-C2H2	0	0	0	0	0	0	0	2	2	2	0	0	3	0	0	0	0	0	0	0	0	0	0	0	0	0	0	0	0	0	0	0	0	0	0	0	0	0	0	0	0	0	0	0	0	0	0
CG6791	FBgn0037918	zf-C2H2	0	0	0	0	0	0	0	2	2	2	0	0	3	0	0	0	0	0	0	0	0	0	0	0	0	0	0	0	0	0	0	0	0	0	0	0	0	0	0	0	0	0	0	0	0	0	0
CG3227	FBgn0031434	BEN	0	0	0	0	0	0	0	2	2	2	0	0	3	0	0	0	0	0	0	0	0	0	0	0	0	0	0	0	0	0	0	0	0	0	0	0	0	0	0	0	0	0	0	0	0	0	0
CG31875	FBgn0051875	SANT	0	0	0	0	0	0	0	2	2	2	0	0	0	0	0	0	0	0	0	0	0	0	0	0	0	0	0	0	0	0	0	0	0	0	0	0	0	0	0	0	0	0	0	0	0	0	0
Dip3	FBgn0040465	BESS	0	0	0	0	0	0	0	2	2	2	0	0	0	0	0	0	0	0	0	0	0	0	0	0	0	0	0	0	0	0	0	0	0	0	0	0	0	0	0	0	0	0	0	0	0	0	0
jigr1	FBgn0039350	MADF	0	0	0	0	0	0	2	2	2	2	0	0	0	0	0	0	0	0	0	0	0	0	0	0	0	0	0	0	0	0	0	0	0	0	0	0	0	0	0	0	0	0	0	0	0	0	0
CG31365	FBgn0051365	zf-C2H2	0	0	0	0	0	0	0	2	2	2	0	0	0	0	0	0	0	0	0	0	0	0	0	0	0	0	0	0	0	0	0	0	0	0	0	0	0	0	0	0	0	0	0	0	0	0	0
Su(var)3-7	FBgn0003598	BESS	0	0	0	0	0	0	2	2	2	2	0	0	0	0	0	0	0	0	0	0	0	0	0	0	0	0	0	0	0	0	0	0	8	8	0	0	0	0	0	0	0	0	0	0	0	0	0
chif	FBgn0000307	AT_hook	0	0	0	0	0	0	0	2	2	2	0	0	0	0	0	0	0	0	0	0	0	0	0	0	0	0	0	0	0	0	0	0	8	8	0	0	0	0	0	10	0	0	0	0	0	0	0
fs(1)h	FBgn0004656	zeste	0	0	0	0	0	0	0	2	2	2	0	0	0	0	0	0	0	0	0	0	0	0	0	0	0	0	0	0	0	0	0	0	8	8	0	0	0	0	0	0	0	0	0	0	0	0	0
wdn	FBgn0005642	zf-C2H2	0	0	0	0	0	0	0	2	2	2	0	0	0	0	0	0	0	0	0	0	0	0	0	0	6	0	0	0	0	0	0	0	8	0	0	0	0	9	0	0	0	0	0	0	0	0	0
Ptx1	FBgn0020912	Homeobox	0	0	0	0	0	0	0	0	2	2	0	0	0	0	0	0	0	0	0	0	0	0	0	0	0	0	0	7	0	8	8	8	8	8	0	0	0	9	9	0	0	0	0	0	0	0	0
exex	FBgn0041156	Homeobox	0	0	0	0	0	2	0	0	2	2	3	3	0	0	0	0	0	0	0	0	0	0	0	0	0	0	0	0	0	8	8	8	8	8	0	0	0	0	0	0	0	0	0	0	0	0	0
E2f2	FBgn0024371	E2F_TDP	0	0	0	0	0	0	0	0	2	2	0	0	0	0	0	0	0	0	0	0	0	0	0	0	0	0	0	0	0	0	0	0	8	8	0	0	0	9	9	0	0	0	10	10	0	0	0
dmrt11E	FBgn0030477	DM	0	0	0	0	0	0	0	0	0	2	0	0	0	0	0	0	0	0	0	0	0	0	0	0	0	0	0	0	0	0	0	0	0	8	0	0	0	0	0	0	0	10	10	10	0	0	0
Adf1	FBgn0000054	BESS|MADF	0	0	0	0	0	0	0	0	0	2	0	0	0	0	0	0	0	4	0	0	0	0	0	0	0	0	0	0	0	0	0	8	8	8	0	0	9	9	9	0	0	10	10	0	0	0	0
CG1233	FBgn0035137	zf-C2H2	0	0	0	0	0	0	0	0	2	2	0	0	0	0	0	0	0	0	0	0	0	0	0	0	0	0	0	0	0	0	8	8	8	8	0	0	0	0	0	0	10	10	0	0	0	0	0
CG3847	FBgn0029867	zf-C2H2	0	0	0	0	0	0	0	0	2	2	0	0	0	0	0	0	0	0	0	0	0	0	0	0	0	0	0	0	0	0	8	8	8	8	0	0	0	0	0	0	10	10	0	0	0	0	0
maf-S	FBgn0034534	bZIP_Maf	0	0	0	0	0	0	0	0	2	2	0	0	0	0	0	0	0	0	0	0	0	0	0	0	0	0	0	0	0	0	0	8	8	8	0	0	0	0	0	0	0	10	0	0	0	0	0
MESR4	FBgn0034240	zf-C2H2	0	0	0	0	0	0	0	0	2	2	0	0	0	0	0	0	0	0	0	0	0	0	0	0	0	0	0	0	0	0	0	8	8	8	0	0	0	0	0	0	0	0	10	0	0	0	0
Bsg25A	FBgn0000227	BEN	0	0	0	0	0	2	0	0	0	0	0	0	0	0	0	0	0	0	0	0	0	0	0	0	0	0	0	0	0	0	0	0	0	0	0	0	0	0	0	0	0	0	0	0	0	0	0
CG9571	FBgn0031086	Fork_head	0	0	0	0	0	2	0	0	0	0	0	0	0	0	0	0	0	0	0	0	0	6	0	0	0	0	0	0	0	8	0	0	0	0	0	0	0	0	0	10	0	0	0	0	0	0	0
zen	FBgn0004053	Homeobox	0	0	0	0	0	2	0	0	0	0	3	0	0	0	0	0	0	0	0	0	0	0	0	0	0	0	0	0	0	8	0	0	0	0	0	0	0	0	0	0	0	0	0	0	0	0	0
CG30431	FBgn0050431	zf-C2H2	0	0	0	0	0	2	0	0	0	0	0	0	0	0	0	0	0	0	0	0	0	0	0	0	0	0	0	0	0	0	0	0	0	0	0	0	0	0	0	0	0	0	0	0	0	0	0
topi	FBgn0037751	zf-C2H2	0	0	0	0	0	0	0	0	0	2	0	0	0	0	0	0	0	0	0	0	0	0	0	0	0	0	0	0	0	0	0	0	0	0	0	0	0	0	0	0	0	0	0	0	0	0	0
CG16815	FBgn0032491	bZIP	0	0	0	0	0	0	2	0	0	0	0	0	0	0	0	0	0	0	0	0	0	0	0	0	0	0	0	0	0	8	0	0	0	0	0	0	0	0	0	0	0	0	0	0	0	0	0
B-H1	FBgn0011758	Homeobox	0	0	0	0	0	0	0	0	0	2	0	0	3	3	3	0	0	0	0	0	0	0	0	0	0	0	0	0	0	0	0	0	0	0	0	0	0	0	0	0	0	0	0	0	0	0	0
Poxn	FBgn0003130	PAX	0	0	0	0	0	0	0	0	0	2	0	0	3	0	3	0	0	0	0	0	5	0	0	0	0	0	0	0	0	0	0	0	0	0	0	0	0	0	0	0	0	0	0	0	0	0	0
B-H2	FBgn0004854	Homeobox	0	0	0	0	0	0	2	2	0	2	0	0	3	3	3	0	0	0	0	0	0	0	0	0	0	0	0	0	0	0	0	0	0	0	0	0	0	0	0	0	0	0	0	0	0	0	0
pb	FBgn0051481	Homeobox	0	0	0	0	0	0	0	0	0	2	0	0	3	0	0	0	0	0	0	0	0	0	0	0	0	0	0	0	7	0	0	0	0	0	0	0	0	0	0	0	0	0	10	10	0	0	0
E5	FBgn0008646	Homeobox	0	0	0	0	0	2	2	2	0	0	3	0	0	3	0	0	0	0	5	5	5	0	0	0	0	0	0	0	0	0	0	0	0	0	0	0	0	0	0	0	0	0	0	0	0	0	0
trh	FBgn0003749	HLH	0	0	0	0	0	0	0	0	0	2	0	0	0	0	0	4	4	4	5	5	5	0	0	0	0	0	0	0	0	0	0	0	0	0	0	0	0	0	0	0	0	0	0	0	0	0	0
Camta	FBgn0259234	CG-1|TIG	0	0	0	0	0	0	0	0	0	2	0	0	0	0	0	0	0	0	0	0	0	0	0	0	0	6	0	0	0	0	0	0	0	8	0	0	0	0	9	0	0	0	0	0	0	0	0
jim	FBgn0027339	zf-C2H2	0	0	0	0	0	0	0	0	0	2	0	0	0	0	0	0	0	0	0	0	0	0	0	0	0	6	0	0	0	0	0	0	0	0	0	0	0	0	9	0	0	0	0	10	0	0	0
NC2beta	FBgn0028926	CBFA_NFYB_domain	0	0	0	0	0	0	0	0	0	2	0	0	0	0	3	0	0	0	0	0	0	0	0	0	0	6	0	0	0	0	0	0	0	0	0	0	0	0	9	0	0	0	0	0	0	0	0
mxc	FBgn0260789	AT_hook	0	0	0	0	0	0	0	0	0	2	0	0	0	0	0	0	0	0	0	0	0	0	0	0	0	0	0	0	0	0	0	0	0	0	0	0	0	0	0	0	0	0	0	0	0	0	0
tj	FBgn0000964	bZIP_Maf	0	0	0	0	0	0	0	0	0	2	0	0	0	0	0	0	0	0	0	0	0	0	0	0	0	0	0	0	0	0	0	0	0	0	0	0	0	0	0	0	0	0	0	0	0	0	0
NfI	FBgn0042696	MH1	0	0	0	0	0	0	0	0	0	2	0	0	0	0	3	0	0	0	0	0	0	0	0	0	0	0	0	0	0	0	0	0	0	0	0	0	0	0	0	0	0	0	0	10	0	0	0
ewg	FBgn0005427	Nrf1_DNA-bind	0	0	0	0	0	0	0	0	0	2	0	0	0	0	0	0	0	0	0	0	0	0	0	0	0	0	0	0	0	0	0	0	0	0	0	0	0	0	0	0	0	0	10	10	0	0	0
CG9418	FBgn0026582	HMG_box	0	0	0	0	0	0	0	0	0	2	0	0	0	0	0	0	0	0	0	0	0	0	0	0	0	0	0	0	0	0	0	0	0	0	0	0	0	0	0	0	0	0	0	0	0	0	0
Sry-beta	FBgn0003511	zf-C2H2	0	0	0	0	0	0	0	0	0	2	0	0	0	0	0	0	0	0	0	0	0	0	0	0	0	0	0	0	0	0	0	0	0	0	0	0	0	0	0	0	0	0	0	0	0	0	0
CG7101	FBgn0030963	zf-C2H2	0	0	0	0	0	0	0	0	0	2	0	0	0	0	0	0	0	0	0	0	0	0	0	0	0	0	0	0	0	0	0	0	0	0	0	0	0	0	0	0	0	0	0	0	0	0	0
CG6654	FBgn0038301	zf-C2H2	0	0	0	0	0	0	0	0	0	2	0	0	0	0	0	0	0	0	0	0	0	0	0	0	0	0	0	0	0	0	0	0	0	0	0	0	0	0	0	0	0	0	0	0	0	0	0
CG3726	FBgn0029824	AT_hook|HTH_psq_like	0	0	0	0	0	0	0	0	0	2	0	0	0	0	0	0	0	0	0	0	0	0	0	0	0	0	0	0	0	0	0	0	0	0	0	0	0	0	0	0	0	0	0	0	0	0	0
CG12236	FBgn0029822	zf-C2H2	0	0	0	0	0	0	0	0	0	2	0	0	0	0	0	0	0	0	0	0	0	0	0	0	0	0	0	0	0	0	0	0	0	0	0	0	0	0	0	0	0	0	0	0	0	0	0
lid	FBgn0031759	ARID|zf-C5HC2	0	0	0	0	0	0	0	0	0	2	0	0	0	0	0	0	0	0	0	0	0	0	0	0	0	0	0	0	0	0	0	0	0	0	0	0	0	0	0	0	0	0	0	0	0	0	0
dimm	FBgn0023091	HLH	0	0	0	0	0	0	0	0	0	2	0	0	0	0	0	0	0	0	0	0	0	0	0	0	0	0	0	0	0	0	0	0	0	0	0	0	0	0	0	0	0	0	0	0	0	11	0
CG4820	FBgn0037876	zf-C2H2	0	0	0	0	0	0	0	0	0	2	0	0	0	0	0	0	0	0	0	0	0	0	0	0	0	0	0	0	0	0	0	0	0	0	0	0	0	0	0	0	0	10	0	0	0	0	0
CG17568	FBgn0032763	zf-C2H2	0	0	0	0	0	0	0	0	0	2	0	0	0	0	0	0	0	0	0	0	0	0	0	0	0	0	0	0	0	0	0	0	0	8	0	0	0	0	0	0	0	0	0	0	0	0	0
CG18476	FBgn0037931	zf-C2H2	0	0	0	0	0	0	0	0	0	2	0	0	0	0	0	0	0	0	0	0	0	0	0	0	0	0	0	0	0	0	0	0	0	8	0	0	0	0	0	0	0	0	0	0	0	0	0
Lim3	FBgn0002023	Homeobox	0	0	0	0	0	0	0	0	0	2	0	0	0	0	0	0	0	0	0	0	0	0	0	0	0	6	0	0	0	0	0	0	0	8	0	0	0	0	0	0	0	0	0	0	0	0	0
her	FBgn0001185	zf-C2H2	0	0	0	0	0	0	0	0	0	2	0	0	0	0	0	0	0	0	0	0	0	0	0	0	0	0	0	0	0	0	0	0	0	8	0	0	0	0	0	0	0	0	0	0	0	0	0
CG30403	FBgn0050403	BESS	0	0	0	0	0	0	0	0	0	2	0	0	0	0	0	0	0	0	0	0	0	0	0	0	0	0	0	0	0	0	0	0	0	0	0	0	0	0	0	0	0	0	0	0	0	0	0
cyc	FBgn0023094	HLH	0	0	0	0	0	0	0	0	0	2	0	0	0	0	0	0	0	0	0	0	0	0	0	0	0	0	0	0	0	0	0	0	0	0	0	0	0	0	0	0	0	0	0	0	0	0	0
chinmo	FBgn0086758	zf-C2H2	0	0	0	0	0	0	0	0	0	2	0	0	0	0	0	0	0	0	0	0	0	0	0	0	0	0	0	0	0	0	0	0	0	0	0	0	0	0	0	0	0	0	0	0	0	0	0
rn	FBgn0259172	zf-C2H2	0	0	0	0	0	0	0	0	0	2	0	0	0	0	0	0	0	0	0	0	0	0	0	0	0	0	0	0	0	0	0	0	0	0	0	0	0	0	0	0	0	0	0	0	0	0	0
CG6765	FBgn0035903	zf-C2H2	0	0	0	0	0	0	0	0	0	2	0	0	0	0	0	0	0	0	0	0	0	0	0	0	0	0	0	0	0	0	0	0	0	0	0	0	0	0	0	0	0	0	0	0	0	0	0
CG11093	FBgn0039932	Ski_Sno	0	0	0	0	0	0	0	0	0	2	0	0	0	0	0	0	0	0	0	0	0	0	0	0	0	0	0	0	0	0	0	0	0	0	0	0	0	0	0	0	0	0	0	0	0	0	0
Sox102F	FBgn0039938	HMG_box	0	0	0	0	0	0	0	0	0	2	0	0	0	0	0	0	0	0	0	0	0	0	0	0	0	0	0	0	0	0	0	0	0	0	0	0	0	0	0	0	0	0	0	0	0	0	0
br	FBgn0000210	zf-C2H2	0	0	0	0	0	0	0	0	0	2	0	0	0	0	0	0	0	0	0	0	0	0	0	0	0	0	0	0	0	0	0	0	0	0	0	0	0	0	0	0	0	0	0	0	0	0	0
RunxB	FBgn0259162	Runt	0	0	0	0	0	0	0	0	0	2	0	0	0	0	0	0	0	0	0	0	0	0	0	0	0	0	0	0	0	0	0	0	0	0	0	0	0	0	0	0	0	0	0	0	0	0	0
PHDP	FBgn0025334	Homeobox	0	0	0	0	0	0	0	0	0	2	0	0	0	0	0	0	0	0	0	0	0	0	0	0	0	0	0	0	0	0	0	0	0	0	0	0	0	0	0	0	0	0	0	0	0	0	0
Crg-1	FBgn0021738	Fork_head	0	0	0	0	0	0	0	0	0	2	0	0	0	0	0	0	0	0	0	0	0	0	0	0	0	0	0	0	0	0	0	0	0	0	0	0	0	0	0	0	0	0	0	0	0	0	0
CG9817	FBgn0030219	zf-C2H2	0	0	0	0	0	0	0	0	0	2	0	0	0	0	0	0	0	0	0	0	0	0	0	0	0	0	0	0	0	0	0	0	0	0	0	0	0	0	0	0	0	0	0	0	0	0	0
CG2052	FBgn0039905	zf-C2H2	0	0	0	0	0	0	0	0	0	2	0	0	0	0	0	0	0	0	0	0	0	0	0	0	0	0	0	0	0	0	0	0	0	0	0	0	0	0	0	0	0	0	0	0	0	0	0
CG17803	FBgn0038547	zf-C2H2	0	0	0	0	0	0	0	0	0	2	0	0	0	0	0	0	0	0	0	0	0	0	0	0	0	0	0	0	0	0	0	0	0	0	0	0	0	0	0	0	0	0	0	0	0	0	0
CG34367	Fbgn0085396	Homeobox	0	0	0	0	0	0	0	0	0	2	0	0	0	0	0	0	0	0	0	0	0	0	0	0	0	0	0	0	0	0	0	0	0	0	0	0	0	0	0	0	0	0	0	0	0	0	0
Hr51	Fbgn0034012	zf-C4	0	0	0	0	0	0	0	0	0	2	0	0	0	0	0	0	0	0	0	0	0	0	0	0	0	0	0	0	0	0	0	0	0	0	0	0	0	0	0	0	0	0	0	0	0	0	0
CG12071	Fbgn0039808	zf-C2H2	0	0	0	0	0	0	0	0	0	2	0	0	0	0	0	0	0	0	0	0	0	0	0	0	0	0	0	0	0	0	0	0	0	0	0	0	0	0	0	0	0	0	0	0	0	0	0
CG16899	FBgn0037735	Fork_head	0	0	0	0	0	0	0	0	0	2	0	0	0	0	0	0	0	0	0	0	0	0	0	0	0	0	0	0	0	0	0	0	0	0	0	0	0	0	0	0	0	0	0	0	0	0	0
CG10147	FBgn0035702	zf-C2H2	0	0	0	0	0	0	0	0	0	2	0	0	0	0	0	0	0	0	0	0	0	0	0	0	0	0	0	0	0	0	0	0	0	0	0	0	0	0	0	0	0	0	0	0	0	0	0
ro	FBgn0003267	Homeobox	0	0	0	0	0	0	0	0	0	2	0	0	0	0	0	0	0	0	0	0	5	0	0	0	0	0	0	0	0	0	0	0	0	0	0	0	0	0	0	0	0	0	0	0	0	0	0
Chrac-16	FBgn0043001	CBFA_NFYB_domain	0	0	0	0	0	0	0	0	0	2	0	0	0	0	0	0	0	0	0	0	0	0	0	0	0	0	0	0	0	0	0	0	0	0	0	0	0	0	0	0	10	10	10	0	0	0	0
acj6	FBgn0000028	Homeobox|Pou	0	0	0	0	0	0	0	0	2	2	0	0	0	0	0	0	0	0	0	0	0	0	0	0	0	0	0	0	0	0	0	0	0	0	0	0	0	0	0	0	0	10	10	0	0	0	0
hang	FBgn0026575	zf-C2H2	0	0	0	0	0	0	0	2	2	2	0	0	0	0	0	0	0	0	0	0	0	0	0	0	0	0	0	0	0	0	0	0	0	0	0	0	0	0	0	0	10	10	0	0	0	0	0
jing	FBgn0086655	zf-C2H2	0	0	0	0	0	0	2	0	2	2	0	0	0	3	0	0	0	0	0	0	0	0	0	0	0	0	0	0	0	0	8	0	0	0	0	9	0	0	0	0	0	10	10	10	0	0	0
term	FBgn0003683	zf-C2H2	0	0	0	0	0	0	2	0	0	0	0	3	0	0	0	0	0	0	0	0	0	0	6	0	0	0	0	0	0	0	8	0	0	0	0	9	9	0	0	0	10	0	0	0	0	0	0
tll	FBgn0003720	zf-C4	0	0	0	0	0	2	2	2	2	2	0	0	0	0	0	0	0	0	0	0	0	0	0	0	0	0	0	0	0	8	8	0	0	0	9	9	9	0	0	0	0	0	0	0	0	0	0
zfh2	FBgn0004607	Homeobox|zf-C2H2	0	0	0	0	0	2	2	2	2	2	0	0	0	0	3	0	0	0	0	0	0	0	0	0	0	0	0	0	0	8	8	8	0	0	9	9	9	9	9	0	0	0	0	0	0	0	0
hkb	FBgn0261434	zf-C2H2	0	0	0	0	0	2	2	2	2	2	0	0	0	0	0	4	4	0	0	0	0	6	6	0	0	0	0	0	0	8	8	0	0	0	0	0	0	0	0	0	0	0	0	0	0	0	0
ct	FBgn0004198	CUT|Homeobox	0	0	0	0	0	0	0	2	2	2	0	0	0	0	0	0	0	0	0	5	5	0	0	0	0	0	0	0	0	0	0	0	0	0	0	9	9	9	9	0	0	0	0	0	0	0	0
otp	FBgn0015524	Homeobox	0	0	0	0	0	0	0	0	2	2	0	0	0	0	3	0	0	0	0	0	0	0	0	0	0	0	0	0	0	0	0	0	0	0	0	9	9	9	9	0	0	0	0	0	0	0	0
Gsc	FBgn0010323	Homeobox	0	0	0	0	0	2	2	2	2	2	0	0	0	0	0	0	0	0	0	0	0	0	0	0	0	0	7	7	7	0	0	0	0	0	0	0	0	0	0	0	0	0	0	0	0	0	0
ase	FBgn0000137	HLH	0	0	0	0	0	0	0	2	2	2	0	0	0	0	0	0	0	0	0	0	0	0	0	0	0	0	7	7	7	0	0	0	8	0	0	0	0	0	0	0	0	0	0	0	0	0	0
CG13296	FBgn0035687	zf-C2H2	0	0	0	0	0	0	0	0	2	2	0	0	0	0	0	0	0	0	0	0	0	0	0	0	0	0	0	7	7	0	0	0	0	0	0	0	0	0	0	0	0	0	0	0	0	0	0
Fer1	FBgn0037475	HLH	0	0	0	0	0	0	0	0	2	2	0	0	0	0	0	0	0	0	0	0	0	0	0	0	0	6	0	7	7	0	0	0	0	8	0	0	0	0	0	0	0	0	0	0	0	0	0
dmrt99B	FBgn0039683	DM	0	0	0	1	1	0	0	2	2	2	0	0	0	0	0	0	0	0	0	0	0	0	0	0	6	6	0	7	7	0	0	0	0	0	0	0	0	0	0	0	0	0	0	0	0	0	0
salr	FBgn0000287	zf-C2H2	0	0	0	0	0	0	0	0	2	2	0	0	0	3	3	0	0	0	0	5	5	0	0	0	0	0	0	0	0	0	0	0	0	0	0	0	0	0	0	0	0	0	0	0	0	0	0
unpg	FBgn0015561	Homeobox	0	0	0	0	0	0	0	2	2	2	0	0	0	0	0	0	0	0	0	5	5	0	0	0	0	0	0	0	0	0	0	0	0	0	0	0	0	0	0	0	0	0	0	0	0	0	0
klu	FBgn0013469	zf-C2H2	0	0	0	0	0	0	0	2	2	2	0	0	0	3	0	0	0	0	0	5	5	0	0	0	0	0	0	0	0	0	0	0	8	0	0	0	0	0	9	0	0	0	0	0	0	0	0
svp	FBgn0003651	zf-C4	0	0	0	0	0	0	0	2	2	2	0	0	0	3	3	0	0	0	0	0	0	0	0	0	0	0	0	0	0	0	0	0	0	0	0	0	0	0	0	0	0	0	0	0	0	0	0
Ets21C	FBgn0005660	Ets	0	0	0	0	0	0	0	0	2	2	0	0	0	0	0	0	0	0	0	0	0	0	0	0	0	6	0	0	0	0	0	0	0	0	0	0	0	0	0	0	0	0	0	0	0	0	0
Vsx1	FBgn0029775	Homeobox	0	0	0	0	0	0	0	0	2	2	0	0	0	0	0	0	0	0	0	0	0	0	0	0	6	6	0	0	0	0	0	0	0	0	0	0	0	0	0	0	0	0	0	0	0	0	0
gsb-n	FBgn0001147	Homeobox|PAX	0	0	0	0	0	0	0	0	2	2	0	0	0	0	3	0	0	0	0	0	0	0	0	0	6	6	0	0	0	0	0	0	0	0	0	0	0	0	0	0	0	0	10	0	0	0	0
CG9650	FBgn0029939	zf-C2H2	0	0	0	0	0	0	0	2	2	2	0	0	0	0	0	0	0	0	0	0	0	0	0	0	6	6	0	0	0	0	0	0	0	0	0	0	0	0	0	0	0	0	10	0	0	0	0
dac	FBgn0005677	Ski_Sno	0	0	0	0	0	0	0	2	2	2	0	0	0	0	0	0	0	0	0	0	0	0	0	0	6	0	0	0	0	0	0	0	0	0	0	0	0	0	9	0	0	0	0	0	0	0	0
Ets65A	FBgn0005658	Ets	0	0	0	0	0	0	0	0	2	2	0	0	0	0	0	0	0	0	0	0	0	0	0	0	0	0	0	0	0	0	0	0	0	0	0	0	0	0	0	0	0	0	0	0	0	0	0
unc-4	FBgn0024184	Homeobox	0	0	0	0	0	0	0	0	2	2	0	0	0	0	0	0	0	0	0	0	0	0	0	0	0	0	0	0	0	0	0	0	0	0	0	0	0	0	0	0	0	0	0	0	0	0	0
onecut	FBgn0028996	CUT|Homeobox	0	0	0	0	0	0	0	0	2	2	0	0	0	0	0	0	0	0	0	0	0	0	0	0	0	0	0	0	7	0	0	0	0	0	0	0	0	0	0	0	0	0	0	0	0	0	0
CG12605	FBgn0035481	zf-C2H2	0	0	0	0	0	0	0	0	2	2	0	0	0	0	0	0	0	0	0	0	0	0	0	0	0	0	0	0	0	0	0	0	0	0	0	0	0	0	0	0	0	0	0	0	0	0	0
CG13287	FBgn0035643	zf-C2H2	0	0	0	0	0	2	0	0	2	2	0	0	0	0	0	0	0	0	0	0	0	0	0	0	0	0	0	0	0	0	0	0	0	0	0	0	0	0	0	0	0	0	0	0	0	0	0
CG6854	FBgn0036478	BESS|MADF	0	0	0	0	0	0	0	0	2	2	3	0	0	0	0	0	0	0	0	0	0	0	0	0	0	0	0	0	0	0	0	0	0	0	0	0	0	0	0	0	0	0	0	0	0	0	0
A3-3	FBgn0028550	bZIP	0	0	0	0	0	0	0	0	2	2	0	0	0	0	0	0	0	0	0	0	0	0	0	0	0	0	0	0	0	0	0	0	0	0	0	0	0	0	0	0	0	0	0	0	0	0	0
CG7357	FBgn0038551	zf-C2H2	0	0	0	0	0	0	0	0	2	2	0	0	0	0	0	0	0	0	0	0	0	0	0	0	0	0	0	0	0	0	0	0	0	0	0	0	0	0	0	0	0	0	0	0	0	0	0
eg	FBgn0000560	zf-C4	0	0	0	0	0	0	0	0	2	2	0	0	0	0	0	0	0	0	0	0	0	0	0	0	0	0	0	0	0	0	0	0	0	0	0	0	0	0	0	0	0	0	0	0	0	0	0
CG18599	FBgn0038592	Homeobox	0	0	0	0	0	0	0	0	2	2	0	0	0	0	0	0	0	0	0	0	0	0	0	0	0	0	0	0	0	0	0	0	0	0	0	0	0	0	0	0	0	0	0	0	0	0	0
BEAF-32	FBgn0015602	BESS|zf-BED	0	0	0	0	0	0	0	2	2	2	0	0	0	0	0	0	0	0	0	0	0	0	0	0	0	0	0	0	0	0	0	0	0	0	0	0	0	0	0	0	0	0	0	0	0	0	0
CG8359	FBgn0037634	BESS	0	0	0	0	0	0	0	2	2	2	0	0	0	0	0	0	0	0	0	0	0	0	0	0	0	0	0	0	0	0	0	0	0	0	0	0	0	0	0	0	0	0	0	0	0	0	0
CTCF	FBgn0035769	zf-C2H2	0	0	0	0	0	0	0	2	2	2	0	0	0	0	0	0	0	0	0	0	0	0	0	0	0	0	0	0	0	0	0	0	0	0	0	0	0	0	0	0	0	0	0	0	0	0	0
fd59A	FBgn0004896	Fork_head	0	0	0	0	0	0	0	2	2	2	0	0	0	0	0	0	0	0	0	0	0	0	0	0	0	0	0	0	0	0	0	0	0	0	0	0	0	0	0	0	0	0	0	0	0	0	0
CG33557	FBgn0053557	HLH	0	0	0	0	0	0	0	2	2	2	0	0	0	0	0	0	0	0	0	0	0	0	0	0	0	0	0	0	0	0	0	0	0	0	0	0	0	0	0	0	0	0	0	0	0	0	0
repo	FBgn0011701	Homeobox	0	0	0	0	0	0	0	0	2	2	0	0	0	0	0	0	0	0	0	0	0	0	0	0	0	0	0	0	0	0	0	0	0	0	0	0	0	0	0	0	0	0	0	0	0	0	0
sqz	FBgn0010768	zf-C2H2	0	0	0	0	0	0	0	0	2	2	0	0	0	0	0	0	0	0	0	0	0	0	0	0	0	0	0	0	0	0	0	0	0	0	0	0	0	0	0	0	0	0	0	0	0	0	0
nerfin-2	FBgn0041105	zf-C2H2	0	0	0	0	0	0	0	0	2	2	0	0	0	0	0	0	0	0	0	0	0	0	0	0	0	0	0	0	0	0	0	0	0	0	0	0	0	0	0	0	0	0	0	0	0	0	0
bsh	FBgn0000529	Homeobox	0	0	0	0	0	0	0	0	2	2	0	0	0	0	0	0	0	0	0	0	0	0	0	0	0	0	0	0	0	0	0	0	0	0	0	0	0	0	0	0	0	0	0	0	0	0	0
Side	FBgn0032741	HLH	0	0	0	0	0	0	0	0	2	2	0	0	0	0	0	0	0	0	0	0	0	0	0	0	0	0	0	0	0	0	0	0	0	0	0	0	0	0	0	0	0	0	0	0	0	0	0
Oli	FBgn0032651	HLH	0	0	0	0	0	0	0	0	2	2	0	0	0	0	0	0	0	0	0	0	0	0	0	0	0	0	0	0	0	0	0	0	0	0	0	0	0	0	0	0	0	0	0	0	0	0	0
Hey	FBgn0027788	HLH	0	0	0	0	0	0	0	0	2	2	0	0	0	0	0	0	0	0	0	0	0	0	0	0	0	0	0	0	0	0	0	0	0	0	0	0	0	0	0	0	0	0	0	0	0	0	0
HLH4C	FBgn0011277	HLH	0	0	0	0	0	0	0	0	2	2	0	0	0	0	0	0	0	0	0	0	0	0	0	0	0	0	0	0	0	0	0	0	0	0	0	0	0	0	0	0	0	0	0	0	0	0	0
HLH3B	FBgn0011276	HLH	0	0	0	0	0	0	0	0	2	2	0	0	0	0	0	0	0	0	0	0	0	0	0	0	0	0	0	0	0	0	0	0	0	0	0	0	0	0	0	0	0	0	0	0	0	0	0
Fer3	FBgn0037937	HLH	0	0	0	0	0	0	0	0	2	2	0	0	0	0	0	0	0	0	0	0	0	0	0	0	0	0	0	0	0	0	0	0	0	0	0	0	0	0	0	0	0	0	0	0	0	0	0
Dbx	Fgn0250756	Homeobox	0	0	0	0	0	0	0	0	2	2	0	0	0	0	0	0	0	0	0	0	0	0	0	0	0	0	0	0	0	0	0	0	0	0	0	0	0	0	0	0	0	0	0	0	0	0	0
CG4328	FBgn0036274	Homeobox	0	0	0	0	0	0	0	0	2	2	0	0	0	0	0	0	0	0	0	0	0	0	0	0	0	0	0	0	0	0	0	0	0	0	0	0	0	0	0	0	0	0	0	0	0	0	0
CG34340	FBgn0085369	Homeobox	0	0	0	0	0	0	0	0	2	2	0	0	0	0	0	0	0	0	0	0	0	0	0	0	0	0	0	0	0	0	0	0	0	0	0	0	0	0	0	0	0	0	0	0	0	0	0
CG18619	FBgn0032202	bZIP	0	0	0	0	0	0	0	0	2	2	0	0	0	0	0	0	0	0	0	0	0	0	0	0	0	0	0	0	0	0	0	0	0	0	0	0	0	0	0	0	0	0	0	0	0	0	0
CG11560	FBgn0036249	zf-BED	0	0	0	0	0	0	0	0	2	2	0	0	0	0	0	0	0	0	0	0	0	0	0	0	0	0	0	0	0	0	0	0	0	0	0	0	0	0	0	0	0	0	0	0	0	0	0
ey	FBgn0005558	Homeobox|PAX	0	0	0	0	0	0	0	2	2	2	0	0	0	0	0	0	0	0	0	0	0	0	0	0	0	0	0	0	0	0	0	0	0	0	0	0	0	0	0	0	0	0	0	0	0	0	0
CG17802	FBgn0038549	zf-C2H2	0	0	0	0	0	0	0	0	2	0	0	0	0	0	0	0	0	0	0	0	0	0	0	0	0	0	0	0	0	0	0	0	0	0	0	0	0	0	0	0	0	0	0	0	0	0	0
CG12768	FBgn0037206	MADF	0	0	0	0	0	0	0	0	2	2	0	0	0	0	0	0	0	0	0	0	0	0	0	0	0	0	0	0	0	0	0	0	0	0	0	0	0	0	0	0	0	0	0	0	0	0	0
Kr-h1	FBgn0028420	zf-C2H2	0	0	0	0	0	0	0	0	2	2	0	0	0	0	0	0	0	0	0	5	0	0	0	0	0	0	0	0	0	0	0	0	8	0	0	0	0	0	0	0	0	0	0	0	0	0	0
Rfx	FBgn0020379	RFX_DNA_binding	0	0	0	1	1	0	0	0	2	2	0	0	0	0	0	0	0	0	0	0	0	0	0	0	0	0	0	0	0	0	0	0	0	0	0	0	0	0	0	0	0	0	0	0	0	0	0
D19A	FBgn0022935	zf-C2H2	0	0	0	0	0	0	0	0	0	2	0	0	0	0	0	0	0	0	0	0	0	0	0	0	0	0	0	0	0	0	0	0	0	0	0	0	0	0	0	0	0	0	0	0	0	0	0
sd	FBgn0003345	TEA	0	0	0	0	0	0	0	2	2	2	0	0	3	0	0	0	0	0	0	0	0	0	0	0	0	0	0	0	0	0	0	0	0	0	0	0	0	0	0	0	0	0	0	0	0	0	0
Mnt	FBgn0023215	HLH	0	0	0	0	0	0	0	2	2	2	0	0	0	0	0	0	4	4	0	0	0	0	0	0	0	0	0	0	0	0	0	0	0	0	0	0	0	0	0	0	0	0	0	0	0	0	0
cas	FBgn0004878	AT_hook|zf-C2H2	0	0	0	0	0	2	2	2	2	2	3	3	0	0	0	0	0	0	0	0	0	0	0	0	0	0	0	0	0	0	0	0	0	0	0	0	0	0	0	0	0	0	0	0	0	0	0
ind	FBgn0025776	Homeobox	0	0	0	0	0	2	2	2	2	2	3	3	0	0	0	0	0	0	0	0	0	0	0	0	0	0	0	0	0	0	0	0	0	0	0	0	0	0	0	0	0	0	0	0	0	0	0
danr	FBgn0039283	HTH_psq_like	0	0	0	0	0	2	2	2	2	2	3	3	0	0	0	0	0	0	0	0	0	0	0	0	0	0	0	0	0	0	0	0	0	0	0	0	0	0	0	10	0	0	0	0	0	0	0
Neu2	FBgn0037085	zf-C2H2	0	0	0	0	0	2	2	2	2	0	3	3	0	0	0	0	0	0	0	0	0	0	0	0	0	0	0	0	0	0	0	0	0	0	0	0	0	0	0	0	0	0	0	0	0	0	0
vnd	FBgn0003986	Homeobox	0	0	0	0	0	2	2	2	2	2	3	0	0	0	0	0	0	0	0	0	0	0	0	0	0	0	0	0	0	0	0	0	0	8	0	0	0	0	0	0	0	0	0	0	0	0	0
CG15696	FBgn0038833	Homeobox	0	0	0	0	0	2	2	2	2	0	0	0	0	0	0	0	0	0	0	0	0	0	0	0	0	0	0	0	0	0	0	0	0	0	0	0	0	0	0	0	0	0	0	0	0	0	0
tap	FBgn0015550	HLH	0	0	0	0	0	2	2	2	2	2	0	0	0	0	0	0	0	0	0	0	0	0	0	0	0	0	0	0	0	0	0	0	0	0	0	0	0	0	0	0	0	0	0	0	0	0	0
sim	FBgn0004666	HLH	0	0	0	0	0	2	2	2	2	2	0	0	0	0	0	0	0	0	0	0	0	0	0	0	0	0	0	0	0	8	8	0	0	0	0	0	0	0	0	0	0	0	0	0	0	0	0
CG31670	FBgn0031375	zf-C2H2	0	0	0	0	0	2	2	2	2	2	0	0	0	0	0	0	0	0	0	0	0	0	0	0	0	0	0	0	0	0	0	0	0	0	0	0	9	9	0	0	0	0	0	0	0	0	0
CG32105	FBgn0052105	Homeobox	0	0	0	0	0	2	2	0	2	2	3	0	0	0	0	0	0	0	0	0	0	0	0	0	0	0	0	0	0	8	0	0	0	0	0	0	9	0	0	0	0	0	0	0	0	0	0
achi	FBgn0033749	Homeobox	0	0	0	0	0	0	2	2	2	2	0	3	0	0	0	0	0	0	0	0	0	0	0	0	0	0	0	0	0	0	0	0	0	0	0	0	0	0	0	0	0	0	0	0	0	0	0
nerfin-1	FBgn0028999	zf-C2H2	0	0	0	0	0	0	2	2	2	2	3	3	0	0	0	0	0	0	0	0	0	0	0	0	0	0	0	0	0	0	0	0	8	0	0	0	0	0	0	0	0	0	0	0	0	0	0
E2f	FBgn0011766	E2F_TDP	0	0	0	0	0	2	2	2	2	2	0	3	0	0	0	0	0	0	0	0	0	0	0	0	0	0	0	0	0	0	0	0	8	8	0	0	0	0	0	0	0	0	0	0	0	0	0
brat	FBgn0010300	zf-B_box	0	0	0	0	0	2	2	2	2	2	3	3	0	0	0	0	0	0	0	0	0	0	0	0	0	0	0	0	0	0	0	0	0	0	0	0	0	0	0	10	0	0	0	0	0	0	0
ftz	FBgn0001077	Homeobox	0	0	0	0	0	0	0	2	2	0	3	3	0	0	0	0	0	0	0	0	0	0	0	0	0	0	0	0	0	0	0	0	0	0	0	0	9	0	0	10	0	0	0	0	0	0	0
hb	FBgn0001180	zf-C2H2	0	0	0	0	0	2	2	2	2	2	3	3	0	0	0	0	0	0	0	0	0	6	0	0	0	0	0	0	0	0	0	0	0	0	9	9	9	0	0	0	0	0	0	0	0	0	0
Hmx	FBgn0085448	Homeobox	0	1	1	0	0	2	2	2	2	2	0	0	0	0	0	0	0	0	0	0	0	0	0	0	0	0	0	0	0	0	0	0	0	0	0	0	0	0	0	0	0	0	0	0	0	0	0
toy	FBgn0019650	Homeobox|PAX	1	1	1	1	0	2	2	2	2	2	0	0	0	0	0	0	0	0	0	0	0	0	0	0	0	0	0	0	0	0	0	0	0	0	0	0	0	0	0	0	0	0	0	0	0	0	0
CG9883	FBgn0031435	BEN	1	1	1	0	0	2	2	2	0	0	3	3	0	0	0	0	0	0	0	0	0	0	0	0	0	0	0	0	0	0	0	0	0	0	0	0	0	0	0	0	0	0	0	0	0	0	0
dan	FBgn0039286	HTH_psq_like	1	1	0	0	0	2	2	2	2	2	3	3	0	0	0	0	0	0	0	0	0	0	0	0	0	0	0	0	0	0	0	0	0	0	0	0	0	0	0	0	0	0	0	0	0	0	0
Oaz	FBgn0033939	zf-C2H2	0	0	1	0	0	2	2	2	2	2	0	0	3	0	0	0	0	0	0	5	5	0	0	0	0	0	0	0	0	0	0	0	0	0	0	0	0	0	0	0	0	0	0	0	0	0	0
AP-2	FBgn0023417	TF_AP-2	0	0	0	0	0	0	0	2	2	2	0	0	0	0	0	0	0	0	0	0	0	0	0	0	0	0	0	0	0	0	0	0	0	0	0	0	0	0	0	0	0	0	0	0	0	0	0
scrt	FBgn0004880	zf-C2H2	0	0	0	0	0	0	0	2	2	2	0	0	0	0	0	0	0	0	0	0	0	0	0	0	0	0	0	0	0	0	0	0	0	0	0	0	0	0	0	0	0	0	0	0	0	0	0
wor	FBgn0001983	zf-C2H2	0	0	0	0	0	0	0	2	2	2	0	0	0	0	0	0	0	0	0	0	0	0	0	0	0	0	0	0	0	0	0	0	0	0	0	0	0	0	0	0	0	0	0	0	0	0	0
fd96Ca	FBgn0004897	Fork_head	0	0	0	0	0	0	0	2	2	2	0	0	3	0	0	0	0	0	0	0	0	0	0	0	0	0	0	0	0	0	0	0	0	0	0	0	0	0	0	0	0	0	0	0	0	0	0
seq	FBgn0028991	zf-C2H2	0	0	0	0	0	2	2	2	2	2	0	0	3	0	0	0	0	0	0	0	0	0	0	0	0	0	0	0	0	0	0	0	0	0	0	0	0	0	0	0	0	0	0	0	0	0	0
ss	FBgn0003513	HLH	0	0	0	0	0	0	2	0	0	0	0	0	0	0	0	0	0	0	0	0	0	0	0	0	0	0	0	0	0	0	0	0	0	0	0	0	0	0	0	0	0	0	0	0	0	0	0
ac	FBgn0000022	HLH	0	0	0	0	0	0	2	2	2	0	3	0	0	0	0	0	0	0	0	0	0	0	0	0	0	0	0	0	7	0	0	0	0	0	0	0	0	0	0	0	0	0	0	0	0	0	0
Su(H)	FBgn0004837	TIG	0	0	0	0	0	2	0	0	2	2	3	3	0	0	0	0	0	0	0	0	0	0	0	0	0	0	0	0	0	0	0	0	0	0	9	9	0	0	0	0	0	0	0	0	0	0	0
pros	FBgn0004595	Prox1	0	0	1	0	0	2	2	2	2	2	3	3	0	0	3	0	0	0	0	0	0	0	0	0	0	0	0	0	0	0	0	0	0	8	0	0	0	0	0	0	0	0	0	0	0	0	0
bowl	FBgn0004893	zf-C2H2	0	0	0	0	0	2	2	0	0	0	0	0	3	3	3	0	4	0	0	0	0	0	6	6	6	6	0	0	0	8	8	8	8	8	0	9	9	9	9	0	0	0	0	0	0	0	0
emc	FBgn0000575	HLH	0	0	0	0	0	0	2	0	0	2	3	3	3	3	3	0	0	0	0	0	0	0	6	6	6	0	0	0	0	8	8	8	8	0	0	9	9	9	0	0	10	10	10	0	0	0	0
fkh	FBgn0000659	Fork_head	0	0	0	0	0	0	0	2	2	2	0	0	0	0	3	4	4	4	0	0	0	6	6	6	6	6	0	7	7	8	8	8	8	8	9	9	9	9	9	0	0	0	0	0	0	0	0
dm	FBgn0000472	HLH	0	0	0	0	0	2	0	0	0	0	0	0	0	3	3	4	4	4	0	5	0	6	6	6	6	6	0	0	0	8	8	8	8	8	0	0	0	9	9	10	10	10	10	10	0	11	0
Dr	FBgn0000492	Homeobox	0	0	0	0	0	2	2	2	0	2	3	3	3	3	3	0	4	0	0	0	0	0	0	6	0	6	0	7	7	0	0	0	0	0	0	0	0	0	9	0	10	10	10	10	0	0	0
HLHm7	FBgn0002633	HLH	0	0	0	1	1	0	2	2	0	2	3	3	3	3	3	0	0	0	0	0	0	0	0	0	0	6	0	0	0	0	0	0	0	0	0	0	0	0	9	0	0	0	0	0	0	0	0
pnt	FBgn0003118	Ets	0	0	0	0	0	2	2	2	2	2	0	3	3	3	3	0	0	0	0	0	0	6	6	6	6	6	0	0	0	0	0	0	0	0	0	0	0	9	9	0	0	10	10	10	0	11	0
knrl	FBgn0001323	zf-C4	0	0	0	0	0	2	2	2	0	0	3	0	3	3	3	0	0	0	0	5	5	6	6	6	6	6	0	0	0	8	8	8	0	0	0	0	0	9	9	10	10	10	0	0	0	0	0
odd	FBgn0002985	zf-C2H2	0	0	0	0	0	2	2	2	0	2	3	3	3	3	3	0	0	0	0	0	0	6	6	6	6	6	0	0	0	0	0	0	0	0	0	0	0	9	9	10	10	10	0	0	11	11	0
CG1621	FBgn0033182	BESS	0	0	0	0	0	2	2	2	0	0	3	3	3	3	3	0	0	0	0	0	0	0	0	0	6	6	0	0	0	0	0	0	0	0	0	9	9	0	0	0	0	0	0	0	0	0	0
sob	FBgn0004892	zf-C2H2	0	0	0	0	0	2	2	2	0	0	3	3	3	3	3	0	0	0	0	0	0	0	6	6	6	6	0	0	0	0	0	0	0	0	0	9	9	9	9	0	10	0	0	0	0	0	0
en	FBgn0000577	Homeobox	0	0	0	0	0	2	2	2	2	2	3	3	3	3	3	0	0	0	0	0	0	0	0	0	6	6	0	0	0	0	0	0	0	0	0	9	9	9	9	10	10	10	0	0	0	0	0
noc	FBgn0005771	zf-C2H2	0	0	0	0	0	2	2	2	0	0	3	3	3	0	0	0	0	0	0	5	0	0	0	0	6	6	0	0	0	0	0	8	8	8	0	9	9	9	9	0	10	10	10	10	0	0	0
brk	FBgn0024250	BrkDBD	0	0	0	0	0	2	2	2	2	2	3	3	3	3	3	4	4	0	0	5	0	0	0	0	6	0	0	0	0	0	0	0	8	8	0	0	0	9	0	0	10	10	0	10	0	0	0
Doc2	FBgn0035956	T-box	1	1	0	0	0	2	2	2	0	0	3	3	3	3	3	0	0	0	0	0	0	0	0	0	6	0	0	0	0	0	0	0	0	0	9	9	9	9	9	0	0	0	0	0	11	11	0
Doc3	FBgn0035954	T-box	1	1	1	0	0	2	2	2	0	0	3	3	3	3	0	0	0	0	0	0	0	0	0	6	0	0	0	0	0	0	0	0	0	0	9	9	9	9	9	0	0	0	0	0	11	11	0
Doc1	FBgn0028789	T-box	1	1	1	1	0	2	2	2	2	0	3	3	3	3	3	0	0	0	0	0	0	6	6	6	6	6	0	0	0	0	0	0	0	0	9	9	9	9	9	0	0	0	0	0	11	0	0
inv	FBgn0001269	Homeobox	0	0	0	0	0	2	2	2	2	2	3	3	3	3	3	0	4	0	0	0	0	0	0	0	6	6	0	0	0	0	0	0	0	0	0	0	0	9	9	0	0	0	0	0	0	0	0
slp2	FBgn0004567	Fork_head	0	0	0	0	0	2	2	2	2	2	3	3	3	3	3	0	0	0	0	0	0	0	0	0	6	6	0	0	0	0	0	0	0	0	0	0	0	0	0	0	0	0	0	10	0	0	0
grn	FBgn0001138	GATA	0	0	0	0	0	2	2	2	2	2	3	3	3	3	3	0	0	0	0	5	5	0	0	6	6	6	0	0	0	0	0	0	0	8	0	0	0	0	0	0	0	0	0	0	0	0	0
h	FBgn0001168	HLH	0	0	0	0	0	2	2	2	0	0	3	3	3	3	3	0	0	0	0	0	0	6	6	6	6	0	0	0	0	0	0	0	0	0	0	0	0	9	9	0	0	0	0	0	0	0	0
shn	FBgn0003396	zf-C2H2	0	0	0	0	0	2	0	0	0	0	3	3	3	3	3	0	0	0	0	0	0	6	6	6	6	6	0	0	0	0	0	0	0	8	0	0	0	0	9	0	0	0	0	0	0	0	0
Awh	FBgn0013751	Homeobox	0	0	0	0	0	2	2	2	2	2	0	3	3	3	3	0	0	0	0	0	0	0	6	6	6	6	0	0	0	0	0	0	0	0	0	0	0	0	0	0	0	0	0	0	0	0	0
mid	FBgn0005511	T-box	0	0	0	0	0	2	2	2	2	2	3	3	3	3	3	0	0	0	0	0	0	6	6	6	6	6	0	0	0	0	0	0	0	0	0	0	0	0	0	0	0	0	0	0	11	11	0
gsb	FBgn0001148	Homeobox|PAX	0	0	0	0	0	2	2	0	2	0	3	3	3	3	3	0	0	0	0	0	0	6	6	6	6	6	0	0	0	0	0	0	0	0	0	0	0	0	0	0	0	0	0	0	0	0	0
tup	FBgn0003896	Homeobox	0	0	0	0	0	2	2	2	2	2	3	3	3	3	3	0	0	0	0	0	0	6	6	6	6	6	0	7	0	0	0	0	0	0	0	0	0	0	0	0	0	0	0	0	11	11	0
apt	FBgn0015903	SANT	0	0	0	0	0	2	2	2	2	2	3	3	3	3	3	0	0	0	0	5	0	6	6	6	6	6	0	0	0	8	8	8	0	0	9	9	9	0	9	0	0	0	0	0	11	11	0
Blimp-1	FBgn0035625	zf-C2H2	1	1	1	1	0	2	2	0	2	0	3	0	0	0	3	0	0	0	0	0	0	6	6	6	6	6	0	0	0	0	0	0	0	0	0	9	9	9	9	0	0	0	0	0	0	0	0
Kr	FBgn0001325	zf-C2H2	0	0	0	0	0	2	2	2	2	2	3	3	3	0	0	0	0	0	0	0	0	6	6	6	6	0	7	7	0	8	8	0	0	0	0	9	9	9	0	0	0	0	0	0	0	0	0
CG12391	FBgn0033581	zf-C2H2	0	0	0	0	0	0	0	2	2	2	0	3	0	0	0	0	0	0	0	0	0	0	0	0	0	0	0	0	0	0	0	8	8	8	0	0	0	0	0	0	10	10	10	10	0	0	0
pfk	FBgn0035405	HTH_psq	0	0	0	0	0	0	0	2	2	2	0	0	3	0	0	0	0	0	0	0	0	0	0	0	0	0	0	0	0	0	0	8	8	8	0	0	0	0	9	0	10	10	10	0	0	0	0
row	FBgn0033998	AT_hook	0	0	0	0	0	0	2	2	2	2	0	3	3	0	0	0	0	0	0	0	0	0	6	6	6	0	0	0	0	0	8	8	8	8	0	9	9	9	9	0	10	10	10	0	0	0	0
Med	FBgn0011655	MH1	0	0	0	0	0	0	0	2	2	2	0	0	3	3	0	0	0	0	0	0	0	0	0	0	6	6	0	0	0	0	0	0	0	8	0	0	0	9	9	0	0	0	0	0	0	0	0
vfl	FBgn0259789	zf-C2H2	0	0	0	0	0	0	0	0	2	2	0	0	0	3	3	0	0	0	0	0	5	0	0	0	6	6	0	0	0	0	0	0	8	8	0	0	0	9	9	0	0	0	0	0	0	0	0
Stat92E	FBgn0016917	STAT_bind	0	0	0	0	0	0	2	2	0	0	0	0	3	3	0	0	0	0	0	5	0	0	0	0	6	6	0	0	0	0	0	0	8	8	0	0	0	9	9	0	0	0	0	10	0	0	0
Trl	FBgn0013263	GAGA	0	0	0	0	0	0	0	0	0	2	0	0	3	3	0	0	0	4	0	5	0	0	0	0	6	6	0	0	0	0	0	0	8	8	0	0	0	9	9	0	0	0	10	10	0	0	0
pnt	FBgn0003118	Ets	0	0	0	0	0	2	2	2	2	2	0	3	3	3	3	0	0	0	0	0	0	6	6	6	6	6	0	0	0	0	0	0	0	0	0	0	0	9	9	0	0	10	10	10	0	11	0
CG10979	FBgn0037379	zf-C2H2	0	0	0	0	0	2	2	0	2	2	3	3	0	0	0	0	0	0	0	0	0	0	0	0	0	0	0	0	0	0	0	0	8	8	0	0	0	0	0	0	0	0	10	0	0	0	0
Smox	FBgn0025800	MH1	0	0	0	0	0	0	0	0	0	2	0	0	0	0	3	0	0	0	0	0	0	0	0	0	0	0	0	0	0	0	0	0	0	8	0	0	0	0	0	0	0	0	0	10	0	0	0
mld	FBgn0083077	zf-C2H2	0	0	1	0	1	0	2	2	0	0	0	0	0	0	3	0	0	0	0	5	5	0	0	0	6	6	0	0	0	0	0	0	0	0	0	0	0	0	0	0	0	0	0	0	0	0	0
eve	FBgn0000606	Homeobox	0	0	0	0	0	0	0	0	2	0	3	3	3	3	3	0	0	0	0	0	0	0	0	0	0	0	0	0	0	0	0	0	0	0	0	0	0	0	0	10	0	0	0	0	11	11	0
pnr	FBgn0003117	GATA	0	0	0	0	0	0	0	0	0	0	3	3	3	3	3	0	0	0	0	0	0	0	0	0	0	0	0	0	0	0	0	0	0	0	0	0	0	0	0	0	0	10	0	0	11	11	0
vvl	FBgn0086680	Homeobox|Pou	0	0	0	0	0	0	0	0	2	2	3	0	3	3	3	0	0	0	5	5	0	0	0	0	0	6	0	7	7	0	0	0	0	0	0	0	0	0	9	0	0	0	0	0	11	11	0
HLHm7	FBgn0002633	HLH	0	0	0	1	1	0	2	2	0	2	3	3	3	3	3	0	0	0	0	0	0	0	0	0	0	6	0	0	0	0	0	0	0	0	0	0	0	0	9	0	0	0	0	0	0	0	0
Hr39	FBgn0261239	zf-C4	0	0	0	0	0	0	0	0	0	0	0	0	0	3	3	0	0	0	0	0	0	0	0	0	6	6	0	0	0	0	0	0	0	0	0	0	0	9	9	0	0	0	0	0	0	0	0
Sox21b	FBgn0042630	HMG_box	0	0	0	0	0	0	0	0	0	0	0	0	0	3	3	0	0	0	0	0	0	0	0	0	0	6	0	0	0	0	0	0	0	0	0	0	0	9	9	0	0	0	0	0	0	0	0
CG14860	FBgn0038273	THAP	0	0	0	0	0	0	0	0	0	0	0	0	0	0	3	0	0	0	0	0	0	0	0	0	6	6	0	0	0	0	0	0	0	0	0	0	0	9	9	0	0	0	0	0	0	0	0
CG12029	FBgn0035454	zf-C2H2	0	0	0	0	0	0	0	0	0	0	0	0	0	3	3	0	0	0	0	0	0	0	0	0	6	6	0	0	0	0	0	0	0	0	0	0	0	0	9	0	0	0	0	0	0	0	0
Hnf4	FBgn0004914	zf-C4	0	0	0	0	0	0	0	0	0	0	0	0	0	0	3	0	0	0	0	0	0	0	0	0	6	6	0	0	0	0	0	0	8	8	0	0	0	9	9	0	0	0	0	0	0	0	0
Sox100B	FBgn0024288	HMG_box	0	0	0	0	0	0	0	0	0	0	0	0	0	3	3	0	0	0	0	0	0	0	0	0	0	0	0	0	0	0	0	0	8	8	0	0	0	9	9	0	0	0	0	0	0	0	0
foxo	FBgn0038197	Fork_head	0	0	0	0	0	0	0	0	0	0	0	0	0	3	3	0	0	0	0	0	0	0	0	0	6	6	0	0	0	0	0	0	8	8	0	0	0	0	0	0	0	0	0	0	0	0	0
Hr46	FBgn0000448	zf-C4	0	0	0	0	0	0	0	0	0	0	0	0	0	0	3	0	0	0	0	5	5	0	0	0	0	6	0	0	0	0	0	0	8	8	0	0	0	9	9	0	0	0	0	0	0	0	0
elB	FBgn0004858	zf-C2H2	0	0	0	0	0	0	0	2	0	0	0	0	0	3	3	0	0	0	0	5	5	0	0	0	0	6	0	0	0	0	0	0	0	8	0	0	0	9	9	0	0	0	0	0	0	0	0
dys	FBgn0039411	HLH	0	0	0	0	0	0	0	0	0	0	0	0	0	3	3	0	0	0	0	5	5	0	0	0	6	6	0	0	0	0	0	0	0	0	0	0	0	9	9	0	0	0	0	0	11	11	0
CG11966	FBgn0037645	zf-C2H2	0	0	0	0	0	0	0	0	0	0	3	3	3	0	3	0	0	0	0	0	5	0	0	0	0	6	0	0	0	0	0	0	0	0	0	0	0	0	0	0	0	0	0	0	0	0	0
ken	FBgn0011236	zf-C2H2	0	0	0	0	0	0	0	0	0	0	3	3	3	0	3	0	0	0	0	0	5	0	0	0	0	6	0	0	0	0	0	0	0	0	0	9	9	0	0	0	0	0	0	0	0	0	0
H15	FBgn0016660	T-box	0	0	0	0	0	0	0	0	0	0	0	0	0	0	3	0	0	0	0	0	0	0	0	0	0	6	0	0	0	0	0	0	0	0	0	0	0	0	0	0	0	0	0	0	0	11	0
ftz-f1	FBgn0001078	zf-C4	0	0	0	0	0	0	0	0	0	0	0	0	0	0	3	0	0	0	0	0	5	0	0	0	0	6	0	0	0	0	0	0	0	0	0	0	0	0	0	0	0	0	0	0	0	0	0
CG15269	FBgn0028878	zf-C2H2	0	0	0	0	0	0	0	0	0	0	0	0	0	0	3	0	0	0	0	5	5	0	0	0	0	0	0	0	0	0	0	0	0	0	0	0	0	0	0	0	0	0	0	0	0	0	0
vri	FBgn0016076	bZIP	0	0	0	0	0	0	0	0	0	0	0	0	0	0	3	0	0	0	0	0	5	0	0	0	0	6	0	0	0	0	0	0	0	0	0	0	0	0	9	0	0	0	0	0	0	0	12
Xrp1	FBgn0261113	AT_hook	0	0	0	0	0	0	0	0	0	0	0	0	0	3	3	0	0	0	0	5	5	0	0	0	0	0	0	0	0	0	0	0	0	0	0	0	0	0	0	0	0	0	0	0	0	0	0
salr	FBgn0000287	zf-C2H2	0	0	0	0	0	0	0	0	2	2	0	0	0	3	3	0	0	0	0	5	5	0	0	0	0	0	0	0	0	0	0	0	0	0	0	0	0	0	0	0	0	0	0	0	0	0	0
CG10348	FBgn0032707	zf-C2H2	0	0	0	0	0	0	0	0	0	0	0	0	0	3	3	0	0	0	0	0	5	0	0	0	0	0	0	0	0	0	0	0	0	0	0	0	0	0	0	0	0	0	0	0	0	0	0
Eip78C	FBgn0004865	zf-C4	0	0	0	0	0	0	0	0	0	0	0	0	0	0	3	0	0	0	0	0	5	0	0	0	0	0	0	0	0	0	0	0	0	0	0	0	0	0	0	0	0	0	0	0	0	0	0
CG9876	FBgn0034821	Homeobox	0	0	0	0	0	0	0	0	0	0	0	0	0	3	3	0	0	0	0	0	5	0	0	0	0	0	0	0	0	0	0	0	0	0	0	0	0	0	0	0	0	0	0	0	0	11	0
ovo	FBgn0003028	zf-C2H2	0	0	0	0	0	0	0	0	0	0	0	0	0	3	3	0	0	0	0	0	0	0	0	0	0	0	0	0	0	0	0	0	0	0	0	0	0	0	0	0	0	0	0	0	0	0	0
H2.0	FBgn0001170	Homeobox	0	0	0	0	0	0	0	0	0	0	0	0	0	3	3	0	0	0	0	0	0	0	0	0	0	0	0	0	0	0	0	0	0	0	0	0	0	0	0	0	0	0	10	10	0	0	0
dei	FBgn0008649	HLH	0	0	0	0	0	0	0	0	0	0	0	0	0	0	3	0	0	0	0	0	0	0	0	0	0	0	0	0	0	0	0	0	0	0	0	0	0	0	0	0	0	0	10	10	0	0	0
NfI	FBgn0042696	MH1	0	0	0	0	0	0	0	0	0	2	0	0	0	0	3	0	0	0	0	0	0	0	0	0	0	0	0	0	0	0	0	0	0	0	0	0	0	0	0	0	0	0	0	10	0	0	0
luna	FBgn0040765	zf-C2H2	0	0	0	0	0	0	0	0	0	0	0	0	0	0	3	0	0	0	0	0	0	0	0	0	0	0	0	0	0	0	0	0	0	0	0	0	0	0	0	0	0	0	0	0	0	0	0
caup	FBgn0015919	Homeobox	0	0	0	0	0	0	0	0	0	0	0	0	0	3	3	0	0	0	0	0	5	0	6	6	6	6	0	0	0	0	0	0	0	0	0	0	0	0	0	0	0	0	0	0	0	0	0
gce	FBgn0030627	HLH	0	0	0	0	0	0	0	0	2	0	0	0	3	3	3	0	0	0	0	0	0	0	6	6	6	6	0	0	0	8	8	0	0	0	0	0	0	0	0	0	0	0	0	0	0	0	0
CG9793	FBgn0037620	zf-C2H2	0	0	0	0	0	0	0	0	0	0	0	0	0	0	3	0	0	0	0	0	0	0	0	0	0	6	0	0	0	0	0	0	0	0	0	0	0	0	0	0	0	0	0	0	0	0	0
sr	FBgn0003499	zf-C2H2	0	0	0	0	0	0	0	0	0	0	0	0	0	0	3	0	0	0	0	0	0	0	0	0	0	6	0	0	0	0	0	0	0	0	0	0	0	0	0	0	0	0	0	0	0	0	0
CG8089	FBgn0033993	zf-C2H2	0	0	0	0	0	0	0	0	0	0	0	0	0	0	3	0	0	0	0	0	0	0	0	0	0	6	0	0	0	0	0	0	0	0	0	0	0	0	0	0	0	0	0	0	0	0	0
Ets98B	FBgn0005659	Ets	0	0	0	0	0	0	0	0	0	0	0	0	0	0	3	0	0	0	0	0	0	0	0	0	0	6	0	0	0	0	0	0	0	0	0	0	0	0	9	0	0	0	0	0	0	0	0
OdsH	FBgn0026058	Homeobox	0	0	0	0	0	0	0	0	0	0	0	0	0	0	3	0	0	0	0	0	0	0	0	0	6	6	0	0	0	0	0	0	0	0	0	0	0	0	0	0	0	0	0	0	0	0	0
gsb-n	FBgn0001147	Homeobox|PAX	0	0	0	0	0	0	0	0	2	2	0	0	0	0	3	0	0	0	0	0	0	0	0	0	6	6	0	0	0	0	0	0	0	0	0	0	0	0	0	0	0	0	10	0	0	0	0
ara	FBgn0015904	Homeobox	0	0	0	0	0	0	0	0	0	0	3	0	3	3	3	0	0	0	0	0	0	0	0	0	6	6	0	0	0	0	0	0	0	0	0	0	0	0	0	0	0	0	0	0	0	0	0
disco-r	FBgn0042650	zf-C2H2	0	0	0	0	0	0	0	0	0	0	0	0	0	3	0	0	0	0	0	0	0	0	0	6	6	6	0	0	0	0	0	0	0	0	0	0	0	0	0	0	0	0	0	10	0	0	0
btn	FBgn0014949	Homeobox	0	0	0	0	0	2	0	0	2	2	3	3	3	3	3	0	0	0	0	0	0	0	0	0	6	6	0	0	0	0	0	0	0	0	0	0	0	0	0	0	0	0	0	0	0	0	0
fd96Cb	FBgn0004898	Fork_head	0	0	0	0	0	0	0	0	2	2	3	3	3	3	3	0	0	0	0	0	0	0	0	0	6	0	0	0	0	0	0	0	0	0	0	0	0	0	0	0	0	0	0	0	0	0	0
Sp1	FBgn0020378	zf-C2H2	0	0	0	0	0	0	0	2	2	2	0	0	3	3	3	0	0	0	0	0	0	0	0	0	6	6	0	0	0	0	0	0	0	0	0	0	0	0	0	0	0	0	0	0	0	0	0
esn	FBgn0028642	zf-C2H2	0	0	0	0	0	0	0	2	2	2	0	0	3	3	3	0	0	0	0	0	0	0	0	0	6	6	0	0	0	0	0	0	0	0	0	0	0	9	9	0	0	0	0	0	0	0	0
tio	FBgn0028979	zf-C2H2	0	0	0	0	0	0	0	0	2	2	0	3	3	3	3	0	0	0	0	0	0	0	0	0	6	6	0	0	0	0	0	0	0	0	0	0	9	9	9	0	0	0	0	0	0	0	0
ap	FBgn0000099	Homeobox	0	0	0	0	0	0	0	0	2	2	0	0	3	3	0	0	0	0	0	0	0	0	0	0	6	6	0	0	0	0	0	0	0	0	0	0	0	9	9	0	0	0	10	10	0	0	0
gcm	FBgn0014179	GCM	0	0	0	0	0	0	0	0	2	2	0	0	3	3	0	0	0	0	0	0	0	0	0	0	0	0	0	0	0	0	0	0	0	0	0	0	0	0	0	10	10	0	0	0	0	0	12
sna	FBgn0003448	zf-C2H2	0	0	0	0	0	0	0	2	2	2	0	0	3	3	0	0	0	0	0	0	0	0	0	0	0	0	0	0	0	8	8	0	0	0	0	0	0	0	0	10	10	0	0	0	0	0	0
Dfd	FBgn0000439	Homeobox	0	0	0	0	0	0	0	0	2	2	3	3	3	3	3	0	0	0	0	0	0	0	0	0	0	6	0	0	0	0	0	0	0	0	0	0	0	0	0	10	10	10	0	0	0	0	0
gcm2	FBgn0019809	GCM	0	0	0	0	0	0	0	0	0	0	0	0	0	0	3	0	0	0	0	0	0	0	0	0	0	0	0	0	0	0	0	0	0	0	0	0	0	0	0	10	10	10	10	0	0	0	0
rgr	FBgn0033310	zf-C2H2	0	0	0	0	0	0	0	0	0	0	0	0	0	3	3	0	0	0	0	0	0	0	0	0	0	0	0	0	0	0	0	0	0	8	0	0	0	0	0	10	10	10	10	10	0	0	0
Ubx	FBgn0003944	Homeobox	0	0	0	0	0	2	0	2	2	2	3	3	3	0	0	0	0	0	0	0	0	0	0	0	0	0	0	0	0	0	0	0	0	0	0	0	0	0	0	10	10	10	10	0	0	11	0
gt	FBgn0001150	bZIP	0	0	0	0	0	2	2	2	2	2	3	0	0	0	0	0	0	0	0	0	0	0	0	0	0	0	0	0	0	0	0	0	0	0	0	0	0	0	0	10	10	10	10	0	11	0	0
Six4	FBgn0027364	Homeobox	0	0	0	0	0	2	2	2	2	2	0	3	0	0	0	0	0	0	0	0	0	0	0	0	0	0	0	0	0	0	0	0	0	0	0	0	0	0	0	0	10	10	10	0	0	0	0
zfh1	FBgn0004606	Homeobox|zf-C2H2	0	0	0	0	0	0	0	2	2	2	0	3	0	0	3	0	0	0	0	0	0	0	0	0	0	0	0	0	0	0	8	0	0	0	0	0	0	0	0	10	10	10	10	0	0	11	0
pzg	FBgn0259785	zf-C2H2	0	0	0	0	0	0	2	2	2	2	0	3	3	0	0	0	0	0	0	0	0	0	0	0	0	0	0	0	0	0	0	0	0	8	0	0	0	0	0	0	0	0	0	0	0	0	0
tna	FBgn0026160	zf-MIZ	0	0	0	0	0	0	2	2	2	2	0	3	0	0	0	0	0	0	0	0	0	0	0	0	0	0	0	0	0	0	0	0	0	0	0	0	0	0	0	0	0	0	0	0	0	0	0
CG8290	FBgn0026573	MADF	0	0	0	0	0	0	2	0	2	2	0	3	0	0	0	0	0	0	0	0	0	0	0	0	0	0	0	0	0	0	0	0	0	0	0	0	0	0	0	0	0	0	0	0	0	0	0
CG33213	FBgn0053213	zf-C2H2	0	0	0	0	0	0	0	2	2	2	0	0	3	0	0	0	0	0	0	0	0	0	0	0	0	0	0	0	0	0	0	0	0	0	0	0	0	0	0	0	0	0	0	0	0	0	0
CG6791	FBgn0037918	zf-C2H2	0	0	0	0	0	0	0	2	2	2	0	0	3	0	0	0	0	0	0	0	0	0	0	0	0	0	0	0	0	0	0	0	0	0	0	0	0	0	0	0	0	0	0	0	0	0	0
CG3227	FBgn0031434	BEN	0	0	0	0	0	0	0	2	2	2	0	0	3	0	0	0	0	0	0	0	0	0	0	0	0	0	0	0	0	0	0	0	0	0	0	0	0	0	0	0	0	0	0	0	0	0	0
sd	FBgn0003345	TEA	0	0	0	0	0	0	0	2	2	2	0	0	3	0	0	0	0	0	0	0	0	0	0	0	0	0	0	0	0	0	0	0	0	0	0	0	0	0	0	0	0	0	0	0	0	0	0
cic	FBgn0028386	HMG_box	0	0	0	0	0	0	0	2	0	0	0	0	3	0	0	0	0	0	0	0	0	0	0	6	0	0	0	0	0	0	0	0	0	0	0	0	0	0	0	0	0	0	0	0	0	0	0
ATbp	FBgn0039946	zf-C2H2	0	0	0	0	0	0	0	0	0	0	0	0	0	0	3	0	0	0	0	0	0	0	0	0	0	0	0	0	0	0	0	0	0	8	0	0	0	0	9	0	0	0	0	10	0	0	0
hth	FBgn0001235	Homeobox	0	0	0	0	0	0	0	0	0	0	0	0	0	0	3	0	0	0	0	0	0	0	0	0	6	6	0	0	0	0	0	0	0	8	0	0	0	0	9	0	0	0	0	0	0	0	0
NC2beta	FBgn0028926	CBFA_NFYB_domain	0	0	0	0	0	0	0	0	0	2	0	0	0	0	3	0	0	0	0	0	0	0	0	0	0	6	0	0	0	0	0	0	0	0	0	0	0	0	9	0	0	0	0	0	0	0	0
CG10654	FBgn0036294	zf-C2H2	0	0	0	0	0	0	0	0	0	0	0	0	0	0	3	0	4	4	0	0	0	0	0	0	0	0	0	0	0	0	0	0	0	0	0	0	0	0	9	0	0	0	0	0	0	0	0
NFAT	FBgn0030505	RHD|TIG	0	0	0	0	0	0	0	0	0	0	0	0	0	0	3	0	0	0	0	0	0	0	0	0	0	0	0	0	0	0	0	0	0	0	0	0	0	0	9	0	0	0	0	0	0	0	0
aop	FBgn0000097	Ets	0	0	0	0	0	2	0	0	0	0	3	0	0	0	0	0	0	0	0	0	0	0	0	0	0	0	0	0	0	0	0	0	0	0	0	0	0	0	0	0	0	0	0	0	0	0	0
jumu	FBgn0015396	Fork_head	0	0	0	0	0	0	0	0	2	2	0	0	0	3	3	0	0	0	0	0	0	0	0	0	0	0	0	0	0	0	0	0	0	0	0	0	0	0	0	0	0	0	0	0	11	11	0
klu	FBgn0013469	zf-C2H2	0	0	0	0	0	0	0	2	2	2	0	0	0	3	0	0	0	0	0	5	5	0	0	0	0	0	0	0	0	0	0	0	8	0	0	0	0	0	9	0	0	0	0	0	0	0	0
svp	FBgn0003651	zf-C4	0	0	0	0	0	0	0	2	2	2	0	0	0	3	3	0	0	0	0	0	0	0	0	0	0	0	0	0	0	0	0	0	0	0	0	0	0	0	0	0	0	0	0	0	0	0	0
HLHm5	FBgn0002631	HLH	0	0	0	1	1	2	2	2	2	0	0	3	3	3	0	0	0	0	0	0	0	0	0	0	0	0	0	0	0	0	0	0	0	0	0	0	0	0	0	0	0	0	0	0	0	0	0
bi	FBgn0000179	T-box	0	0	1	1	1	0	0	2	2	0	0	0	0	3	0	0	0	0	0	0	0	0	0	0	6	0	0	0	0	0	0	0	0	0	0	0	0	0	0	0	0	0	0	0	0	0	0
HLHm3	FBgn0002609	HLH	0	0	0	0	0	0	0	2	2	0	0	0	3	3	3	0	0	0	0	0	0	0	0	0	6	0	0	0	0	0	0	0	8	8	0	0	0	0	9	0	0	0	10	0	0	0	0
HLHmbeta	FBgn0002733	HLH	0	0	0	0	0	0	2	2	2	0	0	3	3	3	3	0	0	0	0	0	0	0	0	0	0	6	0	0	0	0	0	0	0	8	0	0	0	0	9	0	0	0	0	0	0	0	0
ato	FBgn0010433	HLH	0	0	0	0	0	0	0	0	0	2	0	3	3	0	0	0	0	0	0	0	0	0	6	6	6	0	0	0	0	0	0	0	0	0	0	0	0	0	0	0	0	0	0	0	0	0	0
prd	FBgn0003145	Homeobox|PAX	0	0	0	0	0	0	2	0	0	0	3	3	3	3	0	0	0	0	0	0	0	0	0	6	6	0	0	0	0	0	0	0	0	0	0	0	0	0	0	10	0	0	0	0	0	0	0
Poxn	FBgn0003130	PAX	0	0	0	0	0	0	0	0	0	2	0	0	3	0	3	0	0	0	0	0	5	0	0	0	0	0	0	0	0	0	0	0	0	0	0	0	0	0	0	0	0	0	0	0	0	0	0
amos	FBgn0003270	HLH	0	0	0	0	0	0	0	0	0	0	3	3	3	0	0	0	0	0	0	0	0	0	0	0	0	0	0	0	0	0	0	0	0	0	0	0	0	0	0	0	0	0	0	0	0	0	0
sens	FBgn0002573	zf-C2H2	0	0	1	0	0	0	0	0	0	0	0	0	3	0	0	0	4	4	0	0	0	0	0	6	0	0	0	0	0	0	0	0	0	0	0	0	0	0	0	0	0	0	0	0	0	0	0
lbe	FBgn0011278	Homeobox	0	0	0	0	0	0	0	0	0	2	0	0	0	3	3	0	0	0	0	0	0	0	0	0	0	0	0	0	0	0	0	0	0	0	0	0	0	0	0	0	0	0	0	0	11	11	0
lbl	FBgn0008651	Homeobox	0	0	0	0	0	0	0	0	0	2	0	0	0	3	3	0	0	0	0	0	0	0	0	0	0	0	0	0	0	0	0	0	0	0	0	0	0	0	0	0	0	0	0	0	11	11	0
eyg	FBgn0000625	Homeobox|PAX	0	0	0	0	0	0	0	0	0	0	0	0	0	3	3	4	4	0	0	0	0	0	0	0	0	0	0	0	0	0	0	0	0	0	0	0	0	0	0	0	0	0	0	0	0	0	0
sv	FBgn0005561	PAX	0	0	0	0	0	0	0	0	0	0	0	0	0	3	0	0	0	0	0	0	0	0	0	0	0	0	0	0	0	0	0	0	0	0	0	0	0	0	0	0	0	0	0	0	0	0	0
B-H1	FBgn0011758	Homeobox	0	0	0	0	0	0	0	0	0	2	0	0	3	3	3	0	0	0	0	0	0	0	0	0	0	0	0	0	0	0	0	0	0	0	0	0	0	0	0	0	0	0	0	0	0	0	0
al	FBgn0000061	Homeobox	0	0	0	0	0	0	0	0	0	0	0	0	3	3	3	0	0	0	0	0	0	0	0	0	0	0	0	0	0	0	0	0	0	8	0	0	0	0	0	0	0	0	0	0	0	0	0
fd96Ca	FBgn0004897	Fork_head	0	0	0	0	0	0	0	2	2	2	0	0	3	0	0	0	0	0	0	0	0	0	0	0	0	0	0	0	0	0	0	0	0	0	0	0	0	0	0	0	0	0	0	0	0	0	0
seq	FBgn0028991	zf-C2H2	0	0	0	0	0	2	2	2	2	2	0	0	3	0	0	0	0	0	0	0	0	0	0	0	0	0	0	0	0	0	0	0	0	0	0	0	0	0	0	0	0	0	0	0	0	0	0
B-H2	FBgn0004854	Homeobox	0	0	0	0	0	0	2	2	0	2	0	0	3	3	3	0	0	0	0	0	0	0	0	0	0	0	0	0	0	0	0	0	0	0	0	0	0	0	0	0	0	0	0	0	0	0	0
pb	FBgn0051481	Homeobox	0	0	0	0	0	0	0	0	0	2	0	0	3	0	0	0	0	0	0	0	0	0	0	0	0	0	0	0	7	0	0	0	0	0	0	0	0	0	0	0	0	0	10	10	0	0	0
HLHmdelta	FBgn0002734	HLH	0	0	0	1	1	0	2	2	2	2	0	3	3	3	0	0	0	0	0	0	0	0	0	0	0	0	7	7	7	0	0	0	0	0	0	0	0	0	0	0	0	0	10	0	0	0	0
HLHmgamma	FBgn0002735	HLH	0	0	0	1	1	0	2	2	2	2	0	3	3	0	0	0	0	0	0	0	0	0	0	0	0	0	0	7	7	0	0	0	8	0	0	0	0	9	0	0	0	0	10	0	0	0	0
E(spl)	FBgn0000591	HLH	0	0	1	1	1	2	2	2	2	2	0	3	3	3	0	0	0	0	0	0	0	0	0	0	0	0	7	7	7	0	0	8	8	0	0	0	0	0	0	0	0	0	0	0	0	0	0
ab	FBgn0259750	zf-C2H2	0	0	0	0	0	0	2	2	2	2	0	0	0	3	3	0	0	0	0	0	0	6	6	6	0	0	0	7	7	0	0	0	0	0	0	0	0	0	0	0	0	10	10	10	0	0	0
so	FBgn0003460	Homeobox	1	1	1	1	0	0	2	0	0	0	0	0	3	3	3	0	0	0	0	0	0	6	6	6	0	0	0	7	7	0	0	0	0	0	0	0	0	0	0	0	10	0	0	0	0	0	0
CG11696	FBgn0030314	AT_hook|zf-C2H2	0	1	1	1	1	0	2	2	2	0	3	3	3	3	0	0	0	0	0	5	5	0	0	0	6	0	0	7	7	0	8	0	0	0	0	9	0	0	0	0	10	10	0	0	0	0	0
CG1620	FBgn0033183	Myb_DNA-binding	0	0	0	0	0	0	0	0	2	2	3	0	0	0	0	0	0	0	0	0	0	0	0	0	0	0	0	0	0	0	8	8	0	0	0	0	0	0	0	0	10	10	0	0	0	0	0
slou	FBgn0002941	Homeobox	0	0	0	0	0	0	0	0	2	2	3	0	0	0	0	0	0	0	0	0	0	0	0	0	0	0	0	0	7	0	0	0	0	0	0	0	0	0	0	0	10	10	10	10	0	0	0
CG11247	FBgn0037120	zf-C2H2	0	0	0	0	0	0	0	2	2	2	3	0	0	0	0	0	0	0	0	0	0	0	0	0	0	6	0	0	0	0	8	8	8	8	0	0	0	0	0	0	10	10	10	10	0	0	0
exex	FBgn0041156	Homeobox	0	0	0	0	0	2	0	0	2	2	3	3	0	0	0	0	0	0	0	0	0	0	0	0	0	0	0	0	0	8	8	8	8	8	0	0	0	0	0	0	0	0	0	0	0	0	0
l(1)sc	FBgn0002561	HLH	0	0	1	0	0	2	2	2	2	2	3	3	0	0	0	0	0	0	0	0	0	0	0	0	0	0	0	7	7	0	8	8	8	0	0	0	0	0	0	0	0	10	10	0	0	0	0
CG3838	FBgn0032130	BESS	0	0	0	0	0	2	2	2	2	2	3	3	3	0	0	0	0	0	0	0	0	0	0	0	0	6	0	0	0	0	8	8	0	8	0	0	0	0	0	0	10	0	0	0	0	0	0
esg	FBgn0001981	zf-C2H2	0	0	0	0	0	2	2	2	2	2	3	3	3	3	3	0	0	0	0	0	0	0	0	0	0	6	0	0	0	0	0	8	8	8	0	0	0	0	0	0	0	0	0	0	0	0	0
CG13624	FBgn0039209	bZIP	0	0	0	0	0	0	2	2	2	2	0	3	3	0	0	0	0	0	0	0	0	0	0	0	0	0	0	0	0	0	0	8	8	0	0	0	0	0	0	0	0	0	0	0	0	0	0
dve	FBgn0020307	Homeobox	0	0	0	0	0	0	2	2	2	2	3	0	3	3	0	0	0	0	0	0	0	0	6	6	6	6	0	0	0	0	8	8	8	8	0	0	0	0	0	0	0	0	0	0	0	0	0
pdm2	FBgn0004394	Homeobox|Pou	0	0	0	0	0	2	2	2	2	2	3	3	3	3	0	0	0	0	0	0	0	0	0	0	6	6	0	0	0	0	0	8	8	8	0	0	0	0	0	0	0	0	0	0	0	0	0
mirr	FBgn0014343	Homeobox	0	0	0	0	0	0	0	2	2	2	0	3	3	3	0	0	0	0	0	0	0	6	6	0	6	6	0	0	0	0	0	0	0	0	0	0	0	0	0	0	0	0	0	0	0	0	0
nub	FBgn0085424	Homeobox|Pou	0	0	0	0	0	0	0	2	2	2	3	3	3	0	0	0	0	0	0	0	0	6	6	0	6	6	0	0	0	0	0	0	8	8	0	0	0	0	0	0	0	0	0	0	0	0	0
lab	FBgn0002522	Homeobox	0	0	0	0	0	0	0	2	2	2	0	3	0	0	0	0	0	0	0	0	0	6	6	6	6	6	0	0	0	8	8	8	8	8	0	0	0	0	0	0	0	0	0	0	0	0	0
cnc	FBgn0000338	bZIP	0	0	0	0	0	0	0	0	0	0	3	3	3	0	3	0	0	0	0	0	0	6	6	6	6	6	0	0	0	0	0	0	8	8	0	0	0	0	0	0	0	0	0	0	0	0	0
byn	FBgn0011723	T-box	0	0	0	0	0	0	0	0	0	0	0	0	0	3	3	0	0	0	0	0	0	0	0	0	0	0	0	0	0	0	0	0	0	0	9	9	9	9	9	0	0	0	0	0	0	0	0
otp	FBgn0015524	Homeobox	0	0	0	0	0	0	0	0	2	2	0	0	0	0	3	0	0	0	0	0	0	0	0	0	0	0	0	0	0	0	0	0	0	0	0	9	9	9	9	0	0	0	0	0	0	0	0
zfh2	FBgn0004607	Homeobox|zf-C2H2	0	0	0	0	0	2	2	2	2	2	0	0	0	0	3	0	0	0	0	0	0	0	0	0	0	0	0	0	0	8	8	8	0	0	9	9	9	9	9	0	0	0	0	0	0	0	0
jing	FBgn0086655	zf-C2H2	0	0	0	0	0	0	2	0	2	2	0	0	0	3	0	0	0	0	0	0	0	0	0	0	0	0	0	0	0	0	8	0	0	0	0	9	0	0	0	0	0	10	10	10	0	0	0
term	FBgn0003683	zf-C2H2	0	0	0	0	0	0	2	0	0	0	0	3	0	0	0	0	0	0	0	0	0	0	6	0	0	0	0	0	0	0	8	0	0	0	0	9	9	0	0	0	10	0	0	0	0	0	0
D	FBgn0000411	HMG_box	0	0	0	0	0	2	2	2	2	2	3	3	3	3	3	0	0	4	0	0	0	0	0	0	0	0	0	0	0	0	0	0	0	0	9	9	9	9	9	0	0	0	0	0	0	0	0
salm	FBgn0004579	zf-C2H2	0	0	0	0	0	2	2	2	2	2	3	3	3	3	3	0	0	0	0	5	5	0	0	0	0	0	0	0	0	0	0	0	0	0	9	9	0	0	0	0	0	0	0	10	0	0	0
dpn	FBgn0010109	HLH	0	0	0	0	0	2	2	2	2	2	3	3	3	3	0	0	0	0	0	0	0	0	0	0	0	0	0	0	0	0	0	0	8	0	0	9	9	0	0	10	10	0	0	0	0	0	0
run	FBgn0003300	Runt	0	0	0	0	0	2	2	2	2	2	3	3	3	3	0	0	0	0	0	0	0	0	0	0	0	0	0	0	0	0	0	0	0	0	9	9	9	0	0	10	0	0	0	0	0	0	0
Su(H)	FBgn0004837	TIG	0	0	0	0	0	2	0	0	2	2	3	3	0	0	0	0	0	0	0	0	0	0	0	0	0	0	0	0	0	0	0	0	0	0	9	9	0	0	0	0	0	0	0	0	0	0	0
hb	FBgn0001180	zf-C2H2	0	0	0	0	0	2	2	2	2	2	3	3	0	0	0	0	0	0	0	0	0	6	0	0	0	0	0	0	0	0	0	0	0	0	9	9	9	0	0	0	0	0	0	0	0	0	0
CG13894	FBgn0035157	THAP	0	0	0	1	0	2	2	2	2	2	3	0	3	3	3	0	0	0	0	0	0	0	0	0	0	0	0	0	0	0	0	0	0	0	0	0	0	0	0	0	0	0	0	0	0	0	0
CG16778	FBgn0003715	HTH_psq	0	0	0	0	0	2	2	2	2	2	3	0	0	3	0	0	0	0	0	0	0	0	0	0	0	0	0	0	0	0	0	0	0	0	0	0	0	0	0	0	0	0	0	0	0	0	0
E5	FBgn0008646	Homeobox	0	0	0	0	0	2	2	2	0	0	3	0	0	3	0	0	0	0	5	5	5	0	0	0	0	0	0	0	0	0	0	0	0	0	0	0	0	0	0	0	0	0	0	0	0	0	0
Oaz	FBgn0033939	zf-C2H2	0	0	1	0	0	2	2	2	2	2	0	0	3	0	0	0	0	0	0	5	5	0	0	0	0	0	0	0	0	0	0	0	0	0	0	0	0	0	0	0	0	0	0	0	0	0	0
ci	FBgn0004859	zf-C2H2	0	0	0	0	0	2	2	2	0	0	3	3	3	3	3	0	0	0	0	0	0	0	0	0	0	0	0	0	0	0	0	0	0	0	0	0	0	0	0	0	0	0	0	0	0	0	0
grh	FBgn0259211	CP2	0	0	0	0	0	2	2	0	0	0	3	3	0	3	3	0	0	0	0	5	0	0	0	0	0	0	0	0	0	0	0	0	0	0	0	0	0	0	0	0	0	0	0	0	0	0	0
SoxN	FBgn0029123	HMG_box	0	1	1	0	0	2	2	2	2	2	3	3	3	3	3	0	0	0	0	0	0	0	0	0	0	0	0	0	0	0	0	0	0	0	0	0	0	0	0	0	0	0	0	0	0	0	0
btd	FBgn0000233	zf-C2H2	0	0	0	0	0	2	2	2	2	2	0	0	3	3	3	0	0	0	0	0	0	0	0	0	0	0	0	0	0	0	0	0	0	0	0	0	0	0	0	0	0	0	0	0	0	0	0
Scr	FBgn0003339	Homeobox	0	0	0	0	0	0	0	2	0	2	3	3	3	3	3	4	0	0	0	0	0	0	0	0	0	0	0	0	0	0	0	0	0	0	0	0	0	0	0	0	0	0	0	0	0	0	0
CG9883	FBgn0031435	BEN	1	1	1	0	0	2	2	2	0	0	3	3	0	0	0	0	0	0	0	0	0	0	0	0	0	0	0	0	0	0	0	0	0	0	0	0	0	0	0	0	0	0	0	0	0	0	0
dan	FBgn0039286	HTH_psq_like	1	1	0	0	0	2	2	2	2	2	3	3	0	0	0	0	0	0	0	0	0	0	0	0	0	0	0	0	0	0	0	0	0	0	0	0	0	0	0	0	0	0	0	0	0	0	0
achi	FBgn0033749	Homeobox	0	0	0	0	0	0	2	2	2	2	0	3	0	0	0	0	0	0	0	0	0	0	0	0	0	0	0	0	0	0	0	0	0	0	0	0	0	0	0	0	0	0	0	0	0	0	0
nerfin-1	FBgn0028999	zf-C2H2	0	0	0	0	0	0	2	2	2	2	3	3	0	0	0	0	0	0	0	0	0	0	0	0	0	0	0	0	0	0	0	0	8	0	0	0	0	0	0	0	0	0	0	0	0	0	0
E2f	FBgn0011766	E2F_TDP	0	0	0	0	0	2	2	2	2	2	0	3	0	0	0	0	0	0	0	0	0	0	0	0	0	0	0	0	0	0	0	0	8	8	0	0	0	0	0	0	0	0	0	0	0	0	0
brat	FBgn0010300	zf-B_box	0	0	0	0	0	2	2	2	2	2	3	3	0	0	0	0	0	0	0	0	0	0	0	0	0	0	0	0	0	0	0	0	0	0	0	0	0	0	0	10	0	0	0	0	0	0	0
cas	FBgn0004878	AT_hook|zf-C2H2	0	0	0	0	0	2	2	2	2	2	3	3	0	0	0	0	0	0	0	0	0	0	0	0	0	0	0	0	0	0	0	0	0	0	0	0	0	0	0	0	0	0	0	0	0	0	0
ind	FBgn0025776	Homeobox	0	0	0	0	0	2	2	2	2	2	3	3	0	0	0	0	0	0	0	0	0	0	0	0	0	0	0	0	0	0	0	0	0	0	0	0	0	0	0	0	0	0	0	0	0	0	0
danr	FBgn0039283	HTH_psq_like	0	0	0	0	0	2	2	2	2	2	3	3	0	0	0	0	0	0	0	0	0	0	0	0	0	0	0	0	0	0	0	0	0	0	0	0	0	0	0	10	0	0	0	0	0	0	0
Neu2	FBgn0037085	zf-C2H2	0	0	0	0	0	2	2	2	2	0	3	3	0	0	0	0	0	0	0	0	0	0	0	0	0	0	0	0	0	0	0	0	0	0	0	0	0	0	0	0	0	0	0	0	0	0	0
vnd	FBgn0003986	Homeobox	0	0	0	0	0	2	2	2	2	2	3	0	0	0	0	0	0	0	0	0	0	0	0	0	0	0	0	0	0	0	0	0	0	8	0	0	0	0	0	0	0	0	0	0	0	0	0
CG32105	FBgn0052105	Homeobox	0	0	0	0	0	2	2	0	2	2	3	0	0	0	0	0	0	0	0	0	0	0	0	0	0	0	0	0	0	8	0	0	0	0	0	0	9	0	0	0	0	0	0	0	0	0	0
CG6854	FBgn0036478	BESS|MADF	0	0	0	0	0	0	0	0	2	2	3	0	0	0	0	0	0	0	0	0	0	0	0	0	0	0	0	0	0	0	0	0	0	0	0	0	0	0	0	0	0	0	0	0	0	0	0
ac	FBgn0000022	HLH	0	0	0	0	0	0	2	2	2	0	3	0	0	0	0	0	0	0	0	0	0	0	0	0	0	0	0	0	7	0	0	0	0	0	0	0	0	0	0	0	0	0	0	0	0	0	0
ftz	FBgn0001077	Homeobox	0	0	0	0	0	0	0	2	2	0	3	3	0	0	0	0	0	0	0	0	0	0	0	0	0	0	0	0	0	0	0	0	0	0	0	0	9	0	0	10	0	0	0	0	0	0	0
pros	FBgn0004595	Prox1	0	0	1	0	0	2	2	2	2	2	3	3	0	0	3	0	0	0	0	0	0	0	0	0	0	0	0	0	0	0	0	0	0	8	0	0	0	0	0	0	0	0	0	0	0	0	0
Mitf	FBgn0067895	HLH	0	0	0	0	0	2	2	2	2	2	0	0	0	3	3	0	0	0	0	0	0	0	0	0	6	6	0	0	0	0	0	0	0	0	0	0	0	0	0	0	0	0	0	0	0	0	0
oc	FBgn0004102	Homeobox	0	0	0	0	0	2	2	2	2	2	0	0	0	3	3	0	0	0	0	0	0	0	0	6	6	6	0	0	0	0	0	0	0	0	0	0	0	0	0	0	0	0	0	0	0	0	0
Rx	FBgn0020617	Homeobox	0	0	0	0	0	2	2	2	2	2	0	0	0	0	3	0	0	0	0	0	0	0	0	0	6	6	0	0	0	0	0	0	0	0	0	0	0	0	0	0	0	0	0	0	0	11	0
Optix	FBgn0025360	Homeobox	1	0	0	0	0	2	2	2	2	2	0	0	0	0	3	0	0	0	0	0	0	6	6	6	6	6	0	0	0	0	0	0	0	0	0	0	0	0	0	0	0	0	0	0	0	0	0
HGTX	FBgn0040318	Homeobox	0	0	0	0	0	2	2	2	2	2	0	0	3	0	0	0	0	0	0	0	0	0	0	6	6	6	0	0	0	0	0	0	8	0	0	0	0	0	0	0	0	0	0	0	0	0	0
Dll	FBgn0000157	Homeobox	1	1	1	0	0	2	2	2	2	2	0	0	0	3	3	0	0	0	0	0	0	0	6	6	6	0	0	0	0	0	0	0	0	0	0	0	0	0	0	0	0	0	0	0	0	0	0
ems	FBgn0000576	Homeobox	0	0	0	0	0	2	2	2	2	2	0	3	3	3	3	0	0	0	5	5	5	0	6	6	6	6	0	0	0	0	0	0	0	0	0	0	0	0	0	0	0	0	0	0	0	0	0
Blimp-1	FBgn0035625	zf-C2H2	1	1	1	1	0	2	2	0	2	0	3	0	0	0	3	0	0	0	0	0	0	6	6	6	6	6	0	0	0	0	0	0	0	0	0	9	9	9	9	0	0	0	0	0	0	0	0
disco	FBgn0000459	zf-C2H2	1	1	1	1	0	0	0	0	0	0	0	3	3	3	0	0	0	0	0	0	0	0	0	6	6	6	0	0	0	8	0	0	0	0	9	9	0	0	0	0	0	0	0	0	0	0	0
inv	FBgn0001269	Homeobox	0	0	0	0	0	2	2	2	2	2	3	3	3	3	3	0	4	0	0	0	0	0	0	0	6	6	0	0	0	0	0	0	0	0	0	0	0	9	9	0	0	0	0	0	0	0	0
slp2	FBgn0004567	Fork_head	0	0	0	0	0	2	2	2	2	2	3	3	3	3	3	0	0	0	0	0	0	0	0	0	6	6	0	0	0	0	0	0	0	0	0	0	0	0	0	0	0	0	0	10	0	0	0
grn	FBgn0001138	GATA	0	0	0	0	0	2	2	2	2	2	3	3	3	3	3	0	0	0	0	5	5	0	0	6	6	6	0	0	0	0	0	0	0	8	0	0	0	0	0	0	0	0	0	0	0	0	0
h	FBgn0001168	HLH	0	0	0	0	0	2	2	2	0	0	3	3	3	3	3	0	0	0	0	0	0	6	6	6	6	0	0	0	0	0	0	0	0	0	0	0	0	9	9	0	0	0	0	0	0	0	0
shn	FBgn0003396	zf-C2H2	0	0	0	0	0	2	0	0	0	0	3	3	3	3	3	0	0	0	0	0	0	6	6	6	6	6	0	0	0	0	0	0	0	8	0	0	0	0	9	0	0	0	0	0	0	0	0
Awh	FBgn0013751	Homeobox	0	0	0	0	0	2	2	2	2	2	0	3	3	3	3	0	0	0	0	0	0	0	6	6	6	6	0	0	0	0	0	0	0	0	0	0	0	0	0	0	0	0	0	0	0	0	0
mid	FBgn0005511	T-box	0	0	0	0	0	2	2	2	2	2	3	3	3	3	3	0	0	0	0	0	0	6	6	6	6	6	0	0	0	0	0	0	0	0	0	0	0	0	0	0	0	0	0	0	11	11	0
gsb	FBgn0001148	Homeobox|PAX	0	0	0	0	0	2	2	0	2	0	3	3	3	3	3	0	0	0	0	0	0	6	6	6	6	6	0	0	0	0	0	0	0	0	0	0	0	0	0	0	0	0	0	0	0	0	0
hbn	FBgn0008636	Homeobox	0	1	1	0	0	2	2	2	2	2	3	3	0	0	0	0	0	0	0	0	0	6	6	6	6	6	0	0	0	0	0	0	0	0	0	0	0	0	0	0	0	0	0	0	0	0	0
tup	FBgn0003896	Homeobox	0	0	0	0	0	2	2	2	2	2	3	3	3	3	3	0	0	0	0	0	0	6	6	6	6	6	0	7	0	0	0	0	0	0	0	0	0	0	0	0	0	0	0	0	11	11	0
kni	FBgn0001320	zf-C4	0	0	0	0	0	0	0	0	0	0	3	3	3	3	3	0	0	0	0	5	5	6	6	6	6	6	0	0	0	8	8	0	0	0	0	0	0	9	9	10	10	0	0	0	0	0	0
knrl	FBgn0001323	zf-C4	0	0	0	0	0	2	2	2	0	0	3	0	3	3	3	0	0	0	0	5	5	6	6	6	6	6	0	0	0	8	8	8	0	0	0	0	0	9	9	10	10	10	0	0	0	0	0
apt	FBgn0015903	SANT	0	0	0	0	0	2	2	2	2	2	3	3	3	3	3	0	0	0	0	5	0	6	6	6	6	6	0	0	0	8	8	8	0	0	9	9	9	0	9	0	0	0	0	0	11	11	0
drm	FBgn0024244	zf-C2H2	0	0	0	0	0	0	0	0	0	0	3	3	3	3	3	0	0	0	0	0	0	6	6	6	6	6	0	0	0	0	0	0	0	0	9	9	9	9	9	0	0	0	0	0	0	11	0
CG1621	FBgn0033182	BESS	0	0	0	0	0	2	2	2	0	0	3	3	3	3	3	0	0	0	0	0	0	0	0	0	6	6	0	0	0	0	0	0	0	0	0	9	9	0	0	0	0	0	0	0	0	0	0
sob	FBgn0004892	zf-C2H2	0	0	0	0	0	2	2	2	0	0	3	3	3	3	3	0	0	0	0	0	0	0	6	6	6	6	0	0	0	0	0	0	0	0	0	9	9	9	9	0	10	0	0	0	0	0	0
en	FBgn0000577	Homeobox	0	0	0	0	0	2	2	2	2	2	3	3	3	3	3	0	0	0	0	0	0	0	0	0	6	6	0	0	0	0	0	0	0	0	0	9	9	9	9	10	10	10	0	0	0	0	0
noc	FBgn0005771	zf-C2H2	0	0	0	0	0	2	2	2	0	0	3	3	3	0	0	0	0	0	0	5	0	0	0	0	6	6	0	0	0	0	0	8	8	8	0	9	9	9	9	0	10	10	10	10	0	0	0
opa	FBgn0003002	zf-C2H2	0	0	0	0	0	0	0	2	2	2	3	3	3	3	3	0	0	0	0	0	0	0	0	0	0	0	0	0	0	0	0	0	0	8	0	0	0	0	0	10	10	0	10	10	0	0	0
tsh	FBgn0003866	zf-C2H2	0	0	0	0	0	0	0	0	2	2	3	3	3	3	3	0	0	0	0	0	0	0	0	0	0	0	0	0	0	0	0	0	0	8	0	0	0	0	0	10	10	10	10	10	0	0	0
Antp	FBgn0260642	Homeobox	0	0	0	0	0	0	0	2	2	2	3	3	3	3	3	0	0	0	0	0	0	0	0	0	0	0	0	0	0	0	0	0	0	0	0	0	0	0	0	10	10	10	10	0	0	11	0
abd-A	FBgn0000014	Homeobox	0	0	0	0	0	0	0	0	2	2	3	3	3	3	3	0	0	0	0	0	0	0	0	0	0	0	0	0	0	0	0	0	0	0	0	0	0	0	0	0	10	10	10	0	11	11	0
Abd-B	FBgn0000015	Homeobox	0	0	0	0	0	0	0	2	2	2	3	3	3	3	3	0	0	0	0	5	5	0	0	0	0	0	0	0	0	0	0	0	0	0	0	0	0	0	9	10	10	10	10	10	11	11	0
Dr	FBgn0000492	Homeobox	0	0	0	0	0	2	2	2	0	2	3	3	3	3	3	0	4	0	0	0	0	0	0	6	0	6	0	7	7	0	0	0	0	0	0	0	0	0	9	0	10	10	10	10	0	0	0
chn	FBgn0015371	zf-C2H2	1	1	1	1	1	2	2	2	2	2	3	3	3	3	3	0	0	0	0	0	0	0	0	0	0	0	0	0	0	0	0	0	0	0	0	0	0	0	0	10	10	10	10	0	0	0	0
odd	FBgn0002985	zf-C2H2	0	0	0	0	0	2	2	2	0	2	3	3	3	3	3	0	0	0	0	0	0	6	6	6	6	6	0	0	0	0	0	0	0	0	0	0	0	9	9	10	10	10	0	0	11	11	0
slp1	FBgn0003430	Fork_head	0	1	1	0	0	2	2	2	2	2	3	3	3	3	3	0	0	0	0	0	0	0	0	6	6	6	0	0	0	0	0	0	0	0	0	0	0	0	0	10	10	10	0	0	0	0	12
brk	FBgn0024250	BrkDBD	0	0	0	0	0	2	2	2	2	2	3	3	3	3	3	4	4	0	0	5	0	0	0	0	6	0	0	0	0	0	0	0	8	8	0	0	0	9	0	0	10	10	0	10	0	0	0
Doc2	FBgn0035956	T-box	1	1	0	0	0	2	2	2	0	0	3	3	3	3	3	0	0	0	0	0	0	0	0	0	6	0	0	0	0	0	0	0	0	0	9	9	9	9	9	0	0	0	0	0	11	11	0
Doc3	FBgn0035954	T-box	1	1	1	0	0	2	2	2	0	0	3	3	3	3	0	0	0	0	0	0	0	0	0	6	0	0	0	0	0	0	0	0	0	0	9	9	9	9	9	0	0	0	0	0	11	11	0
Doc1	FBgn0028789	T-box	1	1	1	1	0	2	2	2	2	0	3	3	3	3	3	0	0	0	0	0	0	6	6	6	6	6	0	0	0	0	0	0	0	0	9	9	9	9	9	0	0	0	0	0	11	0	0
Glut4EF	FBgn0263097	C-clamp	0	0	0	0	0	0	0	0	0	0	3	3	0	0	0	0	4	4	0	0	0	0	0	0	0	0	0	0	0	0	0	0	0	0	0	0	0	0	0	0	0	0	0	0	0	0	0
net	FBgn0002931	HLH	0	0	0	0	0	2	0	0	0	0	3	3	0	0	0	0	4	4	0	0	0	0	0	0	0	0	0	0	0	0	0	0	0	0	0	0	0	0	0	10	10	10	10	0	0	0	0
kay	FBgn0001297	bZIP	0	0	0	0	0	0	0	0	0	0	0	3	0	0	0	0	0	0	0	0	0	0	0	0	0	0	0	0	0	0	0	0	0	8	0	0	0	0	9	0	0	10	0	0	0	0	0
retn	FBgn0004795	ARID	0	0	0	0	0	2	2	0	0	0	0	3	0	0	0	0	0	0	0	0	0	0	0	0	0	0	0	7	7	0	0	0	0	0	0	0	0	0	0	0	0	10	10	10	0	0	0
zen	FBgn0004053	Homeobox	0	0	0	0	0	2	0	0	0	0	3	0	0	0	0	0	0	0	0	0	0	0	0	0	0	0	0	0	0	8	0	0	0	0	0	0	0	0	0	0	0	0	0	0	0	0	0
zen2	FBgn0004054	Homeobox	0	0	0	0	0	0	0	0	0	0	3	0	0	0	0	0	0	0	0	0	0	6	0	0	0	0	0	0	0	8	0	0	0	0	0	0	0	0	0	0	0	0	0	0	0	0	0
bun	FBgn0259176	TSC22	0	0	0	0	0	0	0	0	0	0	3	0	0	0	0	0	0	0	0	0	0	0	6	6	6	0	0	0	0	8	8	8	0	0	0	0	0	0	0	0	0	0	0	0	0	0	0
peb	FBgn0003053	zf-C2H2	0	0	0	0	0	0	0	0	0	0	3	3	0	3	3	0	0	0	5	5	0	0	0	0	0	0	0	0	0	8	8	8	8	8	0	0	0	0	0	0	0	0	0	0	0	0	0
C15	FBgn0004863	Homeobox	0	0	0	0	0	0	0	0	0	2	3	3	3	3	3	0	0	0	0	0	0	0	0	0	0	0	0	0	0	0	0	0	0	0	0	0	0	0	0	0	0	0	0	0	0	0	0
ush	FBgn0003963	zf-C2H2	0	0	0	0	0	0	2	0	0	2	3	3	3	3	3	0	0	0	0	0	0	0	0	0	0	0	0	0	0	0	0	0	0	8	0	0	0	0	0	0	10	10	10	0	0	0	0
emc	FBgn0000575	HLH	0	0	0	0	0	0	2	0	0	2	3	3	3	3	3	0	0	0	0	0	0	0	6	6	6	0	0	0	0	8	8	8	8	0	0	9	9	9	0	0	10	10	10	0	0	0	0
CrebA	FBgn0004396	bZIP	0	0	0	0	0	0	0	0	0	0	0	0	3	3	3	0	4	4	0	5	5	0	0	0	6	6	0	0	0	0	0	0	0	0	0	0	0	0	0	10	10	10	10	0	0	0	0
Mes2	FBgn0037207	MADF	0	0	0	0	0	0	0	0	2	2	0	0	0	3	3	0	0	0	0	0	0	6	0	0	0	0	0	0	0	8	8	8	0	0	0	0	0	0	0	10	10	10	10	0	0	11	0
Kr	FBgn0001325	zf-C2H2	0	0	0	0	0	2	2	2	2	2	3	3	3	0	0	0	0	0	0	0	0	6	6	6	6	0	7	7	0	8	8	0	0	0	0	9	9	9	0	0	0	0	0	0	0	0	0
sc	FBgn0004170	HLH	0	0	0	0	0	0	0	2	2	0	0	0	3	0	0	0	0	0	0	0	0	6	0	0	6	0	0	7	7	8	8	8	8	8	0	0	0	0	0	0	0	0	0	0	0	11	0
fkh	FBgn0000659	Fork_head	0	0	0	0	0	0	0	2	2	2	0	0	0	0	3	4	4	4	0	0	0	6	6	6	6	6	0	7	7	8	8	8	8	8	9	9	9	9	9	0	0	0	0	0	0	0	0
Pdp1	FBgn0016694	bZIP	0	0	0	0	0	0	0	0	0	0	0	0	0	0	3	0	0	0	0	0	0	0	0	0	0	0	0	0	0	8	8	8	8	8	0	0	0	0	0	0	0	0	10	10	0	0	0
TFAM	FBgn0038805	HMG_box	0	0	0	0	0	0	0	0	0	0	0	0	0	0	3	0	0	0	0	0	0	0	0	0	0	0	0	0	0	0	0	8	8	8	0	0	0	0	9	0	0	10	10	10	0	0	0
gem	FBgn0050011	CP2	0	0	0	0	0	0	0	0	0	0	0	0	0	3	3	0	0	0	0	0	0	0	0	0	0	6	0	0	0	0	0	8	8	8	0	0	0	0	0	0	0	0	0	0	0	0	0
bowl	FBgn0004893	zf-C2H2	0	0	0	0	0	2	2	0	0	0	0	0	3	3	3	0	4	0	0	0	0	0	6	6	6	6	0	0	0	8	8	8	8	8	0	9	9	9	9	0	0	0	0	0	0	0	0
ttk	FBgn0003870	zf-C2H2	0	0	0	0	0	0	0	0	0	0	0	0	0	3	3	0	4	0	0	0	0	0	0	0	6	6	0	0	0	8	8	8	8	8	0	0	0	9	9	0	0	0	0	0	0	0	0
cad	FBgn0000251	Homeobox	0	0	0	0	0	0	0	0	0	0	0	3	3	3	3	0	0	0	0	0	0	0	0	0	0	0	0	0	0	0	8	8	8	8	9	9	9	9	0	0	0	0	0	0	0	0	0
rib	FBgn0003254	HTH_psq	0	0	0	0	0	0	0	0	0	0	0	0	0	3	3	0	0	0	0	0	0	6	6	6	6	6	0	0	0	8	8	8	8	0	9	9	9	9	0	0	0	10	10	0	11	0	0
dm	FBgn0000472	HLH	0	0	0	0	0	2	0	0	0	0	0	0	0	3	3	4	4	4	0	5	0	6	6	6	6	6	0	0	0	8	8	8	8	8	0	0	0	9	9	10	10	10	10	10	0	11	0
bowl	FBgn0004893	zf-C2H2	0	0	0	0	0	2	2	0	0	0	0	0	3	3	3	0	4	0	0	0	0	0	6	6	6	6	0	0	0	8	8	8	8	8	0	9	9	9	9	0	0	0	0	0	0	0	0
ttk	FBgn0003870	zf-C2H2	0	0	0	0	0	0	0	0	0	0	0	0	0	3	3	0	4	0	0	0	0	0	0	0	6	6	0	0	0	8	8	8	8	8	0	0	0	9	9	0	0	0	0	0	0	0	0
CHES-1-like	FBgn0029504	Fork_head	0	0	0	0	0	0	0	0	0	0	0	0	0	0	0	0	4	0	0	0	0	0	6	6	6	0	0	0	0	0	8	8	8	8	0	0	0	9	9	0	0	0	10	10	11	0	0
dm	FBgn0000472	HLH	0	0	0	0	0	2	0	0	0	0	0	0	0	3	3	4	4	4	0	5	0	6	6	6	6	6	0	0	0	8	8	8	8	8	0	0	0	9	9	10	10	10	10	10	0	11	0
fkh	FBgn0000659	Fork_head	0	0	0	0	0	0	0	2	2	2	0	0	0	0	3	4	4	4	0	0	0	6	6	6	6	6	0	7	7	8	8	8	8	8	9	9	9	9	9	0	0	0	0	0	0	0	0
D	FBgn0000411	HMG_box	0	0	0	0	0	2	2	2	2	2	3	3	3	3	3	0	0	4	0	0	0	0	0	0	0	0	0	0	0	0	0	0	0	0	9	9	9	9	9	0	0	0	0	0	0	0	0
inv	FBgn0001269	Homeobox	0	0	0	0	0	2	2	2	2	2	3	3	3	3	3	0	4	0	0	0	0	0	0	0	6	6	0	0	0	0	0	0	0	0	0	0	0	9	9	0	0	0	0	0	0	0	0
Scr	FBgn0003339	Homeobox	0	0	0	0	0	0	0	2	0	2	3	3	3	3	3	4	0	0	0	0	0	0	0	0	0	0	0	0	0	0	0	0	0	0	0	0	0	0	0	0	0	0	0	0	0	0	0
brk	FBgn0024250	BrkDBD	0	0	0	0	0	2	2	2	2	2	3	3	3	3	3	4	4	0	0	5	0	0	0	0	6	0	0	0	0	0	0	0	8	8	0	0	0	9	0	0	10	10	0	10	0	0	0
Dr	FBgn0000492	Homeobox	0	0	0	0	0	2	2	2	0	2	3	3	3	3	3	0	4	0	0	0	0	0	0	6	0	6	0	7	7	0	0	0	0	0	0	0	0	0	9	0	10	10	10	10	0	0	0
hkb	FBgn0261434	zf-C2H2	0	0	0	0	0	2	2	2	2	2	0	0	0	0	0	4	4	0	0	0	0	6	6	0	0	0	0	0	0	8	8	0	0	0	0	0	0	0	0	0	0	0	0	0	0	0	0
Trl	FBgn0013263	GAGA	0	0	0	0	0	0	0	0	0	2	0	0	3	3	0	0	0	4	0	5	0	0	0	0	6	6	0	0	0	0	0	0	8	8	0	0	0	9	9	0	0	0	10	10	0	0	0
su(Hw)	FBgn0003567	zf-C2H2	0	0	0	0	0	0	2	2	2	2	0	0	0	0	0	0	4	4	0	0	0	0	0	0	6	6	0	0	0	0	0	0	8	8	0	0	0	9	9	0	0	0	10	0	0	0	0
Adf1	FBgn0000054	BESS|MADF	0	0	0	0	0	0	0	0	0	2	0	0	0	0	0	0	0	4	0	0	0	0	0	0	0	0	0	0	0	0	0	8	8	8	0	0	9	9	9	0	0	10	10	0	0	0	0
Max	FBgn0017578	HLH	0	0	0	0	0	0	0	0	0	0	0	0	0	0	0	0	4	0	0	0	0	0	0	0	0	0	0	0	0	0	0	8	8	8	0	0	0	9	9	0	0	10	10	10	0	0	0
CG10654	FBgn0036294	zf-C2H2	0	0	0	0	0	0	0	0	0	0	0	0	0	0	3	0	4	4	0	0	0	0	0	0	0	0	0	0	0	0	0	0	0	0	0	0	0	0	9	0	0	0	0	0	0	0	0
Xbp1	FBgn0021872	bZIP	0	0	0	0	0	0	0	0	0	0	0	0	0	0	0	0	4	0	0	5	0	0	0	0	0	0	0	0	0	0	0	0	0	0	0	0	0	9	0	0	0	10	10	0	0	0	0
Glut4EF	FBgn0263097	C-clamp	0	0	0	0	0	0	0	0	0	0	3	3	0	0	0	0	4	4	0	0	0	0	0	0	0	0	0	0	0	0	0	0	0	0	0	0	0	0	0	0	0	0	0	0	0	0	0
net	FBgn0002931	HLH	0	0	0	0	0	2	0	0	0	0	3	3	0	0	0	0	4	4	0	0	0	0	0	0	0	0	0	0	0	0	0	0	0	0	0	0	0	0	0	10	10	10	10	0	0	0	0
eyg	FBgn0000625	Homeobox|PAX	0	0	0	0	0	0	0	0	0	0	0	0	0	3	3	4	4	0	0	0	0	0	0	0	0	0	0	0	0	0	0	0	0	0	0	0	0	0	0	0	0	0	0	0	0	0	0
sens	FBgn0002573	zf-C2H2	0	0	1	0	0	0	0	0	0	0	0	0	3	0	0	0	4	4	0	0	0	0	0	6	0	0	0	0	0	0	0	0	0	0	0	0	0	0	0	0	0	0	0	0	0	0	0
CG7556	FBgn0030990	SANT	0	0	0	0	0	0	0	0	0	0	0	0	0	0	0	0	0	4	0	0	0	0	0	0	0	0	0	0	0	0	0	0	0	0	0	0	0	0	0	0	0	0	0	0	0	0	0
sage	FBgn0037672	HLH	0	0	0	0	0	0	0	0	0	0	0	0	0	0	0	0	4	4	0	0	0	0	0	0	0	0	0	0	0	0	0	0	0	0	0	0	0	0	0	0	0	0	0	0	0	0	0
toe	FBgn0036285	Homeobox|PAX	0	0	0	0	0	0	0	0	0	0	0	0	0	0	0	0	4	0	0	0	0	0	0	0	0	0	0	0	0	0	0	0	0	0	0	0	0	0	0	0	0	0	0	0	0	0	0
trh	FBgn0003749	HLH	0	0	0	0	0	0	0	0	0	2	0	0	0	0	0	4	4	4	5	5	5	0	0	0	0	0	0	0	0	0	0	0	0	0	0	0	0	0	0	0	0	0	0	0	0	0	0
Mnt	FBgn0023215	HLH	0	0	0	0	0	0	0	2	2	2	0	0	0	0	0	0	4	4	0	0	0	0	0	0	0	0	0	0	0	0	0	0	0	0	0	0	0	0	0	0	0	0	0	0	0	0	0
Hr78	FBgn0015239	zf-C4	0	0	0	0	0	0	0	0	0	0	0	0	0	0	0	0	4	4	0	0	0	0	0	0	6	6	0	0	0	0	0	0	8	8	0	0	0	0	0	0	0	0	10	0	0	0	0
CrebA	FBgn0004396	bZIP	0	0	0	0	0	0	0	0	0	0	0	0	3	3	3	0	4	4	0	5	5	0	0	0	6	6	0	0	0	0	0	0	0	0	0	0	0	0	0	10	10	10	10	0	0	0	0
brk	FBgn0024250	BrkDBD	0	0	0	0	0	2	2	2	2	2	3	3	3	3	3	4	4	0	0	5	0	0	0	0	6	0	0	0	0	0	0	0	8	8	0	0	0	9	0	0	10	10	0	10	0	0	0
noc	FBgn0005771	zf-C2H2	0	0	0	0	0	2	2	2	0	0	3	3	3	0	0	0	0	0	0	5	0	0	0	0	6	6	0	0	0	0	0	8	8	8	0	9	9	9	9	0	10	10	10	10	0	0	0
CrebA	FBgn0004396	bZIP	0	0	0	0	0	0	0	0	0	0	0	0	3	3	3	0	4	4	0	5	5	0	0	0	6	6	0	0	0	0	0	0	0	0	0	0	0	0	0	10	10	10	10	0	0	0	0
dm	FBgn0000472	HLH	0	0	0	0	0	2	0	0	0	0	0	0	0	3	3	4	4	4	0	5	0	6	6	6	6	6	0	0	0	8	8	8	8	8	0	0	0	9	9	10	10	10	10	10	0	11	0
kni	FBgn0001320	zf-C4	0	0	0	0	0	0	0	0	0	0	3	3	3	3	3	0	0	0	0	5	5	6	6	6	6	6	0	0	0	8	8	0	0	0	0	0	0	9	9	10	10	0	0	0	0	0	0
knrl	FBgn0001323	zf-C4	0	0	0	0	0	2	2	2	0	0	3	0	3	3	3	0	0	0	0	5	5	6	6	6	6	6	0	0	0	8	8	8	0	0	0	0	0	9	9	10	10	10	0	0	0	0	0
apt	FBgn0015903	SANT	0	0	0	0	0	2	2	2	2	2	3	3	3	3	3	0	0	0	0	5	0	6	6	6	6	6	0	0	0	8	8	8	0	0	9	9	9	0	9	0	0	0	0	0	11	11	0
Abd-B	FBgn0000015	Homeobox	0	0	0	0	0	0	0	2	2	2	3	3	3	3	3	0	0	0	0	5	5	0	0	0	0	0	0	0	0	0	0	0	0	0	0	0	0	0	9	10	10	10	10	10	11	11	0
vvl	FBgn0086680	Homeobox|Pou	0	0	0	0	0	0	0	0	2	2	3	0	3	3	3	0	0	0	5	5	0	0	0	0	0	6	0	7	7	0	0	0	0	0	0	0	0	0	9	0	0	0	0	0	11	11	0
grn	FBgn0001138	GATA	0	0	0	0	0	2	2	2	2	2	3	3	3	3	3	0	0	0	0	5	5	0	0	6	6	6	0	0	0	0	0	0	0	8	0	0	0	0	0	0	0	0	0	0	0	0	0
salm	FBgn0004579	zf-C2H2	0	0	0	0	0	2	2	2	2	2	3	3	3	3	3	0	0	0	0	5	5	0	0	0	0	0	0	0	0	0	0	0	0	0	9	9	0	0	0	0	0	0	0	10	0	0	0
E5	FBgn0008646	Homeobox	0	0	0	0	0	2	2	2	0	0	3	0	0	3	0	0	0	0	5	5	5	0	0	0	0	0	0	0	0	0	0	0	0	0	0	0	0	0	0	0	0	0	0	0	0	0	0
grh	FBgn0259211	CP2	0	0	0	0	0	2	2	0	0	0	3	3	0	3	3	0	0	0	0	5	0	0	0	0	0	0	0	0	0	0	0	0	0	0	0	0	0	0	0	0	0	0	0	0	0	0	0
ems	FBgn0000576	Homeobox	0	0	0	0	0	2	2	2	2	2	0	3	3	3	3	0	0	0	5	5	5	0	6	6	6	6	0	0	0	0	0	0	0	0	0	0	0	0	0	0	0	0	0	0	0	0	0
CG11696	FBgn0030314	AT_hook|zf-C2H2	0	1	1	1	1	0	2	2	2	0	3	3	3	3	0	0	0	0	0	5	5	0	0	0	6	0	0	7	7	0	8	0	0	0	0	9	0	0	0	0	10	10	0	0	0	0	0
Stat92E	FBgn0016917	STAT_bind	0	0	0	0	0	0	2	2	0	0	0	0	3	3	0	0	0	0	0	5	0	0	0	0	6	6	0	0	0	0	0	0	8	8	0	0	0	9	9	0	0	0	0	10	0	0	0
Trl	FBgn0013263	GAGA	0	0	0	0	0	0	0	0	0	2	0	0	3	3	0	0	0	4	0	5	0	0	0	0	6	6	0	0	0	0	0	0	8	8	0	0	0	9	9	0	0	0	10	10	0	0	0
vfl	FBgn0259789	zf-C2H2	0	0	0	0	0	0	0	0	2	2	0	0	0	3	3	0	0	0	0	0	5	0	0	0	6	6	0	0	0	0	0	0	8	8	0	0	0	9	9	0	0	0	0	0	0	0	0
Lag1	FBgn0040918	Homeobox	0	0	0	0	0	0	0	0	2	2	0	0	0	0	0	0	0	0	0	0	5	0	0	0	6	6	0	0	0	0	8	8	8	8	0	0	0	9	9	0	10	10	10	0	0	0	0
CG11966	FBgn0037645	zf-C2H2	0	0	0	0	0	0	0	0	0	0	3	3	3	0	3	0	0	0	0	0	5	0	0	0	0	6	0	0	0	0	0	0	0	0	0	0	0	0	0	0	0	0	0	0	0	0	0
ken	FBgn0011236	zf-C2H2	0	0	0	0	0	0	0	0	0	0	3	3	3	0	3	0	0	0	0	0	5	0	0	0	0	6	0	0	0	0	0	0	0	0	0	9	9	0	0	0	0	0	0	0	0	0	0
CG10348	FBgn0032707	zf-C2H2	0	0	0	0	0	0	0	0	0	0	0	0	0	3	3	0	0	0	0	0	5	0	0	0	0	0	0	0	0	0	0	0	0	0	0	0	0	0	0	0	0	0	0	0	0	0	0
Eip78C	FBgn0004865	zf-C4	0	0	0	0	0	0	0	0	0	0	0	0	0	0	3	0	0	0	0	0	5	0	0	0	0	0	0	0	0	0	0	0	0	0	0	0	0	0	0	0	0	0	0	0	0	0	0
CG9876	FBgn0034821	Homeobox	0	0	0	0	0	0	0	0	0	0	0	0	0	3	3	0	0	0	0	0	5	0	0	0	0	0	0	0	0	0	0	0	0	0	0	0	0	0	0	0	0	0	0	0	0	11	0
Xrp1	FBgn0261113	AT_hook	0	0	0	0	0	0	0	0	0	0	0	0	0	3	3	0	0	0	0	5	5	0	0	0	0	0	0	0	0	0	0	0	0	0	0	0	0	0	0	0	0	0	0	0	0	0	0
ro	FBgn0003267	Homeobox	0	0	0	0	0	0	0	0	0	2	0	0	0	0	0	0	0	0	0	0	5	0	0	0	0	0	0	0	0	0	0	0	0	0	0	0	0	0	0	0	0	0	0	0	0	0	0
slbo	FBgn0005638	bZIP	0	0	0	0	0	0	0	0	0	0	0	0	0	0	0	0	0	0	0	5	5	0	0	0	0	0	0	0	0	0	0	0	0	0	0	0	0	0	0	0	0	0	0	0	0	0	0
Dif	FBgn0011274	RHD|TIG	0	0	0	0	0	0	0	0	0	0	0	0	0	0	0	0	0	0	0	0	5	0	0	0	0	0	0	0	0	0	0	0	0	0	0	0	0	0	0	0	0	0	0	0	0	0	0
CG15269	FBgn0028878	zf-C2H2	0	0	0	0	0	0	0	0	0	0	0	0	0	0	3	0	0	0	0	5	5	0	0	0	0	0	0	0	0	0	0	0	0	0	0	0	0	0	0	0	0	0	0	0	0	0	0
ftz-f1	FBgn0001078	zf-C4	0	0	0	0	0	0	0	0	0	0	0	0	0	0	3	0	0	0	0	0	5	0	0	0	0	6	0	0	0	0	0	0	0	0	0	0	0	0	0	0	0	0	0	0	0	0	0
vri	FBgn0016076	bZIP	0	0	0	0	0	0	0	0	0	0	0	0	0	0	3	0	0	0	0	0	5	0	0	0	0	6	0	0	0	0	0	0	0	0	0	0	0	0	9	0	0	0	0	0	0	0	12
Poxn	FBgn0003130	PAX	0	0	0	0	0	0	0	0	0	2	0	0	3	0	3	0	0	0	0	0	5	0	0	0	0	0	0	0	0	0	0	0	0	0	0	0	0	0	0	0	0	0	0	0	0	0	0
caup	FBgn0015919	Homeobox	0	0	0	0	0	0	0	0	0	0	0	0	0	3	3	0	0	0	0	0	5	0	6	6	6	6	0	0	0	0	0	0	0	0	0	0	0	0	0	0	0	0	0	0	0	0	0
mld	FBgn0083077	zf-C2H2	0	0	1	0	1	0	2	2	0	0	0	0	0	0	3	0	0	0	0	5	5	0	0	0	6	6	0	0	0	0	0	0	0	0	0	0	0	0	0	0	0	0	0	0	0	0	0
salr	FBgn0000287	zf-C2H2	0	0	0	0	0	0	0	0	2	2	0	0	0	3	3	0	0	0	0	5	5	0	0	0	0	0	0	0	0	0	0	0	0	0	0	0	0	0	0	0	0	0	0	0	0	0	0
unpg	FBgn0015561	Homeobox	0	0	0	0	0	0	0	2	2	2	0	0	0	0	0	0	0	0	0	5	5	0	0	0	0	0	0	0	0	0	0	0	0	0	0	0	0	0	0	0	0	0	0	0	0	0	0
klu	FBgn0013469	zf-C2H2	0	0	0	0	0	0	0	2	2	2	0	0	0	3	0	0	0	0	0	5	5	0	0	0	0	0	0	0	0	0	0	0	8	0	0	0	0	0	9	0	0	0	0	0	0	0	0
Kr-h1	FBgn0028420	zf-C2H2	0	0	0	0	0	0	0	0	2	2	0	0	0	0	0	0	0	0	0	5	0	0	0	0	0	0	0	0	0	0	0	0	8	0	0	0	0	0	0	0	0	0	0	0	0	0	0
ct	FBgn0004198	CUT|Homeobox	0	0	0	0	0	0	0	2	2	2	0	0	0	0	0	0	0	0	0	5	5	0	0	0	0	0	0	0	0	0	0	0	0	0	0	9	9	9	9	0	0	0	0	0	0	0	0
Oaz	FBgn0033939	zf-C2H2	0	0	1	0	0	2	2	2	2	2	0	0	3	0	0	0	0	0	0	5	5	0	0	0	0	0	0	0	0	0	0	0	0	0	0	0	0	0	0	0	0	0	0	0	0	0	0
Xbp1	FBgn0021872	bZIP	0	0	0	0	0	0	0	0	0	0	0	0	0	0	0	0	4	0	0	5	0	0	0	0	0	0	0	0	0	0	0	0	0	0	0	0	0	9	0	0	0	10	10	0	0	0	0
tgo	FBgn0015014	HLH	0	0	0	0	0	0	0	0	0	2	0	0	0	0	0	0	0	0	0	5	5	0	0	0	0	0	0	0	0	0	0	0	0	0	0	0	0	0	0	0	0	0	0	0	0	0	0
CG31612	FBgn0051612	zf-C2H2	0	0	0	0	0	0	0	0	0	0	0	0	0	0	0	0	0	0	0	0	5	0	0	0	0	0	0	0	0	0	0	0	0	0	0	0	0	0	0	0	10	10	10	0	0	0	0
trh	FBgn0003749	HLH	0	0	0	0	0	0	0	0	0	2	0	0	0	0	0	4	4	4	5	5	5	0	0	0	0	0	0	0	0	0	0	0	0	0	0	0	0	0	0	0	0	0	0	0	0	0	0
Hr46	FBgn0000448	zf-C4	0	0	0	0	0	0	0	0	0	0	0	0	0	0	3	0	0	0	0	5	5	0	0	0	0	6	0	0	0	0	0	0	8	8	0	0	0	9	9	0	0	0	0	0	0	0	0
elB	FBgn0004858	zf-C2H2	0	0	0	0	0	0	0	2	0	0	0	0	0	3	3	0	0	0	0	5	5	0	0	0	0	6	0	0	0	0	0	0	0	8	0	0	0	9	9	0	0	0	0	0	0	0	0
dys	FBgn0039411	HLH	0	0	0	0	0	0	0	0	0	0	0	0	0	3	3	0	0	0	0	5	5	0	0	0	6	6	0	0	0	0	0	0	0	0	0	0	0	9	9	0	0	0	0	0	11	11	0
NK7.1	FBgn0024321	Homeobox	0	0	0	0	0	0	0	0	0	0	0	0	0	0	0	0	0	0	0	5	5	0	0	0	0	6	0	0	0	8	8	0	8	8	0	0	0	0	0	0	0	0	10	10	0	11	0
peb	FBgn0003053	zf-C2H2	0	0	0	0	0	0	0	0	0	0	3	3	0	3	3	0	0	0	5	5	0	0	0	0	0	0	0	0	0	8	8	8	8	8	0	0	0	0	0	0	0	0	0	0	0	0	0
odd	FBgn0002985	zf-C2H2	0	0	0	0	0	2	2	2	0	2	3	3	3	3	3	0	0	0	0	0	0	6	6	6	6	6	0	0	0	0	0	0	0	0	0	0	0	9	9	10	10	10	0	0	11	11	0
slp1	FBgn0003430	Fork_head	0	1	1	0	0	2	2	2	2	2	3	3	3	3	3	0	0	0	0	0	0	0	0	6	6	6	0	0	0	0	0	0	0	0	0	0	0	0	0	10	10	10	0	0	0	0	12
Dr	FBgn0000492	Homeobox	0	0	0	0	0	2	2	2	0	2	3	3	3	3	3	0	4	0	0	0	0	0	0	6	0	6	0	7	7	0	0	0	0	0	0	0	0	0	9	0	10	10	10	10	0	0	0
brk	FBgn0024250	BrkDBD	0	0	0	0	0	2	2	2	2	2	3	3	3	3	3	4	4	0	0	5	0	0	0	0	6	0	0	0	0	0	0	0	8	8	0	0	0	9	0	0	10	10	0	10	0	0	0
apt	FBgn0015903	SANT	0	0	0	0	0	2	2	2	2	2	3	3	3	3	3	0	0	0	0	5	0	6	6	6	6	6	0	0	0	8	8	8	0	0	9	9	9	0	9	0	0	0	0	0	11	11	0
drm	FBgn0024244	zf-C2H2	0	0	0	0	0	0	0	0	0	0	3	3	3	3	3	0	0	0	0	0	0	6	6	6	6	6	0	0	0	0	0	0	0	0	9	9	9	9	9	0	0	0	0	0	0	11	0
inv	FBgn0001269	Homeobox	0	0	0	0	0	2	2	2	2	2	3	3	3	3	3	0	4	0	0	0	0	0	0	0	6	6	0	0	0	0	0	0	0	0	0	0	0	9	9	0	0	0	0	0	0	0	0
slp2	FBgn0004567	Fork_head	0	0	0	0	0	2	2	2	2	2	3	3	3	3	3	0	0	0	0	0	0	0	0	0	6	6	0	0	0	0	0	0	0	0	0	0	0	0	0	0	0	0	0	10	0	0	0
grn	FBgn0001138	GATA	0	0	0	0	0	2	2	2	2	2	3	3	3	3	3	0	0	0	0	5	5	0	0	6	6	6	0	0	0	0	0	0	0	8	0	0	0	0	0	0	0	0	0	0	0	0	0
h	FBgn0001168	HLH	0	0	0	0	0	2	2	2	0	0	3	3	3	3	3	0	0	0	0	0	0	6	6	6	6	0	0	0	0	0	0	0	0	0	0	0	0	9	9	0	0	0	0	0	0	0	0
shn	FBgn0003396	zf-C2H2	0	0	0	0	0	2	0	0	0	0	3	3	3	3	3	0	0	0	0	0	0	6	6	6	6	6	0	0	0	0	0	0	0	8	0	0	0	0	9	0	0	0	0	0	0	0	0
Awh	FBgn0013751	Homeobox	0	0	0	0	0	2	2	2	2	2	0	3	3	3	3	0	0	0	0	0	0	0	6	6	6	6	0	0	0	0	0	0	0	0	0	0	0	0	0	0	0	0	0	0	0	0	0
mid	FBgn0005511	T-box	0	0	0	0	0	2	2	2	2	2	3	3	3	3	3	0	0	0	0	0	0	6	6	6	6	6	0	0	0	0	0	0	0	0	0	0	0	0	0	0	0	0	0	0	11	11	0
gsb	FBgn0001148	Homeobox|PAX	0	0	0	0	0	2	2	0	2	0	3	3	3	3	3	0	0	0	0	0	0	6	6	6	6	6	0	0	0	0	0	0	0	0	0	0	0	0	0	0	0	0	0	0	0	0	0
tup	FBgn0003896	Homeobox	0	0	0	0	0	2	2	2	2	2	3	3	3	3	3	0	0	0	0	0	0	6	6	6	6	6	0	7	0	0	0	0	0	0	0	0	0	0	0	0	0	0	0	0	11	11	0
pnt	FBgn0003118	Ets	0	0	0	0	0	2	2	2	2	2	0	3	3	3	3	0	0	0	0	0	0	6	6	6	6	6	0	0	0	0	0	0	0	0	0	0	0	9	9	0	0	10	10	10	0	11	0
dve	FBgn0020307	Homeobox	0	0	0	0	0	0	2	2	2	2	3	0	3	3	0	0	0	0	0	0	0	0	6	6	6	6	0	0	0	0	8	8	8	8	0	0	0	0	0	0	0	0	0	0	0	0	0
pdm2	FBgn0004394	Homeobox|Pou	0	0	0	0	0	2	2	2	2	2	3	3	3	3	0	0	0	0	0	0	0	0	0	0	6	6	0	0	0	0	0	8	8	8	0	0	0	0	0	0	0	0	0	0	0	0	0
CG3838	FBgn0032130	BESS	0	0	0	0	0	2	2	2	2	2	3	3	3	0	0	0	0	0	0	0	0	0	0	0	0	6	0	0	0	0	8	8	0	8	0	0	0	0	0	0	10	0	0	0	0	0	0
esg	FBgn0001981	zf-C2H2	0	0	0	0	0	2	2	2	2	2	3	3	3	3	3	0	0	0	0	0	0	0	0	0	0	6	0	0	0	0	0	8	8	8	0	0	0	0	0	0	0	0	0	0	0	0	0
HLHm7	FBgn0002633	HLH	0	0	0	1	1	0	2	2	0	2	3	3	3	3	3	0	0	0	0	0	0	0	0	0	0	6	0	0	0	0	0	0	0	0	0	0	0	0	9	0	0	0	0	0	0	0	0
vvl	FBgn0086680	Homeobox|Pou	0	0	0	0	0	0	0	0	2	2	3	0	3	3	3	0	0	0	5	5	0	0	0	0	0	6	0	7	7	0	0	0	0	0	0	0	0	0	9	0	0	0	0	0	11	11	0
kn	FBgn0001319	TIG	0	0	0	0	0	0	0	0	2	2	0	0	0	0	0	0	0	0	0	0	0	6	6	0	0	0	0	7	7	0	0	0	0	0	0	0	0	0	0	0	10	10	0	0	11	11	0
tin	FBgn0004110	Homeobox	0	0	0	0	0	0	0	0	0	0	0	0	0	0	0	0	0	0	0	0	0	6	6	6	6	0	0	0	0	0	0	0	0	0	0	0	0	0	0	10	10	10	10	0	11	11	0
ab	FBgn0259750	zf-C2H2	0	0	0	0	0	0	2	2	2	2	0	0	0	3	3	0	0	0	0	0	0	6	6	6	0	0	0	7	7	0	0	0	0	0	0	0	0	0	0	0	0	10	10	10	0	0	0
so	FBgn0003460	Homeobox	1	1	1	1	0	0	2	0	0	0	0	0	3	3	3	0	0	0	0	0	0	6	6	6	0	0	0	7	7	0	0	0	0	0	0	0	0	0	0	0	10	0	0	0	0	0	0
CG1663	FBgn0033449	zf-C2H2	0	0	0	0	0	2	2	2	2	2	0	0	0	0	0	0	0	0	0	0	0	6	6	6	6	6	0	0	0	0	0	8	8	8	0	0	0	0	0	0	0	0	10	0	0	0	0
lab	FBgn0002522	Homeobox	0	0	0	0	0	0	0	2	2	2	0	3	0	0	0	0	0	0	0	0	0	6	6	6	6	6	0	0	0	8	8	8	8	8	0	0	0	0	0	0	0	0	0	0	0	0	0
croc	FBgn0014143	Fork_head	0	0	0	0	0	0	2	2	2	2	0	0	0	0	0	0	0	0	0	0	0	6	6	6	6	6	0	0	0	8	0	0	0	0	0	0	0	0	9	0	0	0	10	10	0	0	0
hb	FBgn0001180	zf-C2H2	0	0	0	0	0	2	2	2	2	2	3	3	0	0	0	0	0	0	0	0	0	6	0	0	0	0	0	0	0	0	0	0	0	0	9	9	9	0	0	0	0	0	0	0	0	0	0
hkb	FBgn0261434	zf-C2H2	0	0	0	0	0	2	2	2	2	2	0	0	0	0	0	4	4	0	0	0	0	6	6	0	0	0	0	0	0	8	8	0	0	0	0	0	0	0	0	0	0	0	0	0	0	0	0
CG11152	FBgn0039937	Fork_head	0	0	0	0	0	2	2	2	2	2	0	0	0	0	0	0	0	0	0	0	0	6	6	6	6	6	0	0	0	0	0	0	0	0	0	0	0	0	0	0	0	0	0	0	0	0	0
Optix	FBgn0025360	Homeobox	1	0	0	0	0	2	2	2	2	2	0	0	0	0	3	0	0	0	0	0	0	6	6	6	6	6	0	0	0	0	0	0	0	0	0	0	0	0	0	0	0	0	0	0	0	0	0
Mitf	FBgn0067895	HLH	0	0	0	0	0	2	2	2	2	2	0	0	0	3	3	0	0	0	0	0	0	0	0	0	6	6	0	0	0	0	0	0	0	0	0	0	0	0	0	0	0	0	0	0	0	0	0
oc	FBgn0004102	Homeobox	0	0	0	0	0	2	2	2	2	2	0	0	0	3	3	0	0	0	0	0	0	0	0	6	6	6	0	0	0	0	0	0	0	0	0	0	0	0	0	0	0	0	0	0	0	0	0
CG14962	FBgn0035407	zf-C2H2	0	0	0	0	0	2	2	2	2	2	0	0	0	0	0	0	0	0	0	0	0	0	0	0	6	6	0	0	0	0	0	0	0	0	0	0	0	0	0	0	0	0	0	0	0	0	0
Rx	FBgn0020617	Homeobox	0	0	0	0	0	2	2	2	2	2	0	0	0	0	3	0	0	0	0	0	0	0	0	0	6	6	0	0	0	0	0	0	0	0	0	0	0	0	0	0	0	0	0	0	0	11	0
HGTX	FBgn0040318	Homeobox	0	0	0	0	0	2	2	2	2	2	0	0	3	0	0	0	0	0	0	0	0	0	0	6	6	6	0	0	0	0	0	0	8	0	0	0	0	0	0	0	0	0	0	0	0	0	0
mirr	FBgn0014343	Homeobox	0	0	0	0	0	0	0	2	2	2	0	3	3	3	0	0	0	0	0	0	0	6	6	0	6	6	0	0	0	0	0	0	0	0	0	0	0	0	0	0	0	0	0	0	0	0	0
nub	FBgn0085424	Homeobox|Pou	0	0	0	0	0	0	0	2	2	2	3	3	3	0	0	0	0	0	0	0	0	6	6	0	6	6	0	0	0	0	0	0	8	8	0	0	0	0	0	0	0	0	0	0	0	0	0
hbn	FBgn0008636	Homeobox	0	1	1	0	0	2	2	2	2	2	3	3	0	0	0	0	0	0	0	0	0	6	6	6	6	6	0	0	0	0	0	0	0	0	0	0	0	0	0	0	0	0	0	0	0	0	0
Dll	FBgn0000157	Homeobox	1	1	1	0	0	2	2	2	2	2	0	0	0	3	3	0	0	0	0	0	0	0	6	6	6	0	0	0	0	0	0	0	0	0	0	0	0	0	0	0	0	0	0	0	0	0	0
ems	FBgn0000576	Homeobox	0	0	0	0	0	2	2	2	2	2	0	3	3	3	3	0	0	0	5	5	5	0	6	6	6	6	0	0	0	0	0	0	0	0	0	0	0	0	0	0	0	0	0	0	0	0	0
Blimp-1	FBgn0035625	zf-C2H2	1	1	1	1	0	2	2	0	2	0	3	0	0	0	3	0	0	0	0	0	0	6	6	6	6	6	0	0	0	0	0	0	0	0	0	9	9	9	9	0	0	0	0	0	0	0	0
Kr	FBgn0001325	zf-C2H2	0	0	0	0	0	2	2	2	2	2	3	3	3	0	0	0	0	0	0	0	0	6	6	6	6	0	7	7	0	8	8	0	0	0	0	9	9	9	0	0	0	0	0	0	0	0	0
Doc2	FBgn0035956	T-box	1	1	0	0	0	2	2	2	0	0	3	3	3	3	3	0	0	0	0	0	0	0	0	0	6	0	0	0	0	0	0	0	0	0	9	9	9	9	9	0	0	0	0	0	11	11	0
Doc3	FBgn0035954	T-box	1	1	1	0	0	2	2	2	0	0	3	3	3	3	0	0	0	0	0	0	0	0	0	6	0	0	0	0	0	0	0	0	0	0	9	9	9	9	9	0	0	0	0	0	11	11	0
Doc1	FBgn0028789	T-box	1	1	1	1	0	2	2	2	2	0	3	3	3	3	3	0	0	0	0	0	0	6	6	6	6	6	0	0	0	0	0	0	0	0	9	9	9	9	9	0	0	0	0	0	11	0	0
CG1621	FBgn0033182	BESS	0	0	0	0	0	2	2	2	0	0	3	3	3	3	3	0	0	0	0	0	0	0	0	0	6	6	0	0	0	0	0	0	0	0	0	9	9	0	0	0	0	0	0	0	0	0	0
sob	FBgn0004892	zf-C2H2	0	0	0	0	0	2	2	2	0	0	3	3	3	3	3	0	0	0	0	0	0	0	6	6	6	6	0	0	0	0	0	0	0	0	0	9	9	9	9	0	10	0	0	0	0	0	0
en	FBgn0000577	Homeobox	0	0	0	0	0	2	2	2	2	2	3	3	3	3	3	0	0	0	0	0	0	0	0	0	6	6	0	0	0	0	0	0	0	0	0	9	9	9	9	10	10	10	0	0	0	0	0
noc	FBgn0005771	zf-C2H2	0	0	0	0	0	2	2	2	0	0	3	3	3	0	0	0	0	0	0	5	0	0	0	0	6	6	0	0	0	0	0	8	8	8	0	9	9	9	9	0	10	10	10	10	0	0	0
row	FBgn0033998	AT_hook	0	0	0	0	0	0	2	2	2	2	0	3	3	0	0	0	0	0	0	0	0	0	6	6	6	0	0	0	0	0	8	8	8	8	0	9	9	9	9	0	10	10	10	0	0	0	0
term	FBgn0003683	zf-C2H2	0	0	0	0	0	0	2	0	0	0	0	3	0	0	0	0	0	0	0	0	0	0	6	0	0	0	0	0	0	0	8	0	0	0	0	9	9	0	0	0	10	0	0	0	0	0	0
CG11696	FBgn0030314	AT_hook|zf-C2H2	0	1	1	1	1	0	2	2	2	0	3	3	3	3	0	0	0	0	0	5	5	0	0	0	6	0	0	7	7	0	8	0	0	0	0	9	0	0	0	0	10	10	0	0	0	0	0
CG11247	FBgn0037120	zf-C2H2	0	0	0	0	0	0	0	2	2	2	3	0	0	0	0	0	0	0	0	0	0	0	0	0	0	6	0	0	0	0	8	8	8	8	0	0	0	0	0	0	10	10	10	10	0	0	0
Lag1	FBgn0040918	Homeobox	0	0	0	0	0	0	0	0	2	2	0	0	0	0	0	0	0	0	0	0	5	0	0	0	6	6	0	0	0	0	8	8	8	8	0	0	0	9	9	0	10	10	10	0	0	0	0
NK7.1	FBgn0024321	Homeobox	0	0	0	0	0	0	0	0	0	0	0	0	0	0	0	0	0	0	0	5	5	0	0	0	0	6	0	0	0	8	8	0	8	8	0	0	0	0	0	0	0	0	10	10	0	11	0
sc	FBgn0004170	HLH	0	0	0	0	0	0	0	2	2	0	0	0	3	0	0	0	0	0	0	0	0	6	0	0	6	0	0	7	7	8	8	8	8	8	0	0	0	0	0	0	0	0	0	0	0	11	0
Rel	FBgn0014018	RHD|TIG	0	0	0	0	0	0	0	0	0	0	0	0	0	0	0	0	0	0	0	0	0	0	6	0	6	0	0	0	0	0	0	8	8	8	0	0	0	0	0	10	10	10	10	0	0	11	0
mod(mdg4)	FBgn0002781	BEN|FLYWCH	0	0	0	0	0	0	2	2	2	2	0	0	0	0	0	0	0	0	0	0	0	0	0	0	6	0	0	0	0	0	8	0	8	8	0	9	0	0	0	0	10	10	10	0	0	0	0
su(Hw)	FBgn0003567	zf-C2H2	0	0	0	0	0	0	2	2	2	2	0	0	0	0	0	0	4	4	0	0	0	0	0	0	6	6	0	0	0	0	0	0	8	8	0	0	0	9	9	0	0	0	10	0	0	0	0
CG2199	FBgn0035213	zf-C2H2	0	0	0	0	0	0	0	0	0	0	0	0	0	0	0	0	0	0	0	0	0	0	0	6	6	0	0	0	0	0	0	8	8	8	0	0	0	0	0	0	10	10	10	0	0	0	0
gem	FBgn0050011	CP2	0	0	0	0	0	0	0	0	0	0	0	0	0	3	3	0	0	0	0	0	0	0	0	0	0	6	0	0	0	0	0	8	8	8	0	0	0	0	0	0	0	0	0	0	0	0	0
Stat92E	FBgn0016917	STAT_bind	0	0	0	0	0	0	2	2	0	0	0	0	3	3	0	0	0	0	0	5	0	0	0	0	6	6	0	0	0	0	0	0	8	8	0	0	0	9	9	0	0	0	0	10	0	0	0
Trl	FBgn0013263	GAGA	0	0	0	0	0	0	0	0	0	2	0	0	3	3	0	0	0	4	0	5	0	0	0	0	6	6	0	0	0	0	0	0	8	8	0	0	0	9	9	0	0	0	10	10	0	0	0
Med	FBgn0011655	MH1	0	0	0	0	0	0	0	2	2	2	0	0	3	3	0	0	0	0	0	0	0	0	0	0	6	6	0	0	0	0	0	0	0	8	0	0	0	9	9	0	0	0	0	0	0	0	0
wdn	FBgn0005642	zf-C2H2	0	0	0	0	0	0	0	2	2	2	0	0	0	0	0	0	0	0	0	0	0	0	0	0	6	0	0	0	0	0	0	0	8	0	0	0	0	9	0	0	0	0	0	0	0	0	0
HmgD	FBgn0004362	HMG_box	0	0	0	0	0	0	0	0	0	2	0	0	0	0	0	0	0	0	0	0	0	0	0	0	0	6	0	0	0	0	0	0	0	8	0	0	0	0	9	0	0	0	0	0	0	0	0
hth	FBgn0001235	Homeobox	0	0	0	0	0	0	0	0	0	0	0	0	0	0	3	0	0	0	0	0	0	0	0	0	6	6	0	0	0	0	0	0	0	8	0	0	0	0	9	0	0	0	0	0	0	0	0
vfl	FBgn0259789	zf-C2H2	0	0	0	0	0	0	0	0	2	2	0	0	0	3	3	0	0	0	0	0	5	0	0	0	6	6	0	0	0	0	0	0	8	8	0	0	0	9	9	0	0	0	0	0	0	0	0
Dfd	FBgn0000439	Homeobox	0	0	0	0	0	0	0	0	2	2	3	3	3	3	3	0	0	0	0	0	0	0	0	0	0	6	0	0	0	0	0	0	0	0	0	0	0	0	0	10	10	10	0	0	0	0	0
prd	FBgn0003145	Homeobox|PAX	0	0	0	0	0	0	2	0	0	0	3	3	3	3	0	0	0	0	0	0	0	0	0	6	6	0	0	0	0	0	0	0	0	0	0	0	0	0	0	10	0	0	0	0	0	0	0
CG11966	FBgn0037645	zf-C2H2	0	0	0	0	0	0	0	0	0	0	3	3	3	0	3	0	0	0	0	0	5	0	0	0	0	6	0	0	0	0	0	0	0	0	0	0	0	0	0	0	0	0	0	0	0	0	0
ken	FBgn0011236	zf-C2H2	0	0	0	0	0	0	0	0	0	0	3	3	3	0	3	0	0	0	0	0	5	0	0	0	0	6	0	0	0	0	0	0	0	0	0	9	9	0	0	0	0	0	0	0	0	0	0
ara	FBgn0015904	Homeobox	0	0	0	0	0	0	0	0	0	0	3	0	3	3	3	0	0	0	0	0	0	0	0	0	6	6	0	0	0	0	0	0	0	0	0	0	0	0	0	0	0	0	0	0	0	0	0
cnc	FBgn0000338	bZIP	0	0	0	0	0	0	0	0	0	0	3	3	3	0	3	0	0	0	0	0	0	6	6	6	6	6	0	0	0	0	0	0	8	8	0	0	0	0	0	0	0	0	0	0	0	0	0
HLHm3	FBgn0002609	HLH	0	0	0	0	0	0	0	2	2	0	0	0	3	3	3	0	0	0	0	0	0	0	0	0	6	0	0	0	0	0	0	0	8	8	0	0	0	0	9	0	0	0	10	0	0	0	0
HLHmbeta	FBgn0002733	HLH	0	0	0	0	0	0	2	2	2	0	0	3	3	3	3	0	0	0	0	0	0	0	0	0	0	6	0	0	0	0	0	0	0	8	0	0	0	0	9	0	0	0	0	0	0	0	0
bi	FBgn0000179	T-box	0	0	1	1	1	0	0	2	2	0	0	0	0	3	0	0	0	0	0	0	0	0	0	0	6	0	0	0	0	0	0	0	0	0	0	0	0	0	0	0	0	0	0	0	0	0	0
Fer1	FBgn0037475	HLH	0	0	0	0	0	0	0	0	2	2	0	0	0	0	0	0	0	0	0	0	0	0	0	0	0	6	0	7	7	0	0	0	0	8	0	0	0	0	0	0	0	0	0	0	0	0	0
dmrt99B	FBgn0039683	DM	0	0	0	1	1	0	0	2	2	2	0	0	0	0	0	0	0	0	0	0	0	0	0	0	6	6	0	7	7	0	0	0	0	0	0	0	0	0	0	0	0	0	0	0	0	0	0
Ets21C	FBgn0005660	Ets	0	0	0	0	0	0	0	0	2	2	0	0	0	0	0	0	0	0	0	0	0	0	0	0	0	6	0	0	0	0	0	0	0	0	0	0	0	0	0	0	0	0	0	0	0	0	0
Vsx1	FBgn0029775	Homeobox	0	0	0	0	0	0	0	0	2	2	0	0	0	0	0	0	0	0	0	0	0	0	0	0	6	6	0	0	0	0	0	0	0	0	0	0	0	0	0	0	0	0	0	0	0	0	0
gsb-n	FBgn0001147	Homeobox|PAX	0	0	0	0	0	0	0	0	2	2	0	0	0	0	3	0	0	0	0	0	0	0	0	0	6	6	0	0	0	0	0	0	0	0	0	0	0	0	0	0	0	0	10	0	0	0	0
CG9650	FBgn0029939	zf-C2H2	0	0	0	0	0	0	0	2	2	2	0	0	0	0	0	0	0	0	0	0	0	0	0	0	6	6	0	0	0	0	0	0	0	0	0	0	0	0	0	0	0	0	10	0	0	0	0
dac	FBgn0005677	Ski_Sno	0	0	0	0	0	0	0	2	2	2	0	0	0	0	0	0	0	0	0	0	0	0	0	0	6	0	0	0	0	0	0	0	0	0	0	0	0	0	9	0	0	0	0	0	0	0	0
btn	FBgn0014949	Homeobox	0	0	0	0	0	2	0	0	2	2	3	3	3	3	3	0	0	0	0	0	0	0	0	0	6	6	0	0	0	0	0	0	0	0	0	0	0	0	0	0	0	0	0	0	0	0	0
fd96Cb	FBgn0004898	Fork_head	0	0	0	0	0	0	0	0	2	2	3	3	3	3	3	0	0	0	0	0	0	0	0	0	6	0	0	0	0	0	0	0	0	0	0	0	0	0	0	0	0	0	0	0	0	0	0
Sp1	FBgn0020378	zf-C2H2	0	0	0	0	0	0	0	2	2	2	0	0	3	3	3	0	0	0	0	0	0	0	0	0	6	6	0	0	0	0	0	0	0	0	0	0	0	0	0	0	0	0	0	0	0	0	0
esn	FBgn0028642	zf-C2H2	0	0	0	0	0	0	0	2	2	2	0	0	3	3	3	0	0	0	0	0	0	0	0	0	6	6	0	0	0	0	0	0	0	0	0	0	0	9	9	0	0	0	0	0	0	0	0
tio	FBgn0028979	zf-C2H2	0	0	0	0	0	0	0	0	2	2	0	3	3	3	3	0	0	0	0	0	0	0	0	0	6	6	0	0	0	0	0	0	0	0	0	0	9	9	9	0	0	0	0	0	0	0	0
ap	FBgn0000099	Homeobox	0	0	0	0	0	0	0	0	2	2	0	0	3	3	0	0	0	0	0	0	0	0	0	0	6	6	0	0	0	0	0	0	0	0	0	0	0	9	9	0	0	0	10	10	0	0	0
caup	FBgn0015919	Homeobox	0	0	0	0	0	0	0	0	0	0	0	0	0	3	3	0	0	0	0	0	5	0	6	6	6	6	0	0	0	0	0	0	0	0	0	0	0	0	0	0	0	0	0	0	0	0	0
gce	FBgn0030627	HLH	0	0	0	0	0	0	0	0	2	0	0	0	3	3	3	0	0	0	0	0	0	0	6	6	6	6	0	0	0	8	8	0	0	0	0	0	0	0	0	0	0	0	0	0	0	0	0
CG12104	FBgn0035238	HMG_box	0	0	0	0	0	0	0	0	0	0	0	0	0	0	0	0	0	0	0	0	0	0	6	6	6	6	0	0	0	0	0	0	8	8	0	0	0	0	0	0	0	0	0	0	0	0	0
disco-r	FBgn0042650	zf-C2H2	0	0	0	0	0	0	0	0	0	0	0	0	0	3	0	0	0	0	0	0	0	0	0	6	6	6	0	0	0	0	0	0	0	0	0	0	0	0	0	0	0	0	0	10	0	0	0
Lim1	FBgn0026411	Homeobox	0	0	0	0	0	0	0	0	0	2	0	0	0	0	0	0	0	0	0	0	0	6	6	6	6	6	0	0	0	0	0	0	0	0	0	0	0	0	0	0	0	0	0	0	0	0	0
scro	FBgn0028993	Homeobox	0	0	1	1	1	0	0	0	0	2	0	0	0	0	0	0	0	0	0	0	0	0	6	6	6	6	0	0	0	0	0	0	0	0	0	0	0	0	0	0	0	0	0	0	0	0	0
ato	FBgn0010433	HLH	0	0	0	0	0	0	0	0	0	2	0	3	3	0	0	0	0	0	0	0	0	0	6	6	6	0	0	0	0	0	0	0	0	0	0	0	0	0	0	0	0	0	0	0	0	0	0
CG9571	FBgn0031086	Fork_head	0	0	0	0	0	2	0	0	0	0	0	0	0	0	0	0	0	0	0	0	0	6	0	0	0	0	0	0	0	8	0	0	0	0	0	0	0	0	0	10	0	0	0	0	0	0	0
bcd	FBgn0000166	Homeobox	0	0	0	0	0	0	0	0	0	0	0	0	0	0	0	0	0	0	0	0	0	6	0	0	0	0	0	0	0	8	0	0	0	0	0	0	0	0	0	0	0	0	0	0	0	0	0
zen2	FBgn0004054	Homeobox	0	0	0	0	0	0	0	0	0	0	3	0	0	0	0	0	0	0	0	0	0	6	0	0	0	0	0	0	0	8	0	0	0	0	0	0	0	0	0	0	0	0	0	0	0	0	0
CG8388	FBgn0034062	AT_hook|zf-C2H2	0	0	0	0	0	0	0	0	0	0	0	0	0	0	0	0	0	0	0	0	0	6	6	6	0	0	0	0	0	8	8	0	0	0	0	0	0	0	0	0	0	0	0	0	0	0	0
cic	FBgn0028386	HMG_box	0	0	0	0	0	0	0	2	0	0	0	0	3	0	0	0	0	0	0	0	0	0	0	6	0	0	0	0	0	0	0	0	0	0	0	0	0	0	0	0	0	0	0	0	0	0	0
sens	FBgn0002573	zf-C2H2	0	0	1	0	0	0	0	0	0	0	0	0	3	0	0	0	4	4	0	0	0	0	0	6	0	0	0	0	0	0	0	0	0	0	0	0	0	0	0	0	0	0	0	0	0	0	0
disco	FBgn0000459	zf-C2H2	1	1	1	1	0	0	0	0	0	0	0	3	3	3	0	0	0	0	0	0	0	0	0	6	6	6	0	0	0	8	0	0	0	0	9	9	0	0	0	0	0	0	0	0	0	0	0
Hr39	FBgn0261239	zf-C4	0	0	0	0	0	0	0	0	0	0	0	0	0	3	3	0	0	0	0	0	0	0	0	0	6	6	0	0	0	0	0	0	0	0	0	0	0	9	9	0	0	0	0	0	0	0	0
Sox21b	FBgn0042630	HMG_box	0	0	0	0	0	0	0	0	0	0	0	0	0	3	3	0	0	0	0	0	0	0	0	0	0	6	0	0	0	0	0	0	0	0	0	0	0	9	9	0	0	0	0	0	0	0	0
CG14860	FBgn0038273	THAP	0	0	0	0	0	0	0	0	0	0	0	0	0	0	3	0	0	0	0	0	0	0	0	0	6	6	0	0	0	0	0	0	0	0	0	0	0	9	9	0	0	0	0	0	0	0	0
CG12029	FBgn0035454	zf-C2H2	0	0	0	0	0	0	0	0	0	0	0	0	0	3	3	0	0	0	0	0	0	0	0	0	6	6	0	0	0	0	0	0	0	0	0	0	0	0	9	0	0	0	0	0	0	0	0
dys	FBgn0039411	HLH	0	0	0	0	0	0	0	0	0	0	0	0	0	3	3	0	0	0	0	5	5	0	0	0	6	6	0	0	0	0	0	0	0	0	0	0	0	9	9	0	0	0	0	0	11	11	0
Hr46	FBgn0000448	zf-C4	0	0	0	0	0	0	0	0	0	0	0	0	0	0	3	0	0	0	0	5	5	0	0	0	0	6	0	0	0	0	0	0	8	8	0	0	0	9	9	0	0	0	0	0	0	0	0
elB	FBgn0004858	zf-C2H2	0	0	0	0	0	0	0	2	0	0	0	0	0	3	3	0	0	0	0	5	5	0	0	0	0	6	0	0	0	0	0	0	0	8	0	0	0	9	9	0	0	0	0	0	0	0	0
CG6175	FBgn0036152	MADF	0	0	0	0	0	0	0	0	0	0	0	0	0	0	0	0	0	0	0	0	0	0	0	0	6	6	0	0	0	0	0	0	0	0	0	0	0	9	9	0	10	10	10	0	0	0	0
Poxm	FBgn0003129	PAX	0	0	0	0	0	0	0	0	0	0	0	0	0	0	0	0	0	0	0	0	0	0	0	0	6	6	0	0	0	0	0	0	0	0	0	0	9	9	9	0	0	10	10	10	0	0	0
lz	FBgn0002576	Runt	0	0	0	0	0	0	0	0	0	0	0	0	0	0	0	0	0	0	0	0	0	0	0	0	6	6	0	0	0	0	0	0	0	0	0	0	0	0	0	0	0	0	0	0	0	0	12
vri	FBgn0016076	bZIP	0	0	0	0	0	0	0	0	0	0	0	0	0	0	3	0	0	0	0	0	5	0	0	0	0	6	0	0	0	0	0	0	0	0	0	0	0	0	9	0	0	0	0	0	0	0	12
CG9793	FBgn0037620	zf-C2H2	0	0	0	0	0	0	0	0	0	0	0	0	0	0	3	0	0	0	0	0	0	0	0	0	0	6	0	0	0	0	0	0	0	0	0	0	0	0	0	0	0	0	0	0	0	0	0
sr	FBgn0003499	zf-C2H2	0	0	0	0	0	0	0	0	0	0	0	0	0	0	3	0	0	0	0	0	0	0	0	0	0	6	0	0	0	0	0	0	0	0	0	0	0	0	0	0	0	0	0	0	0	0	0
CG8089	FBgn0033993	zf-C2H2	0	0	0	0	0	0	0	0	0	0	0	0	0	0	3	0	0	0	0	0	0	0	0	0	0	6	0	0	0	0	0	0	0	0	0	0	0	0	0	0	0	0	0	0	0	0	0
Ets98B	FBgn0005659	Ets	0	0	0	0	0	0	0	0	0	0	0	0	0	0	3	0	0	0	0	0	0	0	0	0	0	6	0	0	0	0	0	0	0	0	0	0	0	0	9	0	0	0	0	0	0	0	0
OdsH	FBgn0026058	Homeobox	0	0	0	0	0	0	0	0	0	0	0	0	0	0	3	0	0	0	0	0	0	0	0	0	6	6	0	0	0	0	0	0	0	0	0	0	0	0	0	0	0	0	0	0	0	0	0
H15	FBgn0016660	T-box	0	0	0	0	0	0	0	0	0	0	0	0	0	0	3	0	0	0	0	0	0	0	0	0	0	6	0	0	0	0	0	0	0	0	0	0	0	0	0	0	0	0	0	0	0	11	0
ftz-f1	FBgn0001078	zf-C4	0	0	0	0	0	0	0	0	0	0	0	0	0	0	3	0	0	0	0	0	5	0	0	0	0	6	0	0	0	0	0	0	0	0	0	0	0	0	0	0	0	0	0	0	0	0	0
Hr96	FBgn0015240	zf-C4	0	0	0	0	0	0	0	0	0	0	0	0	0	0	0	0	0	0	0	0	0	0	0	0	0	6	0	0	0	0	0	0	0	8	0	0	0	0	0	0	0	0	0	0	0	0	0
Lim3	FBgn0002023	Homeobox	0	0	0	0	0	0	0	0	0	2	0	0	0	0	0	0	0	0	0	0	0	0	0	0	0	6	0	0	0	0	0	0	0	8	0	0	0	0	0	0	0	0	0	0	0	0	0
Camta	FBgn0259234	CG-1|TIG	0	0	0	0	0	0	0	0	0	2	0	0	0	0	0	0	0	0	0	0	0	0	0	0	0	6	0	0	0	0	0	0	0	8	0	0	0	0	9	0	0	0	0	0	0	0	0
NC2beta	FBgn0028926	CBFA_NFYB_domain	0	0	0	0	0	0	0	0	0	2	0	0	0	0	3	0	0	0	0	0	0	0	0	0	0	6	0	0	0	0	0	0	0	0	0	0	0	0	9	0	0	0	0	0	0	0	0
jim	FBgn0027339	zf-C2H2	0	0	0	0	0	0	0	0	0	2	0	0	0	0	0	0	0	0	0	0	0	0	0	0	0	6	0	0	0	0	0	0	0	0	0	0	0	0	9	0	0	0	0	10	0	0	0
Hnf4	FBgn0004914	zf-C4	0	0	0	0	0	0	0	0	0	0	0	0	0	0	3	0	0	0	0	0	0	0	0	0	6	6	0	0	0	0	0	0	8	8	0	0	0	9	9	0	0	0	0	0	0	0	0
cwo	FBgn0259938	HLH	0	0	0	0	0	0	0	0	0	0	0	0	0	0	0	0	0	0	0	0	0	0	0	0	6	6	0	0	0	0	0	8	8	8	0	0	0	9	9	0	0	0	0	0	0	0	0
HLH106	FBgn0261283	HLH	0	0	0	0	0	0	0	0	0	2	0	0	0	0	0	0	0	0	0	0	0	0	0	0	0	6	0	0	0	0	0	0	8	8	0	0	0	9	9	0	0	0	0	0	0	11	0
cbt	FBgn0043364	zf-C2H2	0	0	0	0	0	0	0	0	0	0	0	0	0	0	0	0	0	0	0	0	0	0	0	0	0	6	0	0	0	0	0	8	8	8	0	0	0	9	9	0	0	0	0	10	0	0	0
CG15011	FBgn0035518	zf-NF-X1	0	0	0	0	0	0	0	0	0	0	0	0	0	0	0	0	0	0	0	0	0	0	0	0	6	6	0	0	0	0	0	0	8	8	0	0	0	0	0	0	0	0	0	0	0	0	0
Hr78	FBgn0015239	zf-C4	0	0	0	0	0	0	0	0	0	0	0	0	0	0	0	0	4	4	0	0	0	0	0	0	6	6	0	0	0	0	0	0	8	8	0	0	0	0	0	0	0	0	10	0	0	0	0
foxo	FBgn0038197	Fork_head	0	0	0	0	0	0	0	0	0	0	0	0	0	3	3	0	0	0	0	0	0	0	0	0	6	6	0	0	0	0	0	0	8	8	0	0	0	0	0	0	0	0	0	0	0	0	0
mld	FBgn0083077	zf-C2H2	0	0	1	0	1	0	2	2	0	0	0	0	0	0	3	0	0	0	0	5	5	0	0	0	6	6	0	0	0	0	0	0	0	0	0	0	0	0	0	0	0	0	0	0	0	0	0
kni	FBgn0001320	zf-C4	0	0	0	0	0	0	0	0	0	0	3	3	3	3	3	0	0	0	0	5	5	6	6	6	6	6	0	0	0	8	8	0	0	0	0	0	0	9	9	10	10	0	0	0	0	0	0
knrl	FBgn0001323	zf-C4	0	0	0	0	0	2	2	2	0	0	3	0	3	3	3	0	0	0	0	5	5	6	6	6	6	6	0	0	0	8	8	8	0	0	0	0	0	9	9	10	10	10	0	0	0	0	0
dm	FBgn0000472	HLH	0	0	0	0	0	2	0	0	0	0	0	0	0	3	3	4	4	4	0	5	0	6	6	6	6	6	0	0	0	8	8	8	8	8	0	0	0	9	9	10	10	10	10	10	0	11	0
CrebA	FBgn0004396	bZIP	0	0	0	0	0	0	0	0	0	0	0	0	3	3	3	0	4	4	0	5	5	0	0	0	6	6	0	0	0	0	0	0	0	0	0	0	0	0	0	10	10	10	10	0	0	0	0
Mes2	FBgn0037207	MADF	0	0	0	0	0	0	0	0	2	2	0	0	0	3	3	0	0	0	0	0	0	6	0	0	0	0	0	0	0	8	8	8	0	0	0	0	0	0	0	10	10	10	10	0	0	11	0
bun	FBgn0259176	TSC22	0	0	0	0	0	0	0	0	0	0	3	0	0	0	0	0	0	0	0	0	0	0	6	6	6	0	0	0	0	8	8	8	0	0	0	0	0	0	0	0	0	0	0	0	0	0	0
emc	FBgn0000575	HLH	0	0	0	0	0	0	2	0	0	2	3	3	3	3	3	0	0	0	0	0	0	0	6	6	6	0	0	0	0	8	8	8	8	0	0	9	9	9	0	0	10	10	10	0	0	0	0
GATAe	FBgn0038391	GATA	0	0	0	0	0	0	0	0	0	0	0	0	0	0	0	0	0	0	0	0	0	0	0	0	6	6	0	0	0	8	8	8	8	8	0	9	9	9	9	0	0	0	0	0	0	0	0
ttk	FBgn0003870	zf-C2H2	0	0	0	0	0	0	0	0	0	0	0	0	0	3	3	0	4	0	0	0	0	0	0	0	6	6	0	0	0	8	8	8	8	8	0	0	0	9	9	0	0	0	0	0	0	0	0
bowl	FBgn0004893	zf-C2H2	0	0	0	0	0	2	2	0	0	0	0	0	3	3	3	0	4	0	0	0	0	0	6	6	6	6	0	0	0	8	8	8	8	8	0	9	9	9	9	0	0	0	0	0	0	0	0
CHES-1-like	FBgn0029504	Fork_head	0	0	0	0	0	0	0	0	0	0	0	0	0	0	0	0	4	0	0	0	0	0	6	6	6	0	0	0	0	0	8	8	8	8	0	0	0	9	9	0	0	0	10	10	11	0	0
bab2	FBgn0025525	HTH_psq	0	0	0	0	0	0	0	0	0	0	0	0	0	0	0	0	0	0	0	0	0	0	6	6	6	6	0	0	0	0	0	0	0	0	0	9	9	9	9	0	0	0	10	10	11	0	0
rib	FBgn0003254	HTH_psq	0	0	0	0	0	0	0	0	0	0	0	0	0	3	3	0	0	0	0	0	0	6	6	6	6	6	0	0	0	8	8	8	8	0	9	9	9	9	0	0	0	10	10	0	11	0	0
fkh	FBgn0000659	Fork_head	0	0	0	0	0	0	0	2	2	2	0	0	0	0	3	4	4	4	0	0	0	6	6	6	6	6	0	7	7	8	8	8	8	8	9	9	9	9	9	0	0	0	0	0	0	0	0
Kr	FBgn0001325	zf-C2H2	0	0	0	0	0	2	2	2	2	2	3	3	3	0	0	0	0	0	0	0	0	6	6	6	6	0	7	7	0	8	8	0	0	0	0	9	9	9	0	0	0	0	0	0	0	0	0
tup	FBgn0003896	Homeobox	0	0	0	0	0	2	2	2	2	2	3	3	3	3	3	0	0	0	0	0	0	6	6	6	6	6	0	7	0	0	0	0	0	0	0	0	0	0	0	0	0	0	0	0	11	11	0
fkh	FBgn0000659	Fork_head	0	0	0	0	0	0	0	2	2	2	0	0	0	0	3	4	4	4	0	0	0	6	6	6	6	6	0	7	7	8	8	8	8	8	9	9	9	9	9	0	0	0	0	0	0	0	0
Ptx1	FBgn0020912	Homeobox	0	0	0	0	0	0	0	0	2	2	0	0	0	0	0	0	0	0	0	0	0	0	0	0	0	0	0	7	0	8	8	8	8	8	0	0	0	9	9	0	0	0	0	0	0	0	0
sc	FBgn0004170	HLH	0	0	0	0	0	0	0	2	2	0	0	0	3	0	0	0	0	0	0	0	0	6	0	0	6	0	0	7	7	8	8	8	8	8	0	0	0	0	0	0	0	0	0	0	0	11	0
HLHmdelta	FBgn0002734	HLH	0	0	0	1	1	0	2	2	2	2	0	3	3	3	0	0	0	0	0	0	0	0	0	0	0	0	7	7	7	0	0	0	0	0	0	0	0	0	0	0	0	0	10	0	0	0	0
HLHmgamma	FBgn0002735	HLH	0	0	0	1	1	0	2	2	2	2	0	3	3	0	0	0	0	0	0	0	0	0	0	0	0	0	0	7	7	0	0	0	8	0	0	0	0	9	0	0	0	0	10	0	0	0	0
E(spl)	FBgn0000591	HLH	0	0	1	1	1	2	2	2	2	2	0	3	3	3	0	0	0	0	0	0	0	0	0	0	0	0	7	7	7	0	0	8	8	0	0	0	0	0	0	0	0	0	0	0	0	0	0
l(1)sc	FBgn0002561	HLH	0	0	1	0	0	2	2	2	2	2	3	3	0	0	0	0	0	0	0	0	0	0	0	0	0	0	0	7	7	0	8	8	8	0	0	0	0	0	0	0	0	10	10	0	0	0	0
Dr	FBgn0000492	Homeobox	0	0	0	0	0	2	2	2	0	2	3	3	3	3	3	0	4	0	0	0	0	0	0	6	0	6	0	7	7	0	0	0	0	0	0	0	0	0	9	0	10	10	10	10	0	0	0
retn	FBgn0004795	ARID	0	0	0	0	0	2	2	0	0	0	0	3	0	0	0	0	0	0	0	0	0	0	0	0	0	0	0	7	7	0	0	0	0	0	0	0	0	0	0	0	0	10	10	10	0	0	0
ab	FBgn0259750	zf-C2H2	0	0	0	0	0	0	2	2	2	2	0	0	0	3	3	0	0	0	0	0	0	6	6	6	0	0	0	7	7	0	0	0	0	0	0	0	0	0	0	0	0	10	10	10	0	0	0
so	FBgn0003460	Homeobox	1	1	1	1	0	0	2	0	0	0	0	0	3	3	3	0	0	0	0	0	0	6	6	6	0	0	0	7	7	0	0	0	0	0	0	0	0	0	0	0	10	0	0	0	0	0	0
pb	FBgn0051481	Homeobox	0	0	0	0	0	0	0	0	0	2	0	0	3	0	0	0	0	0	0	0	0	0	0	0	0	0	0	0	7	0	0	0	0	0	0	0	0	0	0	0	0	0	10	10	0	0	0
slou	FBgn0002941	Homeobox	0	0	0	0	0	0	0	0	2	2	3	0	0	0	0	0	0	0	0	0	0	0	0	0	0	0	0	0	7	0	0	0	0	0	0	0	0	0	0	0	10	10	10	10	0	0	0
onecut	FBgn0028996	CUT|Homeobox	0	0	0	0	0	0	0	0	2	2	0	0	0	0	0	0	0	0	0	0	0	0	0	0	0	0	0	0	7	0	0	0	0	0	0	0	0	0	0	0	0	0	0	0	0	0	0
dmrt93B	FBgn0038851	DM	0	0	0	0	0	0	0	0	0	0	0	0	0	0	0	0	0	0	0	0	0	0	0	0	0	0	0	0	7	0	0	0	0	0	0	0	0	0	0	0	0	0	0	0	0	0	0
CG13296	FBgn0035687	zf-C2H2	0	0	0	0	0	0	0	0	2	2	0	0	0	0	0	0	0	0	0	0	0	0	0	0	0	0	0	7	7	0	0	0	0	0	0	0	0	0	0	0	0	0	0	0	0	0	0
Fer1	FBgn0037475	HLH	0	0	0	0	0	0	0	0	2	2	0	0	0	0	0	0	0	0	0	0	0	0	0	0	0	6	0	7	7	0	0	0	0	8	0	0	0	0	0	0	0	0	0	0	0	0	0
Gsc	FBgn0010323	Homeobox	0	0	0	0	0	2	2	2	2	2	0	0	0	0	0	0	0	0	0	0	0	0	0	0	0	0	7	7	7	0	0	0	0	0	0	0	0	0	0	0	0	0	0	0	0	0	0
ase	FBgn0000137	HLH	0	0	0	0	0	0	0	2	2	2	0	0	0	0	0	0	0	0	0	0	0	0	0	0	0	0	7	7	7	0	0	0	8	0	0	0	0	0	0	0	0	0	0	0	0	0	0
ac	FBgn0000022	HLH	0	0	0	0	0	0	2	2	2	0	3	0	0	0	0	0	0	0	0	0	0	0	0	0	0	0	0	0	7	0	0	0	0	0	0	0	0	0	0	0	0	0	0	0	0	0	0
dmrt99B	FBgn0039683	DM	0	0	0	1	1	0	0	2	2	2	0	0	0	0	0	0	0	0	0	0	0	0	0	0	6	6	0	7	7	0	0	0	0	0	0	0	0	0	0	0	0	0	0	0	0	0	0
kn	FBgn0001319	TIG	0	0	0	0	0	0	0	0	2	2	0	0	0	0	0	0	0	0	0	0	0	6	6	0	0	0	0	7	7	0	0	0	0	0	0	0	0	0	0	0	10	10	0	0	11	11	0
vvl	FBgn0086680	Homeobox|Pou	0	0	0	0	0	0	0	0	2	2	3	0	3	3	3	0	0	0	5	5	0	0	0	0	0	6	0	7	7	0	0	0	0	0	0	0	0	0	9	0	0	0	0	0	11	11	0
CG11696	FBgn0030314	AT_hook|zf-C2H2	0	1	1	1	1	0	2	2	2	0	3	3	3	3	0	0	0	0	0	5	5	0	0	0	6	0	0	7	7	0	8	0	0	0	0	9	0	0	0	0	10	10	0	0	0	0	0
lab	FBgn0002522	Homeobox	0	0	0	0	0	0	0	2	2	2	0	3	0	0	0	0	0	0	0	0	0	6	6	6	6	6	0	0	0	8	8	8	8	8	0	0	0	0	0	0	0	0	0	0	0	0	0
nub	FBgn0085424	Homeobox|Pou	0	0	0	0	0	0	0	2	2	2	3	3	3	0	0	0	0	0	0	0	0	6	6	0	6	6	0	0	0	0	0	0	8	8	0	0	0	0	0	0	0	0	0	0	0	0	0
CG1663	FBgn0033449	zf-C2H2	0	0	0	0	0	2	2	2	2	2	0	0	0	0	0	0	0	0	0	0	0	6	6	6	6	6	0	0	0	0	0	8	8	8	0	0	0	0	0	0	0	0	10	0	0	0	0
croc	FBgn0014143	Fork_head	0	0	0	0	0	0	2	2	2	2	0	0	0	0	0	0	0	0	0	0	0	6	6	6	6	6	0	0	0	8	0	0	0	0	0	0	0	0	9	0	0	0	10	10	0	0	0
Kr	FBgn0001325	zf-C2H2	0	0	0	0	0	2	2	2	2	2	3	3	3	0	0	0	0	0	0	0	0	6	6	6	6	0	7	7	0	8	8	0	0	0	0	9	9	9	0	0	0	0	0	0	0	0	0
sc	FBgn0004170	HLH	0	0	0	0	0	0	0	2	2	0	0	0	3	0	0	0	0	0	0	0	0	6	0	0	6	0	0	7	7	8	8	8	8	8	0	0	0	0	0	0	0	0	0	0	0	11	0
fkh	FBgn0000659	Fork_head	0	0	0	0	0	0	0	2	2	2	0	0	0	0	3	4	4	4	0	0	0	6	6	6	6	6	0	7	7	8	8	8	8	8	9	9	9	9	9	0	0	0	0	0	0	0	0
kni	FBgn0001320	zf-C4	0	0	0	0	0	0	0	0	0	0	3	3	3	3	3	0	0	0	0	5	5	6	6	6	6	6	0	0	0	8	8	0	0	0	0	0	0	9	9	10	10	0	0	0	0	0	0
knrl	FBgn0001323	zf-C4	0	0	0	0	0	2	2	2	0	0	3	0	3	3	3	0	0	0	0	5	5	6	6	6	6	6	0	0	0	8	8	8	0	0	0	0	0	9	9	10	10	10	0	0	0	0	0
apt	FBgn0015903	SANT	0	0	0	0	0	2	2	2	2	2	3	3	3	3	3	0	0	0	0	5	0	6	6	6	6	6	0	0	0	8	8	8	0	0	9	9	9	0	9	0	0	0	0	0	11	11	0
brk	FBgn0024250	BrkDBD	0	0	0	0	0	2	2	2	2	2	3	3	3	3	3	4	4	0	0	5	0	0	0	0	6	0	0	0	0	0	0	0	8	8	0	0	0	9	0	0	10	10	0	10	0	0	0
noc	FBgn0005771	zf-C2H2	0	0	0	0	0	2	2	2	0	0	3	3	3	0	0	0	0	0	0	5	0	0	0	0	6	6	0	0	0	0	0	8	8	8	0	9	9	9	9	0	10	10	10	10	0	0	0
dm	FBgn0000472	HLH	0	0	0	0	0	2	0	0	0	0	0	0	0	3	3	4	4	4	0	5	0	6	6	6	6	6	0	0	0	8	8	8	8	8	0	0	0	9	9	10	10	10	10	10	0	11	0
Hr46	FBgn0000448	zf-C4	0	0	0	0	0	0	0	0	0	0	0	0	0	0	3	0	0	0	0	5	5	0	0	0	0	6	0	0	0	0	0	0	8	8	0	0	0	9	9	0	0	0	0	0	0	0	0
elB	FBgn0004858	zf-C2H2	0	0	0	0	0	0	0	2	0	0	0	0	0	3	3	0	0	0	0	5	5	0	0	0	0	6	0	0	0	0	0	0	0	8	0	0	0	9	9	0	0	0	0	0	0	0	0
Sox100B	FBgn0024288	HMG_box	0	0	0	0	0	0	0	0	0	0	0	0	0	3	3	0	0	0	0	0	0	0	0	0	0	0	0	0	0	0	0	0	8	8	0	0	0	9	9	0	0	0	0	0	0	0	0
HLHmbeta	FBgn0002733	HLH	0	0	0	0	0	0	2	2	2	0	0	3	3	3	3	0	0	0	0	0	0	0	0	0	0	6	0	0	0	0	0	0	0	8	0	0	0	0	9	0	0	0	0	0	0	0	0
al	FBgn0000061	Homeobox	0	0	0	0	0	0	0	0	0	0	0	0	3	3	3	0	0	0	0	0	0	0	0	0	0	0	0	0	0	0	0	0	0	8	0	0	0	0	0	0	0	0	0	0	0	0	0
HLHm3	FBgn0002609	HLH	0	0	0	0	0	0	0	2	2	0	0	0	3	3	3	0	0	0	0	0	0	0	0	0	6	0	0	0	0	0	0	0	8	8	0	0	0	0	9	0	0	0	10	0	0	0	0
Stat92E	FBgn0016917	STAT_bind	0	0	0	0	0	0	2	2	0	0	0	0	3	3	0	0	0	0	0	5	0	0	0	0	6	6	0	0	0	0	0	0	8	8	0	0	0	9	9	0	0	0	0	10	0	0	0
Trl	FBgn0013263	GAGA	0	0	0	0	0	0	0	0	0	2	0	0	3	3	0	0	0	4	0	5	0	0	0	0	6	6	0	0	0	0	0	0	8	8	0	0	0	9	9	0	0	0	10	10	0	0	0
Med	FBgn0011655	MH1	0	0	0	0	0	0	0	2	2	2	0	0	3	3	0	0	0	0	0	0	0	0	0	0	6	6	0	0	0	0	0	0	0	8	0	0	0	9	9	0	0	0	0	0	0	0	0
wdn	FBgn0005642	zf-C2H2	0	0	0	0	0	0	0	2	2	2	0	0	0	0	0	0	0	0	0	0	0	0	0	0	6	0	0	0	0	0	0	0	8	0	0	0	0	9	0	0	0	0	0	0	0	0	0
vfl	FBgn0259789	zf-C2H2	0	0	0	0	0	0	0	0	2	2	0	0	0	3	3	0	0	0	0	0	5	0	0	0	6	6	0	0	0	0	0	0	8	8	0	0	0	9	9	0	0	0	0	0	0	0	0
cnc	FBgn0000338	bZIP	0	0	0	0	0	0	0	0	0	0	3	3	3	0	3	0	0	0	0	0	0	6	6	6	6	6	0	0	0	0	0	0	8	8	0	0	0	0	0	0	0	0	0	0	0	0	0
shn	FBgn0003396	zf-C2H2	0	0	0	0	0	2	0	0	0	0	3	3	3	3	3	0	0	0	0	0	0	6	6	6	6	6	0	0	0	0	0	0	0	8	0	0	0	0	9	0	0	0	0	0	0	0	0
CG8388	FBgn0034062	AT_hook|zf-C2H2	0	0	0	0	0	0	0	0	0	0	0	0	0	0	0	0	0	0	0	0	0	6	6	6	0	0	0	0	0	8	8	0	0	0	0	0	0	0	0	0	0	0	0	0	0	0	0
gce	FBgn0030627	HLH	0	0	0	0	0	0	0	0	2	0	0	0	3	3	3	0	0	0	0	0	0	0	6	6	6	6	0	0	0	8	8	0	0	0	0	0	0	0	0	0	0	0	0	0	0	0	0
disco	FBgn0000459	zf-C2H2	1	1	1	1	0	0	0	0	0	0	0	3	3	3	0	0	0	0	0	0	0	0	0	6	6	6	0	0	0	8	0	0	0	0	9	9	0	0	0	0	0	0	0	0	0	0	0
GATAe	FBgn0038391	GATA	0	0	0	0	0	0	0	0	0	0	0	0	0	0	0	0	0	0	0	0	0	0	0	0	6	6	0	0	0	8	8	8	8	8	0	9	9	9	9	0	0	0	0	0	0	0	0
ttk	FBgn0003870	zf-C2H2	0	0	0	0	0	0	0	0	0	0	0	0	0	3	3	0	4	0	0	0	0	0	0	0	6	6	0	0	0	8	8	8	8	8	0	0	0	9	9	0	0	0	0	0	0	0	0
bowl	FBgn0004893	zf-C2H2	0	0	0	0	0	2	2	0	0	0	0	0	3	3	3	0	4	0	0	0	0	0	6	6	6	6	0	0	0	8	8	8	8	8	0	9	9	9	9	0	0	0	0	0	0	0	0
cad	FBgn0000251	Homeobox	0	0	0	0	0	0	0	0	0	0	0	3	3	3	3	0	0	0	0	0	0	0	0	0	0	0	0	0	0	0	8	8	8	8	9	9	9	9	0	0	0	0	0	0	0	0	0
rib	FBgn0003254	HTH_psq	0	0	0	0	0	0	0	0	0	0	0	0	0	3	3	0	0	0	0	0	0	6	6	6	6	6	0	0	0	8	8	8	8	0	9	9	9	9	0	0	0	10	10	0	11	0	0
CHES-1-like	FBgn0029504	Fork_head	0	0	0	0	0	0	0	0	0	0	0	0	0	0	0	0	4	0	0	0	0	0	6	6	6	0	0	0	0	0	8	8	8	8	0	0	0	9	9	0	0	0	10	10	11	0	0
zen	FBgn0004053	Homeobox	0	0	0	0	0	2	0	0	0	0	3	0	0	0	0	0	0	0	0	0	0	0	0	0	0	0	0	0	0	8	0	0	0	0	0	0	0	0	0	0	0	0	0	0	0	0	0
zen2	FBgn0004054	Homeobox	0	0	0	0	0	0	0	0	0	0	3	0	0	0	0	0	0	0	0	0	0	6	0	0	0	0	0	0	0	8	0	0	0	0	0	0	0	0	0	0	0	0	0	0	0	0	0
CG9571	FBgn0031086	Fork_head	0	0	0	0	0	2	0	0	0	0	0	0	0	0	0	0	0	0	0	0	0	6	0	0	0	0	0	0	0	8	0	0	0	0	0	0	0	0	0	10	0	0	0	0	0	0	0
bcd	FBgn0000166	Homeobox	0	0	0	0	0	0	0	0	0	0	0	0	0	0	0	0	0	0	0	0	0	6	0	0	0	0	0	0	0	8	0	0	0	0	0	0	0	0	0	0	0	0	0	0	0	0	0
CG32105	FBgn0052105	Homeobox	0	0	0	0	0	2	2	0	2	2	3	0	0	0	0	0	0	0	0	0	0	0	0	0	0	0	0	0	0	8	0	0	0	0	0	0	9	0	0	0	0	0	0	0	0	0	0
Ptx1	FBgn0020912	Homeobox	0	0	0	0	0	0	0	0	2	2	0	0	0	0	0	0	0	0	0	0	0	0	0	0	0	0	0	7	0	8	8	8	8	8	0	0	0	9	9	0	0	0	0	0	0	0	0
exex	FBgn0041156	Homeobox	0	0	0	0	0	2	0	0	2	2	3	3	0	0	0	0	0	0	0	0	0	0	0	0	0	0	0	0	0	8	8	8	8	8	0	0	0	0	0	0	0	0	0	0	0	0	0
Kr-h1	FBgn0028420	zf-C2H2	0	0	0	0	0	0	0	0	2	2	0	0	0	0	0	0	0	0	0	5	0	0	0	0	0	0	0	0	0	0	0	0	8	0	0	0	0	0	0	0	0	0	0	0	0	0	0
klu	FBgn0013469	zf-C2H2	0	0	0	0	0	0	0	2	2	2	0	0	0	3	0	0	0	0	0	5	5	0	0	0	0	0	0	0	0	0	0	0	8	0	0	0	0	0	9	0	0	0	0	0	0	0	0
ase	FBgn0000137	HLH	0	0	0	0	0	0	0	2	2	2	0	0	0	0	0	0	0	0	0	0	0	0	0	0	0	0	7	7	7	0	0	0	8	0	0	0	0	0	0	0	0	0	0	0	0	0	0
CG7271	FBgn0036791	zf-C2H2	0	0	0	0	0	0	0	0	0	0	0	0	0	0	0	0	0	0	0	0	0	0	0	0	0	0	0	0	0	0	8	8	0	0	0	9	9	0	0	0	10	0	0	0	0	0	0
term	FBgn0003683	zf-C2H2	0	0	0	0	0	0	2	0	0	0	0	3	0	0	0	0	0	0	0	0	0	0	6	0	0	0	0	0	0	0	8	0	0	0	0	9	9	0	0	0	10	0	0	0	0	0	0
jing	FBgn0086655	zf-C2H2	0	0	0	0	0	0	2	0	2	2	0	0	0	3	0	0	0	0	0	0	0	0	0	0	0	0	0	0	0	0	8	0	0	0	0	9	0	0	0	0	0	10	10	10	0	0	0
hkb	FBgn0261434	zf-C2H2	0	0	0	0	0	2	2	2	2	2	0	0	0	0	0	4	4	0	0	0	0	6	6	0	0	0	0	0	0	8	8	0	0	0	0	0	0	0	0	0	0	0	0	0	0	0	0
sim	FBgn0004666	HLH	0	0	0	0	0	2	2	2	2	2	0	0	0	0	0	0	0	0	0	0	0	0	0	0	0	0	0	0	0	8	8	0	0	0	0	0	0	0	0	0	0	0	0	0	0	0	0
tll	FBgn0003720	zf-C4	0	0	0	0	0	2	2	2	2	2	0	0	0	0	0	0	0	0	0	0	0	0	0	0	0	0	0	0	0	8	8	0	0	0	9	9	9	0	0	0	0	0	0	0	0	0	0
zfh2	FBgn0004607	Homeobox|zf-C2H2	0	0	0	0	0	2	2	2	2	2	0	0	0	0	3	0	0	0	0	0	0	0	0	0	0	0	0	0	0	8	8	8	0	0	9	9	9	9	9	0	0	0	0	0	0	0	0
opa	FBgn0003002	zf-C2H2	0	0	0	0	0	0	0	2	2	2	3	3	3	3	3	0	0	0	0	0	0	0	0	0	0	0	0	0	0	0	0	0	0	8	0	0	0	0	0	10	10	0	10	10	0	0	0
tsh	FBgn0003866	zf-C2H2	0	0	0	0	0	0	0	0	2	2	3	3	3	3	3	0	0	0	0	0	0	0	0	0	0	0	0	0	0	0	0	0	0	8	0	0	0	0	0	10	10	10	10	10	0	0	0
zfh1	FBgn0004606	Homeobox|zf-C2H2	0	0	0	0	0	0	0	2	2	2	0	3	0	0	3	0	0	0	0	0	0	0	0	0	0	0	0	0	0	0	8	0	0	0	0	0	0	0	0	10	10	10	10	0	0	11	0
dpn	FBgn0010109	HLH	0	0	0	0	0	2	2	2	2	2	3	3	3	3	0	0	0	0	0	0	0	0	0	0	0	0	0	0	0	0	0	0	8	0	0	9	9	0	0	10	10	0	0	0	0	0	0
sna	FBgn0003448	zf-C2H2	0	0	0	0	0	0	0	2	2	2	0	0	3	3	0	0	0	0	0	0	0	0	0	0	0	0	0	0	0	8	8	0	0	0	0	0	0	0	0	10	10	0	0	0	0	0	0
E(spl)	FBgn0000591	HLH	0	0	1	1	1	2	2	2	2	2	0	3	3	3	0	0	0	0	0	0	0	0	0	0	0	0	7	7	7	0	0	8	8	0	0	0	0	0	0	0	0	0	0	0	0	0	0
HLHmgamma	FBgn0002735	HLH	0	0	0	1	1	0	2	2	2	2	0	3	3	0	0	0	0	0	0	0	0	0	0	0	0	0	0	7	7	0	0	0	8	0	0	0	0	9	0	0	0	0	10	0	0	0	0
l(1)sc	FBgn0002561	HLH	0	0	1	0	0	2	2	2	2	2	3	3	0	0	0	0	0	0	0	0	0	0	0	0	0	0	0	7	7	0	8	8	8	0	0	0	0	0	0	0	0	10	10	0	0	0	0
E2f	FBgn0011766	E2F_TDP	0	0	0	0	0	2	2	2	2	2	0	3	0	0	0	0	0	0	0	0	0	0	0	0	0	0	0	0	0	0	0	0	8	8	0	0	0	0	0	0	0	0	0	0	0	0	0
vnd	FBgn0003986	Homeobox	0	0	0	0	0	2	2	2	2	2	3	0	0	0	0	0	0	0	0	0	0	0	0	0	0	0	0	0	0	0	0	0	0	8	0	0	0	0	0	0	0	0	0	0	0	0	0
nerfin-1	FBgn0028999	zf-C2H2	0	0	0	0	0	0	2	2	2	2	3	3	0	0	0	0	0	0	0	0	0	0	0	0	0	0	0	0	0	0	0	0	8	0	0	0	0	0	0	0	0	0	0	0	0	0	0
pros	FBgn0004595	Prox1	0	0	1	0	0	2	2	2	2	2	3	3	0	0	3	0	0	0	0	0	0	0	0	0	0	0	0	0	0	0	0	0	0	8	0	0	0	0	0	0	0	0	0	0	0	0	0
dve	FBgn0020307	Homeobox	0	0	0	0	0	0	2	2	2	2	3	0	3	3	0	0	0	0	0	0	0	0	6	6	6	6	0	0	0	0	8	8	8	8	0	0	0	0	0	0	0	0	0	0	0	0	0
pdm2	FBgn0004394	Homeobox|Pou	0	0	0	0	0	2	2	2	2	2	3	3	3	3	0	0	0	0	0	0	0	0	0	0	6	6	0	0	0	0	0	8	8	8	0	0	0	0	0	0	0	0	0	0	0	0	0
HGTX	FBgn0040318	Homeobox	0	0	0	0	0	2	2	2	2	2	0	0	3	0	0	0	0	0	0	0	0	0	0	6	6	6	0	0	0	0	0	0	8	0	0	0	0	0	0	0	0	0	0	0	0	0	0
CG3838	FBgn0032130	BESS	0	0	0	0	0	2	2	2	2	2	3	3	3	0	0	0	0	0	0	0	0	0	0	0	0	6	0	0	0	0	8	8	0	8	0	0	0	0	0	0	10	0	0	0	0	0	0
esg	FBgn0001981	zf-C2H2	0	0	0	0	0	2	2	2	2	2	3	3	3	3	3	0	0	0	0	0	0	0	0	0	0	6	0	0	0	0	0	8	8	8	0	0	0	0	0	0	0	0	0	0	0	0	0
grn	FBgn0001138	GATA	0	0	0	0	0	2	2	2	2	2	3	3	3	3	3	0	0	0	0	5	5	0	0	6	6	6	0	0	0	0	0	0	0	8	0	0	0	0	0	0	0	0	0	0	0	0	0
CG11696	FBgn0030314	AT_hook|zf-C2H2	0	1	1	1	1	0	2	2	2	0	3	3	3	3	0	0	0	0	0	5	5	0	0	0	6	0	0	7	7	0	8	0	0	0	0	9	0	0	0	0	10	10	0	0	0	0	0
emc	FBgn0000575	HLH	0	0	0	0	0	0	2	0	0	2	3	3	3	3	3	0	0	0	0	0	0	0	6	6	6	0	0	0	0	8	8	8	8	0	0	9	9	9	0	0	10	10	10	0	0	0	0
ush	FBgn0003963	zf-C2H2	0	0	0	0	0	0	2	0	0	2	3	3	3	3	3	0	0	0	0	0	0	0	0	0	0	0	0	0	0	0	0	0	0	8	0	0	0	0	0	0	10	10	10	0	0	0	0
Mes2	FBgn0037207	MADF	0	0	0	0	0	0	0	0	2	2	0	0	0	3	3	0	0	0	0	0	0	6	0	0	0	0	0	0	0	8	8	8	0	0	0	0	0	0	0	10	10	10	10	0	0	11	0
srp	FBgn0003507	GATA	0	0	0	0	0	0	0	0	0	0	0	0	0	0	0	0	0	0	0	0	0	0	0	0	0	0	0	0	0	8	8	8	0	0	0	0	0	0	0	10	10	10	10	0	11	11	12
CG16815	FBgn0032491	bZIP	0	0	0	0	0	0	2	0	0	0	0	0	0	0	0	0	0	0	0	0	0	0	0	0	0	0	0	0	0	8	0	0	0	0	0	0	0	0	0	0	0	0	0	0	0	0	0
bun	FBgn0259176	TSC22	0	0	0	0	0	0	0	0	0	0	3	0	0	0	0	0	0	0	0	0	0	0	6	6	6	0	0	0	0	8	8	8	0	0	0	0	0	0	0	0	0	0	0	0	0	0	0
peb	FBgn0003053	zf-C2H2	0	0	0	0	0	0	0	0	0	0	3	3	0	3	3	0	0	0	5	5	0	0	0	0	0	0	0	0	0	8	8	8	8	8	0	0	0	0	0	0	0	0	0	0	0	0	0
pfk	FBgn0035405	HTH_psq	0	0	0	0	0	0	0	2	2	2	0	0	3	0	0	0	0	0	0	0	0	0	0	0	0	0	0	0	0	0	0	8	8	8	0	0	0	0	9	0	10	10	10	0	0	0	0
row	FBgn0033998	AT_hook	0	0	0	0	0	0	2	2	2	2	0	3	3	0	0	0	0	0	0	0	0	0	6	6	6	0	0	0	0	0	8	8	8	8	0	9	9	9	9	0	10	10	10	0	0	0	0
mod(mdg4)	FBgn0002781	BEN|FLYWCH	0	0	0	0	0	0	2	2	2	2	0	0	0	0	0	0	0	0	0	0	0	0	0	0	6	0	0	0	0	0	8	0	8	8	0	9	0	0	0	0	10	10	10	0	0	0	0
su(Hw)	FBgn0003567	zf-C2H2	0	0	0	0	0	0	2	2	2	2	0	0	0	0	0	0	4	4	0	0	0	0	0	0	6	6	0	0	0	0	0	0	8	8	0	0	0	9	9	0	0	0	10	0	0	0	0
Su(var)3-7	FBgn0003598	BESS	0	0	0	0	0	0	2	2	2	2	0	0	0	0	0	0	0	0	0	0	0	0	0	0	0	0	0	0	0	0	0	0	8	8	0	0	0	0	0	0	0	0	0	0	0	0	0
chif	FBgn0000307	AT_hook	0	0	0	0	0	0	0	2	2	2	0	0	0	0	0	0	0	0	0	0	0	0	0	0	0	0	0	0	0	0	0	0	8	8	0	0	0	0	0	10	0	0	0	0	0	0	0
HmgZ	FBgn0010228	HMG_box	0	0	0	0	0	0	0	0	2	2	0	0	0	0	0	0	0	0	0	0	0	0	0	0	0	0	0	0	0	0	0	0	0	8	0	0	0	0	0	0	0	0	0	0	0	0	0
polybromo	FBgn0039227	HMG_box	0	0	0	0	0	0	0	0	2	2	0	0	0	0	0	0	0	0	0	0	0	0	0	0	0	0	0	0	0	0	0	0	0	8	0	0	0	0	0	0	0	0	0	0	0	0	0
Deaf1	FBgn0013799	SAND	0	0	0	0	0	0	0	0	2	2	0	0	0	0	0	0	0	0	0	0	0	0	0	0	0	0	0	0	0	0	0	0	8	8	0	0	0	0	0	0	0	0	0	0	0	0	0
Mnf	FBgn0036134	Fork_head	0	0	0	0	0	0	0	0	2	2	0	0	0	0	0	0	0	0	0	0	0	0	0	0	0	0	0	0	0	0	0	0	8	8	0	0	0	0	0	0	0	0	0	0	0	0	0
BtbVII	FBgn0012049	HTH_psq	0	0	0	0	0	0	0	0	2	2	0	0	0	0	0	0	0	0	0	0	0	0	0	0	0	0	0	0	0	0	0	0	8	0	0	0	0	0	0	0	0	0	0	0	0	0	0
dalao	FBgn0030093	HMG_box	0	0	0	0	0	0	0	0	2	2	0	0	0	0	0	0	0	0	0	0	0	0	0	0	0	0	0	0	0	0	8	0	8	0	0	0	0	0	0	0	0	0	0	0	0	0	0
MESR4	FBgn0034240	zf-C2H2	0	0	0	0	0	0	0	0	2	2	0	0	0	0	0	0	0	0	0	0	0	0	0	0	0	0	0	0	0	0	0	8	8	8	0	0	0	0	0	0	0	0	10	0	0	0	0
lilli	FBgn0041111	AF-4|AT_hook	0	0	0	0	0	0	0	0	0	2	0	0	0	0	0	0	0	0	0	0	0	0	0	0	0	0	0	0	0	0	0	8	8	0	0	0	0	0	0	0	0	0	0	0	0	0	0
CG13624	FBgn0039209	bZIP	0	0	0	0	0	0	2	2	2	2	0	3	3	0	0	0	0	0	0	0	0	0	0	0	0	0	0	0	0	0	0	8	8	0	0	0	0	0	0	0	0	0	0	0	0	0	0
pzg	FBgn0259785	zf-C2H2	0	0	0	0	0	0	2	2	2	2	0	3	3	0	0	0	0	0	0	0	0	0	0	0	0	0	0	0	0	0	0	0	0	8	0	0	0	0	0	0	0	0	0	0	0	0	0
ATbp	FBgn0039946	zf-C2H2	0	0	0	0	0	0	0	0	0	0	0	0	0	0	3	0	0	0	0	0	0	0	0	0	0	0	0	0	0	0	0	0	0	8	0	0	0	0	9	0	0	0	0	10	0	0	0
CG10669	FBgn0039329	zf-C2H2	0	0	0	0	0	0	0	0	0	0	0	0	0	0	0	0	0	0	0	0	0	0	0	0	0	0	0	0	0	0	0	0	0	8	0	0	0	0	9	0	0	0	0	10	0	0	0
CG10565	FBgn0037051	Myb_DNA-binding	0	0	0	0	0	0	0	0	0	0	0	0	0	0	0	0	0	0	0	0	0	0	0	0	0	0	0	0	0	0	0	0	8	8	0	0	0	0	9	0	0	10	10	10	0	0	0
Opbp	FBgn0050443	zf-C2H2	0	0	0	0	0	0	0	0	0	0	0	0	0	0	0	0	0	0	0	0	0	0	0	0	0	0	0	0	0	0	0	0	8	8	0	0	0	0	0	0	0	0	10	10	0	0	0
Dp	FBgn0011763	E2F_TDP	0	0	0	0	0	0	0	0	0	0	0	0	0	0	0	0	0	0	0	0	0	0	0	0	0	0	0	0	0	0	0	0	8	8	0	0	0	0	9	0	0	0	10	0	0	0	0
CG14441	FBgn0029895	zf-C2H2	0	0	0	0	0	0	0	0	0	0	0	0	0	0	0	0	0	0	0	0	0	0	0	0	0	0	0	0	0	0	8	8	8	8	0	0	0	0	9	0	0	0	0	10	0	0	0
CG5591	FBgn0034926	HMG_box	0	0	0	0	0	0	0	0	0	2	0	0	0	0	0	0	0	0	0	0	0	0	0	0	0	0	0	0	0	0	0	0	0	8	0	0	0	0	0	0	0	0	0	0	0	0	0
Jarid2	FBgn0036004	ARID|AT_hook	0	0	0	0	0	0	0	0	0	2	0	0	0	0	0	0	0	0	0	0	0	0	0	0	0	0	0	0	0	0	0	0	0	8	0	0	0	0	0	0	0	0	0	0	0	0	0
CG17385	FBgn0033934	zf-C2H2	0	0	0	0	0	0	0	0	0	2	0	0	0	0	0	0	0	0	0	0	0	0	0	0	0	0	0	0	0	0	0	0	0	8	0	0	0	0	0	0	0	0	0	0	0	0	0
cg	FBgn0000289	zf-C2H2	0	0	0	0	0	0	0	0	0	2	0	0	0	0	0	0	0	0	0	0	0	0	0	0	0	0	0	0	0	0	0	0	0	8	0	0	0	0	0	0	0	0	0	0	0	0	0
gfzf	FBgn0250732	FLYWCH	0	0	0	0	0	0	0	0	0	2	0	0	0	0	0	0	0	0	0	0	0	0	0	0	0	0	0	0	0	0	0	0	0	8	0	0	0	0	0	0	0	0	0	0	0	0	0
Taf1	FBgn0010355	AT_hook	0	0	0	0	0	0	0	0	0	2	0	0	0	0	0	0	0	0	0	0	0	0	0	0	0	0	0	0	0	0	0	0	0	8	0	0	0	0	0	0	0	0	0	0	0	0	0
Bap170	FBgn0042085	ARID	0	0	0	0	0	0	0	0	0	2	0	0	0	0	0	0	0	0	0	0	0	0	0	0	0	0	0	0	0	0	0	0	0	8	0	0	0	0	0	0	0	0	0	0	0	0	0
Ada2b	FBgn0037555	Myb_DNA-binding	0	0	0	0	0	0	0	0	0	2	0	0	0	0	0	0	0	0	0	0	0	0	0	0	0	0	0	0	0	0	0	0	0	8	0	0	0	0	0	0	0	0	0	0	0	0	0
CG9609	FBgn0030787	zf-C2H2	0	0	0	0	0	0	0	0	0	2	0	0	0	0	0	0	0	0	0	0	0	0	0	0	0	0	0	0	0	0	0	0	0	8	0	0	0	0	0	0	0	0	0	0	0	0	0
CG10267	FBgn0037446	zf-C2H2	0	0	0	0	0	0	0	0	0	2	0	0	0	0	0	0	0	0	0	0	0	0	0	0	0	0	0	0	0	0	0	0	0	8	0	0	0	0	0	0	0	0	0	0	0	0	0
exd	FBgn0000611	Homeobox	0	0	0	0	0	0	0	0	0	2	0	0	0	0	0	0	0	0	0	0	0	0	0	0	0	0	0	0	0	0	0	0	0	8	0	0	0	0	9	0	0	0	0	10	0	0	0
Bgb	FBgn0013753	CBF-beta	0	0	0	0	0	0	0	0	2	2	0	0	0	0	0	0	0	0	0	0	0	0	0	0	0	0	0	0	0	0	0	0	0	8	0	0	0	0	9	0	0	0	0	0	0	0	0
Ssrp	FBgn0010278	HMG_box	0	0	0	0	0	0	0	0	2	2	0	0	0	0	0	0	0	0	0	0	0	0	0	0	0	0	0	0	0	0	0	0	0	8	0	0	0	0	9	0	0	0	0	0	0	0	0
HmgD	FBgn0004362	HMG_box	0	0	0	0	0	0	0	0	0	2	0	0	0	0	0	0	0	0	0	0	0	0	0	0	0	6	0	0	0	0	0	0	0	8	0	0	0	0	9	0	0	0	0	0	0	0	0
hth	FBgn0001235	Homeobox	0	0	0	0	0	0	0	0	0	0	0	0	0	0	3	0	0	0	0	0	0	0	0	0	6	6	0	0	0	0	0	0	0	8	0	0	0	0	9	0	0	0	0	0	0	0	0
Max	FBgn0017578	HLH	0	0	0	0	0	0	0	0	0	0	0	0	0	0	0	0	4	0	0	0	0	0	0	0	0	0	0	0	0	0	0	8	8	8	0	0	0	9	9	0	0	10	10	10	0	0	0
TFAM	FBgn0038805	HMG_box	0	0	0	0	0	0	0	0	0	0	0	0	0	0	3	0	0	0	0	0	0	0	0	0	0	0	0	0	0	0	0	8	8	8	0	0	0	0	9	0	0	10	10	10	0	0	0
CG7839	FBgn0036124	CBF	0	0	0	0	0	0	0	0	0	0	0	0	0	0	0	0	0	0	0	0	0	0	0	0	0	0	0	0	0	0	0	0	8	8	0	0	0	9	9	0	0	0	10	10	0	0	0
E2f2	FBgn0024371	E2F_TDP	0	0	0	0	0	0	0	0	2	2	0	0	0	0	0	0	0	0	0	0	0	0	0	0	0	0	0	0	0	0	0	0	8	8	0	0	0	9	9	0	0	0	10	10	0	0	0
dmrt11E	FBgn0030477	DM	0	0	0	0	0	0	0	0	0	2	0	0	0	0	0	0	0	0	0	0	0	0	0	0	0	0	0	0	0	0	0	0	0	8	0	0	0	0	0	0	0	10	10	10	0	0	0
MTF-1	FBgn0040305	zf-C2H2	0	0	0	0	0	0	0	0	0	0	0	0	0	0	0	0	0	0	0	0	0	0	0	0	0	0	0	0	0	0	0	0	8	8	0	0	0	0	0	0	0	10	0	0	0	0	0
Mad	FBgn0011648	MH1	0	0	0	0	0	0	0	0	0	0	0	0	0	0	0	0	0	0	0	0	0	0	0	0	0	0	0	0	0	0	0	0	8	8	0	0	0	0	0	0	0	0	0	0	0	0	0
maf-S	FBgn0034534	bZIP_Maf	0	0	0	0	0	0	0	0	2	2	0	0	0	0	0	0	0	0	0	0	0	0	0	0	0	0	0	0	0	0	0	8	8	8	0	0	0	0	0	0	0	10	0	0	0	0	0
Adf1	FBgn0000054	BESS|MADF	0	0	0	0	0	0	0	0	0	2	0	0	0	0	0	0	0	4	0	0	0	0	0	0	0	0	0	0	0	0	0	8	8	8	0	0	9	9	9	0	0	10	10	0	0	0	0
CG1529	FBgn0031144	zf-C2H2	0	0	0	0	0	0	0	0	0	0	0	0	0	0	0	0	0	0	0	0	0	0	0	0	0	0	0	0	0	0	0	8	8	8	0	0	9	9	9	0	0	10	10	0	0	0	0
CG2199	FBgn0035213	zf-C2H2	0	0	0	0	0	0	0	0	0	0	0	0	0	0	0	0	0	0	0	0	0	0	0	6	6	0	0	0	0	0	0	8	8	8	0	0	0	0	0	0	10	10	10	0	0	0	0
E(z)	FBgn0000629	SANT	0	0	0	0	0	0	0	0	0	0	0	0	0	0	0	0	0	0	0	0	0	0	0	0	0	0	0	0	0	0	0	8	8	0	0	0	0	0	0	0	0	10	10	0	0	0	0
Sox14	FBgn0005612	HMG_box	0	0	0	0	0	0	0	0	0	0	0	0	0	0	0	0	0	0	0	0	0	0	0	0	0	0	0	0	0	0	8	8	8	8	0	0	0	0	0	0	0	10	10	0	0	0	0
CG14050	FBgn0040392	zf-BED	0	0	0	0	0	0	0	0	0	0	0	0	0	0	0	0	0	0	0	0	0	0	0	0	0	0	0	0	0	8	8	8	8	0	0	0	0	0	0	0	0	0	0	0	0	0	0
stwl	FBgn0003459	BESS	0	0	0	0	0	0	0	0	0	0	0	0	0	0	0	0	0	0	0	0	0	0	0	0	0	0	0	0	0	0	8	8	8	0	0	0	0	0	0	0	0	0	0	0	0	0	0
Eip75B	FBgn0000568	zf-C4	0	0	0	0	0	0	0	0	0	0	0	0	0	0	0	0	0	0	0	0	0	0	0	0	0	0	0	0	0	0	0	0	8	8	0	0	0	0	0	0	0	0	0	0	0	0	0
sens-2	FBgn0051632	zf-C2H2	0	0	0	0	0	0	0	0	0	0	0	0	0	0	0	0	0	0	0	0	0	0	0	0	0	0	0	0	0	0	0	0	8	8	0	0	0	0	0	0	0	0	0	0	0	0	0
ERR	FBgn0035849	zf-C4	0	0	0	0	0	0	0	0	0	0	0	0	0	0	0	0	0	0	0	0	0	0	0	0	0	0	0	0	0	0	0	0	8	8	0	0	0	0	0	0	0	0	0	0	0	0	0
CG32264	FBgn0052264	RPEL	0	0	0	0	0	0	0	0	0	0	0	0	0	0	0	0	0	0	0	0	0	0	0	0	0	0	0	0	0	0	0	0	8	8	0	0	0	0	0	0	0	0	0	0	0	0	0
CG10631	FBgn0032817	THAP|zf-C2H2	0	0	0	0	0	0	0	0	0	0	0	0	0	0	0	0	0	0	0	0	0	0	0	0	0	0	0	0	0	0	0	8	8	8	0	0	0	0	0	0	0	0	0	0	0	0	0
CG9305	FBgn0032512	Myb_DNA-binding	0	0	0	0	0	0	0	0	0	0	0	0	0	0	0	0	0	0	0	0	0	0	0	0	0	0	0	0	0	0	0	8	8	8	0	0	0	0	0	0	0	0	0	0	0	0	0
CG15011	FBgn0035518	zf-NF-X1	0	0	0	0	0	0	0	0	0	0	0	0	0	0	0	0	0	0	0	0	0	0	0	0	6	6	0	0	0	0	0	0	8	8	0	0	0	0	0	0	0	0	0	0	0	0	0
Aef1	FBgn0005694	zf-C2H2	0	0	0	0	0	0	0	0	0	0	0	0	0	0	0	0	0	0	0	0	0	0	0	0	0	0	0	0	0	0	0	0	0	8	0	0	0	0	0	0	0	0	0	0	0	0	0
sug	FBgn0033782	zf-C2H2	0	0	0	0	0	0	0	0	0	0	0	0	0	0	0	0	0	0	0	0	0	0	0	0	0	0	0	0	0	0	0	0	0	8	0	0	0	0	0	0	0	0	10	10	0	0	0
CG10209	FBgn0033971	BESS	0	0	0	0	0	0	0	0	0	0	0	0	0	0	0	0	0	0	0	0	0	0	0	0	0	0	0	0	0	0	0	0	0	8	0	0	0	0	0	0	0	0	0	0	0	0	0
CG17568	FBgn0032763	zf-C2H2	0	0	0	0	0	0	0	0	0	2	0	0	0	0	0	0	0	0	0	0	0	0	0	0	0	0	0	0	0	0	0	0	0	8	0	0	0	0	0	0	0	0	0	0	0	0	0
CG2120	FBgn0030005	zf-C2H2	0	0	0	0	0	0	0	0	0	0	0	0	0	0	0	0	0	0	0	0	0	0	0	0	0	0	0	0	0	0	0	0	0	8	0	0	0	0	0	0	0	0	0	0	0	0	0
Set2	FBgn0030486	AT_hook	0	0	0	0	0	0	0	0	0	0	0	0	0	0	0	0	0	0	0	0	0	0	0	0	0	0	0	0	0	0	0	0	0	8	0	0	0	0	0	0	0	0	0	0	0	0	0
Hr96	FBgn0015240	zf-C4	0	0	0	0	0	0	0	0	0	0	0	0	0	0	0	0	0	0	0	0	0	0	0	0	0	6	0	0	0	0	0	0	0	8	0	0	0	0	0	0	0	0	0	0	0	0	0
CG7056	FBgn0038852	Homeobox	0	0	0	0	0	0	0	0	0	0	0	0	0	0	0	0	0	0	0	0	0	0	0	0	0	0	0	0	0	0	0	0	8	8	0	0	0	0	0	0	0	0	0	0	0	0	0
CG1647	FBgn0039602	zf-C2H2	0	0	0	0	0	0	0	0	0	0	0	0	0	0	0	0	0	0	0	0	0	0	0	0	0	0	0	0	0	0	0	0	0	8	0	0	0	0	0	0	0	0	0	10	0	0	0
Lim3	FBgn0002023	Homeobox	0	0	0	0	0	0	0	0	0	2	0	0	0	0	0	0	0	0	0	0	0	0	0	0	0	6	0	0	0	0	0	0	0	8	0	0	0	0	0	0	0	0	0	0	0	0	0
her	FBgn0001185	zf-C2H2	0	0	0	0	0	0	0	0	0	2	0	0	0	0	0	0	0	0	0	0	0	0	0	0	0	0	0	0	0	0	0	0	0	8	0	0	0	0	0	0	0	0	0	0	0	0	0
Camta	FBgn0259234	CG-1|TIG	0	0	0	0	0	0	0	0	0	2	0	0	0	0	0	0	0	0	0	0	0	0	0	0	0	6	0	0	0	0	0	0	0	8	0	0	0	0	9	0	0	0	0	0	0	0	0
CG18476	FBgn0037931	zf-C2H2	0	0	0	0	0	0	0	0	0	2	0	0	0	0	0	0	0	0	0	0	0	0	0	0	0	0	0	0	0	0	0	0	0	8	0	0	0	0	0	0	0	0	0	0	0	0	0
fs(1)h	FBgn0004656	zeste	0	0	0	0	0	0	0	2	2	2	0	0	0	0	0	0	0	0	0	0	0	0	0	0	0	0	0	0	0	0	0	0	8	8	0	0	0	0	0	0	0	0	0	0	0	0	0
Fer1	FBgn0037475	HLH	0	0	0	0	0	0	0	0	2	2	0	0	0	0	0	0	0	0	0	0	0	0	0	0	0	6	0	7	7	0	0	0	0	8	0	0	0	0	0	0	0	0	0	0	0	0	0
Hnf4	FBgn0004914	zf-C4	0	0	0	0	0	0	0	0	0	0	0	0	0	0	3	0	0	0	0	0	0	0	0	0	6	6	0	0	0	0	0	0	8	8	0	0	0	9	9	0	0	0	0	0	0	0	0
cwo	FBgn0259938	HLH	0	0	0	0	0	0	0	0	0	0	0	0	0	0	0	0	0	0	0	0	0	0	0	0	6	6	0	0	0	0	0	8	8	8	0	0	0	9	9	0	0	0	0	0	0	0	0
HLH106	FBgn0261283	HLH	0	0	0	0	0	0	0	0	0	2	0	0	0	0	0	0	0	0	0	0	0	0	0	0	0	6	0	0	0	0	0	0	8	8	0	0	0	9	9	0	0	0	0	0	0	11	0
cbt	FBgn0043364	zf-C2H2	0	0	0	0	0	0	0	0	0	0	0	0	0	0	0	0	0	0	0	0	0	0	0	0	0	6	0	0	0	0	0	8	8	8	0	0	0	9	9	0	0	0	0	10	0	0	0
CG12104	FBgn0035238	HMG_box	0	0	0	0	0	0	0	0	0	0	0	0	0	0	0	0	0	0	0	0	0	0	6	6	6	6	0	0	0	0	0	0	8	8	0	0	0	0	0	0	0	0	0	0	0	0	0
Hr78	FBgn0015239	zf-C4	0	0	0	0	0	0	0	0	0	0	0	0	0	0	0	0	4	4	0	0	0	0	0	0	6	6	0	0	0	0	0	0	8	8	0	0	0	0	0	0	0	0	10	0	0	0	0
foxo	FBgn0038197	Fork_head	0	0	0	0	0	0	0	0	0	0	0	0	0	3	3	0	0	0	0	0	0	0	0	0	6	6	0	0	0	0	0	0	8	8	0	0	0	0	0	0	0	0	0	0	0	0	0
kay	FBgn0001297	bZIP	0	0	0	0	0	0	0	0	0	0	0	3	0	0	0	0	0	0	0	0	0	0	0	0	0	0	0	0	0	0	0	0	0	8	0	0	0	0	9	0	0	10	0	0	0	0	0
gem	FBgn0050011	CP2	0	0	0	0	0	0	0	0	0	0	0	0	0	3	3	0	0	0	0	0	0	0	0	0	0	6	0	0	0	0	0	8	8	8	0	0	0	0	0	0	0	0	0	0	0	0	0
CG1233	FBgn0035137	zf-C2H2	0	0	0	0	0	0	0	0	2	2	0	0	0	0	0	0	0	0	0	0	0	0	0	0	0	0	0	0	0	0	8	8	8	8	0	0	0	0	0	0	10	10	0	0	0	0	0
CG3847	FBgn0029867	zf-C2H2	0	0	0	0	0	0	0	0	2	2	0	0	0	0	0	0	0	0	0	0	0	0	0	0	0	0	0	0	0	0	8	8	8	8	0	0	0	0	0	0	10	10	0	0	0	0	0
CG12391	FBgn0033581	zf-C2H2	0	0	0	0	0	0	0	2	2	2	0	3	0	0	0	0	0	0	0	0	0	0	0	0	0	0	0	0	0	0	0	8	8	8	0	0	0	0	0	0	10	10	10	10	0	0	0
CG7987	FBgn0038244	zf-C2H2	0	0	0	0	0	0	0	0	0	0	0	0	0	0	0	0	0	0	0	0	0	0	0	0	0	0	0	0	0	0	8	8	8	8	0	0	0	0	9	0	10	10	10	10	0	0	0
CG34422	FBgn0085451	ARID	0	0	0	0	0	0	0	2	0	2	0	0	0	0	0	0	0	0	0	0	0	0	0	0	0	0	0	0	0	0	8	8	0	8	0	0	0	0	0	0	10	10	10	0	0	0	0
Mes4	FBgn0034726	CBFA_NFYB_domain	0	0	0	0	0	0	0	0	2	2	0	0	0	0	0	0	0	0	0	0	0	0	0	0	0	0	0	0	0	8	8	0	0	8	0	0	0	0	0	10	10	10	10	0	0	0	0
CG1620	FBgn0033183	Myb_DNA-binding	0	0	0	0	0	0	0	0	2	2	3	0	0	0	0	0	0	0	0	0	0	0	0	0	0	0	0	0	0	0	8	8	0	0	0	0	0	0	0	0	10	10	0	0	0	0	0
CG11247	FBgn0037120	zf-C2H2	0	0	0	0	0	0	0	2	2	2	3	0	0	0	0	0	0	0	0	0	0	0	0	0	0	6	0	0	0	0	8	8	8	8	0	0	0	0	0	0	10	10	10	10	0	0	0
Lag1	FBgn0040918	Homeobox	0	0	0	0	0	0	0	0	2	2	0	0	0	0	0	0	0	0	0	0	5	0	0	0	6	6	0	0	0	0	8	8	8	8	0	0	0	9	9	0	10	10	10	0	0	0	0
NK7.1	FBgn0024321	Homeobox	0	0	0	0	0	0	0	0	0	0	0	0	0	0	0	0	0	0	0	5	5	0	0	0	0	6	0	0	0	8	8	0	8	8	0	0	0	0	0	0	0	0	10	10	0	11	0
Pdp1	FBgn0016694	bZIP	0	0	0	0	0	0	0	0	0	0	0	0	0	0	3	0	0	0	0	0	0	0	0	0	0	0	0	0	0	8	8	8	8	8	0	0	0	0	0	0	0	0	10	10	0	0	0
Mef2	FBgn0011656	SRF-TF	0	0	0	0	0	0	0	0	0	0	0	0	0	0	0	0	0	0	0	0	0	0	0	0	0	0	0	0	0	0	8	0	0	0	0	0	0	0	0	0	10	10	10	10	0	11	0
twi	FBgn0003900	HLH	0	0	0	0	0	0	0	0	0	0	0	0	0	0	0	0	0	0	0	0	0	0	0	0	0	0	0	0	0	8	8	0	0	0	0	0	0	0	0	10	10	10	10	10	0	0	0
rgr	FBgn0033310	zf-C2H2	0	0	0	0	0	0	0	0	0	0	0	0	0	3	3	0	0	0	0	0	0	0	0	0	0	0	0	0	0	0	0	0	0	8	0	0	0	0	0	10	10	10	10	10	0	0	0
ham	FBgn0045852	zf-C2H2	0	0	0	0	0	0	0	0	0	0	0	0	0	0	0	0	0	0	0	0	0	0	0	0	0	0	0	0	0	8	8	0	8	8	0	0	0	0	0	10	10	10	0	10	0	0	0
CG10462	FBgn0032815	zf-C2H2	0	0	0	0	0	0	0	0	0	0	0	0	0	0	0	0	0	0	0	0	0	0	0	0	0	0	0	0	0	0	0	0	8	8	0	0	0	0	0	0	0	0	0	10	0	0	0
CG8632	FBgn0033762	DNA_bd_put	0	0	0	0	0	0	0	0	0	0	0	0	0	0	0	0	0	0	0	0	0	0	0	0	0	0	0	0	0	0	0	0	0	8	0	0	0	0	0	0	0	0	0	0	0	0	0
CG8319	FBgn0037722	zf-C2H2	0	0	0	0	0	0	0	0	0	0	0	0	0	0	0	0	0	0	0	0	0	0	0	0	0	0	0	0	0	0	0	0	8	8	0	0	0	0	0	0	0	0	0	0	0	0	0
fu2	FBgn0029173	zf-C2H2	0	0	0	0	0	0	0	0	2	2	0	0	0	0	0	0	0	0	0	0	0	0	0	0	0	0	0	0	0	0	0	8	8	8	0	0	0	0	0	0	0	0	10	10	0	0	0
Smox	FBgn0025800	MH1	0	0	0	0	0	0	0	0	0	2	0	0	0	0	3	0	0	0	0	0	0	0	0	0	0	0	0	0	0	0	0	0	0	8	0	0	0	0	0	0	0	0	0	10	0	0	0
CG10979	FBgn0037379	zf-C2H2	0	0	0	0	0	2	2	0	2	2	3	3	0	0	0	0	0	0	0	0	0	0	0	0	0	0	0	0	0	0	0	0	8	8	0	0	0	0	0	0	0	0	10	0	0	0	0
Rel	FBgn0014018	RHD|TIG	0	0	0	0	0	0	0	0	0	0	0	0	0	0	0	0	0	0	0	0	0	0	6	0	6	0	0	0	0	0	0	8	8	8	0	0	0	0	0	10	10	10	10	0	0	11	0
Doc2	FBgn0035956	T-box	1	1	0	0	0	2	2	2	0	0	3	3	3	3	3	0	0	0	0	0	0	0	0	0	6	0	0	0	0	0	0	0	0	0	9	9	9	9	9	0	0	0	0	0	11	11	0
Doc3	FBgn0035954	T-box	1	1	1	0	0	2	2	2	0	0	3	3	3	3	0	0	0	0	0	0	0	0	0	6	0	0	0	0	0	0	0	0	0	0	9	9	9	9	9	0	0	0	0	0	11	11	0
Doc1	FBgn0028789	T-box	1	1	1	1	0	2	2	2	2	0	3	3	3	3	3	0	0	0	0	0	0	6	6	6	6	6	0	0	0	0	0	0	0	0	9	9	9	9	9	0	0	0	0	0	11	0	0
Blimp-1	FBgn0035625	zf-C2H2	1	1	1	1	0	2	2	0	2	0	3	0	0	0	3	0	0	0	0	0	0	6	6	6	6	6	0	0	0	0	0	0	0	0	0	9	9	9	9	0	0	0	0	0	0	0	0
disco	FBgn0000459	zf-C2H2	1	1	1	1	0	0	0	0	0	0	0	3	3	3	0	0	0	0	0	0	0	0	0	6	6	6	0	0	0	8	0	0	0	0	9	9	0	0	0	0	0	0	0	0	0	0	0
tll	FBgn0003720	zf-C4	0	0	0	0	0	2	2	2	2	2	0	0	0	0	0	0	0	0	0	0	0	0	0	0	0	0	0	0	0	8	8	0	0	0	9	9	9	0	0	0	0	0	0	0	0	0	0
zfh2	FBgn0004607	Homeobox|zf-C2H2	0	0	0	0	0	2	2	2	2	2	0	0	0	0	3	0	0	0	0	0	0	0	0	0	0	0	0	0	0	8	8	8	0	0	9	9	9	9	9	0	0	0	0	0	0	0	0
D	FBgn0000411	HMG_box	0	0	0	0	0	2	2	2	2	2	3	3	3	3	3	0	0	4	0	0	0	0	0	0	0	0	0	0	0	0	0	0	0	0	9	9	9	9	9	0	0	0	0	0	0	0	0
salm	FBgn0004579	zf-C2H2	0	0	0	0	0	2	2	2	2	2	3	3	3	3	3	0	0	0	0	5	5	0	0	0	0	0	0	0	0	0	0	0	0	0	9	9	0	0	0	0	0	0	0	10	0	0	0
CG31670	FBgn0031375	zf-C2H2	0	0	0	0	0	2	2	2	2	2	0	0	0	0	0	0	0	0	0	0	0	0	0	0	0	0	0	0	0	0	0	0	0	0	0	0	9	9	0	0	0	0	0	0	0	0	0
CG32105	FBgn0052105	Homeobox	0	0	0	0	0	2	2	0	2	2	3	0	0	0	0	0	0	0	0	0	0	0	0	0	0	0	0	0	0	8	0	0	0	0	0	0	9	0	0	0	0	0	0	0	0	0	0
hb	FBgn0001180	zf-C2H2	0	0	0	0	0	2	2	2	2	2	3	3	0	0	0	0	0	0	0	0	0	6	0	0	0	0	0	0	0	0	0	0	0	0	9	9	9	0	0	0	0	0	0	0	0	0	0
ftz	FBgn0001077	Homeobox	0	0	0	0	0	0	0	2	2	0	3	3	0	0	0	0	0	0	0	0	0	0	0	0	0	0	0	0	0	0	0	0	0	0	0	0	9	0	0	10	0	0	0	0	0	0	0
dpn	FBgn0010109	HLH	0	0	0	0	0	2	2	2	2	2	3	3	3	3	0	0	0	0	0	0	0	0	0	0	0	0	0	0	0	0	0	0	8	0	0	9	9	0	0	10	10	0	0	0	0	0	0
run	FBgn0003300	Runt	0	0	0	0	0	2	2	2	2	2	3	3	3	3	0	0	0	0	0	0	0	0	0	0	0	0	0	0	0	0	0	0	0	0	9	9	9	0	0	10	0	0	0	0	0	0	0
Su(H)	FBgn0004837	TIG	0	0	0	0	0	2	0	0	2	2	3	3	0	0	0	0	0	0	0	0	0	0	0	0	0	0	0	0	0	0	0	0	0	0	9	9	0	0	0	0	0	0	0	0	0	0	0
Abd-B	FBgn0000015	Homeobox	0	0	0	0	0	0	0	2	2	2	3	3	3	3	3	0	0	0	0	5	5	0	0	0	0	0	0	0	0	0	0	0	0	0	0	0	0	0	9	10	10	10	10	10	11	11	0
vvl	FBgn0086680	Homeobox|Pou	0	0	0	0	0	0	0	0	2	2	3	0	3	3	3	0	0	0	5	5	0	0	0	0	0	6	0	7	7	0	0	0	0	0	0	0	0	0	9	0	0	0	0	0	11	11	0
HLHm3	FBgn0002609	HLH	0	0	0	0	0	0	0	2	2	0	0	0	3	3	3	0	0	0	0	0	0	0	0	0	6	0	0	0	0	0	0	0	8	8	0	0	0	0	9	0	0	0	10	0	0	0	0
HLHmbeta	FBgn0002733	HLH	0	0	0	0	0	0	2	2	2	0	0	3	3	3	3	0	0	0	0	0	0	0	0	0	0	6	0	0	0	0	0	0	0	8	0	0	0	0	9	0	0	0	0	0	0	0	0
esn	FBgn0028642	zf-C2H2	0	0	0	0	0	0	0	2	2	2	0	0	3	3	3	0	0	0	0	0	0	0	0	0	6	6	0	0	0	0	0	0	0	0	0	0	0	9	9	0	0	0	0	0	0	0	0
tio	FBgn0028979	zf-C2H2	0	0	0	0	0	0	0	0	2	2	0	3	3	3	3	0	0	0	0	0	0	0	0	0	6	6	0	0	0	0	0	0	0	0	0	0	9	9	9	0	0	0	0	0	0	0	0
inv	FBgn0001269	Homeobox	0	0	0	0	0	2	2	2	2	2	3	3	3	3	3	0	4	0	0	0	0	0	0	0	6	6	0	0	0	0	0	0	0	0	0	0	0	9	9	0	0	0	0	0	0	0	0
ap	FBgn0000099	Homeobox	0	0	0	0	0	0	0	0	2	2	0	0	3	3	0	0	0	0	0	0	0	0	0	0	6	6	0	0	0	0	0	0	0	0	0	0	0	9	9	0	0	0	10	10	0	0	0
HLHm7	FBgn0002633	HLH	0	0	0	1	1	0	2	2	0	2	3	3	3	3	3	0	0	0	0	0	0	0	0	0	0	6	0	0	0	0	0	0	0	0	0	0	0	0	9	0	0	0	0	0	0	0	0
HLHmgamma	FBgn0002735	HLH	0	0	0	1	1	0	2	2	2	2	0	3	3	0	0	0	0	0	0	0	0	0	0	0	0	0	0	7	7	0	0	0	8	0	0	0	0	9	0	0	0	0	10	0	0	0	0
CG1621	FBgn0033182	BESS	0	0	0	0	0	2	2	2	0	0	3	3	3	3	3	0	0	0	0	0	0	0	0	0	6	6	0	0	0	0	0	0	0	0	0	9	9	0	0	0	0	0	0	0	0	0	0
sob	FBgn0004892	zf-C2H2	0	0	0	0	0	2	2	2	0	0	3	3	3	3	3	0	0	0	0	0	0	0	6	6	6	6	0	0	0	0	0	0	0	0	0	9	9	9	9	0	10	0	0	0	0	0	0
en	FBgn0000577	Homeobox	0	0	0	0	0	2	2	2	2	2	3	3	3	3	3	0	0	0	0	0	0	0	0	0	6	6	0	0	0	0	0	0	0	0	0	9	9	9	9	10	10	10	0	0	0	0	0
noc	FBgn0005771	zf-C2H2	0	0	0	0	0	2	2	2	0	0	3	3	3	0	0	0	0	0	0	5	0	0	0	0	6	6	0	0	0	0	0	8	8	8	0	9	9	9	9	0	10	10	10	10	0	0	0
Dr	FBgn0000492	Homeobox	0	0	0	0	0	2	2	2	0	2	3	3	3	3	3	0	4	0	0	0	0	0	0	6	0	6	0	7	7	0	0	0	0	0	0	0	0	0	9	0	10	10	10	10	0	0	0
brk	FBgn0024250	BrkDBD	0	0	0	0	0	2	2	2	2	2	3	3	3	3	3	4	4	0	0	5	0	0	0	0	6	0	0	0	0	0	0	0	8	8	0	0	0	9	0	0	10	10	0	10	0	0	0
CG11696	FBgn0030314	AT_hook|zf-C2H2	0	1	1	1	1	0	2	2	2	0	3	3	3	3	0	0	0	0	0	5	5	0	0	0	6	0	0	7	7	0	8	0	0	0	0	9	0	0	0	0	10	10	0	0	0	0	0
GATAe	FBgn0038391	GATA	0	0	0	0	0	0	0	0	0	0	0	0	0	0	0	0	0	0	0	0	0	0	0	0	6	6	0	0	0	8	8	8	8	8	0	9	9	9	9	0	0	0	0	0	0	0	0
ttk	FBgn0003870	zf-C2H2	0	0	0	0	0	0	0	0	0	0	0	0	0	3	3	0	4	0	0	0	0	0	0	0	6	6	0	0	0	8	8	8	8	8	0	0	0	9	9	0	0	0	0	0	0	0	0
bowl	FBgn0004893	zf-C2H2	0	0	0	0	0	2	2	0	0	0	0	0	3	3	3	0	4	0	0	0	0	0	6	6	6	6	0	0	0	8	8	8	8	8	0	9	9	9	9	0	0	0	0	0	0	0	0
cad	FBgn0000251	Homeobox	0	0	0	0	0	0	0	0	0	0	0	3	3	3	3	0	0	0	0	0	0	0	0	0	0	0	0	0	0	0	8	8	8	8	9	9	9	9	0	0	0	0	0	0	0	0	0
rib	FBgn0003254	HTH_psq	0	0	0	0	0	0	0	0	0	0	0	0	0	3	3	0	0	0	0	0	0	6	6	6	6	6	0	0	0	8	8	8	8	0	9	9	9	9	0	0	0	10	10	0	11	0	0
CHES-1-like	FBgn0029504	Fork_head	0	0	0	0	0	0	0	0	0	0	0	0	0	0	0	0	4	0	0	0	0	0	6	6	6	0	0	0	0	0	8	8	8	8	0	0	0	9	9	0	0	0	10	10	11	0	0
bab2	FBgn0025525	HTH_psq	0	0	0	0	0	0	0	0	0	0	0	0	0	0	0	0	0	0	0	0	0	0	6	6	6	6	0	0	0	0	0	0	0	0	0	9	9	9	9	0	0	0	10	10	11	0	0
Xbp1	FBgn0021872	bZIP	0	0	0	0	0	0	0	0	0	0	0	0	0	0	0	0	4	0	0	5	0	0	0	0	0	0	0	0	0	0	0	0	0	0	0	0	0	9	0	0	0	10	10	0	0	0	0
jing	FBgn0086655	zf-C2H2	0	0	0	0	0	0	2	0	2	2	0	0	0	3	0	0	0	0	0	0	0	0	0	0	0	0	0	0	0	0	8	0	0	0	0	9	0	0	0	0	0	10	10	10	0	0	0
Lag1	FBgn0040918	Homeobox	0	0	0	0	0	0	0	0	2	2	0	0	0	0	0	0	0	0	0	0	5	0	0	0	6	6	0	0	0	0	8	8	8	8	0	0	0	9	9	0	10	10	10	0	0	0	0
Ptx1	FBgn0020912	Homeobox	0	0	0	0	0	0	0	0	2	2	0	0	0	0	0	0	0	0	0	0	0	0	0	0	0	0	0	7	0	8	8	8	8	8	0	0	0	9	9	0	0	0	0	0	0	0	0
Adf1	FBgn0000054	BESS|MADF	0	0	0	0	0	0	0	0	0	2	0	0	0	0	0	0	0	4	0	0	0	0	0	0	0	0	0	0	0	0	0	8	8	8	0	0	9	9	9	0	0	10	10	0	0	0	0
CG1529	FBgn0031144	zf-C2H2	0	0	0	0	0	0	0	0	0	0	0	0	0	0	0	0	0	0	0	0	0	0	0	0	0	0	0	0	0	0	0	8	8	8	0	0	9	9	9	0	0	10	10	0	0	0	0
CG7839	FBgn0036124	CBF	0	0	0	0	0	0	0	0	0	0	0	0	0	0	0	0	0	0	0	0	0	0	0	0	0	0	0	0	0	0	0	0	8	8	0	0	0	9	9	0	0	0	10	10	0	0	0
E2f2	FBgn0024371	E2F_TDP	0	0	0	0	0	0	0	0	2	2	0	0	0	0	0	0	0	0	0	0	0	0	0	0	0	0	0	0	0	0	0	0	8	8	0	0	0	9	9	0	0	0	10	10	0	0	0
Max	FBgn0017578	HLH	0	0	0	0	0	0	0	0	0	0	0	0	0	0	0	0	4	0	0	0	0	0	0	0	0	0	0	0	0	0	0	8	8	8	0	0	0	9	9	0	0	10	10	10	0	0	0
TFAM	FBgn0038805	HMG_box	0	0	0	0	0	0	0	0	0	0	0	0	0	0	3	0	0	0	0	0	0	0	0	0	0	0	0	0	0	0	0	8	8	8	0	0	0	0	9	0	0	10	10	10	0	0	0
CG7987	FBgn0038244	zf-C2H2	0	0	0	0	0	0	0	0	0	0	0	0	0	0	0	0	0	0	0	0	0	0	0	0	0	0	0	0	0	0	8	8	8	8	0	0	0	0	9	0	10	10	10	10	0	0	0
CG7271	FBgn0036791	zf-C2H2	0	0	0	0	0	0	0	0	0	0	0	0	0	0	0	0	0	0	0	0	0	0	0	0	0	0	0	0	0	0	8	8	0	0	0	9	9	0	0	0	10	0	0	0	0	0	0
term	FBgn0003683	zf-C2H2	0	0	0	0	0	0	2	0	0	0	0	3	0	0	0	0	0	0	0	0	0	0	6	0	0	0	0	0	0	0	8	0	0	0	0	9	9	0	0	0	10	0	0	0	0	0	0
ken	FBgn0011236	zf-C2H2	0	0	0	0	0	0	0	0	0	0	3	3	3	0	3	0	0	0	0	0	5	0	0	0	0	6	0	0	0	0	0	0	0	0	0	9	9	0	0	0	0	0	0	0	0	0	0
Camta	FBgn0259234	CG-1|TIG	0	0	0	0	0	0	0	0	0	2	0	0	0	0	0	0	0	0	0	0	0	0	0	0	0	6	0	0	0	0	0	0	0	8	0	0	0	0	9	0	0	0	0	0	0	0	0
jim	FBgn0027339	zf-C2H2	0	0	0	0	0	0	0	0	0	2	0	0	0	0	0	0	0	0	0	0	0	0	0	0	0	6	0	0	0	0	0	0	0	0	0	0	0	0	9	0	0	0	0	10	0	0	0
NC2beta	FBgn0028926	CBFA_NFYB_domain	0	0	0	0	0	0	0	0	0	2	0	0	0	0	3	0	0	0	0	0	0	0	0	0	0	6	0	0	0	0	0	0	0	0	0	0	0	0	9	0	0	0	0	0	0	0	0
vri	FBgn0016076	bZIP	0	0	0	0	0	0	0	0	0	0	0	0	0	0	3	0	0	0	0	0	5	0	0	0	0	6	0	0	0	0	0	0	0	0	0	0	0	0	9	0	0	0	0	0	0	0	12
CG6175	FBgn0036152	MADF	0	0	0	0	0	0	0	0	0	0	0	0	0	0	0	0	0	0	0	0	0	0	0	0	6	6	0	0	0	0	0	0	0	0	0	0	0	9	9	0	10	10	10	0	0	0	0
Poxm	FBgn0003129	PAX	0	0	0	0	0	0	0	0	0	0	0	0	0	0	0	0	0	0	0	0	0	0	0	0	6	6	0	0	0	0	0	0	0	0	0	0	9	9	9	0	0	10	10	10	0	0	0
Hnf4	FBgn0004914	zf-C4	0	0	0	0	0	0	0	0	0	0	0	0	0	0	3	0	0	0	0	0	0	0	0	0	6	6	0	0	0	0	0	0	8	8	0	0	0	9	9	0	0	0	0	0	0	0	0
cwo	FBgn0259938	HLH	0	0	0	0	0	0	0	0	0	0	0	0	0	0	0	0	0	0	0	0	0	0	0	0	6	6	0	0	0	0	0	8	8	8	0	0	0	9	9	0	0	0	0	0	0	0	0
HLH106	FBgn0261283	HLH	0	0	0	0	0	0	0	0	0	2	0	0	0	0	0	0	0	0	0	0	0	0	0	0	0	6	0	0	0	0	0	0	8	8	0	0	0	9	9	0	0	0	0	0	0	11	0
cbt	FBgn0043364	zf-C2H2	0	0	0	0	0	0	0	0	0	0	0	0	0	0	0	0	0	0	0	0	0	0	0	0	0	6	0	0	0	0	0	8	8	8	0	0	0	9	9	0	0	0	0	10	0	0	0
kay	FBgn0001297	bZIP	0	0	0	0	0	0	0	0	0	0	0	3	0	0	0	0	0	0	0	0	0	0	0	0	0	0	0	0	0	0	0	0	0	8	0	0	0	0	9	0	0	10	0	0	0	0	0
Hr39	FBgn0261239	zf-C4	0	0	0	0	0	0	0	0	0	0	0	0	0	3	3	0	0	0	0	0	0	0	0	0	6	6	0	0	0	0	0	0	0	0	0	0	0	9	9	0	0	0	0	0	0	0	0
Sox21b	FBgn0042630	HMG_box	0	0	0	0	0	0	0	0	0	0	0	0	0	3	3	0	0	0	0	0	0	0	0	0	0	6	0	0	0	0	0	0	0	0	0	0	0	9	9	0	0	0	0	0	0	0	0
CG14860	FBgn0038273	THAP	0	0	0	0	0	0	0	0	0	0	0	0	0	0	3	0	0	0	0	0	0	0	0	0	6	6	0	0	0	0	0	0	0	0	0	0	0	9	9	0	0	0	0	0	0	0	0
CG12029	FBgn0035454	zf-C2H2	0	0	0	0	0	0	0	0	0	0	0	0	0	3	3	0	0	0	0	0	0	0	0	0	6	6	0	0	0	0	0	0	0	0	0	0	0	0	9	0	0	0	0	0	0	0	0
Ets98B	FBgn0005659	Ets	0	0	0	0	0	0	0	0	0	0	0	0	0	0	3	0	0	0	0	0	0	0	0	0	0	6	0	0	0	0	0	0	0	0	0	0	0	0	9	0	0	0	0	0	0	0	0
Sox100B	FBgn0024288	HMG_box	0	0	0	0	0	0	0	0	0	0	0	0	0	3	3	0	0	0	0	0	0	0	0	0	0	0	0	0	0	0	0	0	8	8	0	0	0	9	9	0	0	0	0	0	0	0	0
byn	FBgn0011723	T-box	0	0	0	0	0	0	0	0	0	0	0	0	0	3	3	0	0	0	0	0	0	0	0	0	0	0	0	0	0	0	0	0	0	0	9	9	9	9	9	0	0	0	0	0	0	0	0
Hr46	FBgn0000448	zf-C4	0	0	0	0	0	0	0	0	0	0	0	0	0	0	3	0	0	0	0	5	5	0	0	0	0	6	0	0	0	0	0	0	8	8	0	0	0	9	9	0	0	0	0	0	0	0	0
elB	FBgn0004858	zf-C2H2	0	0	0	0	0	0	0	2	0	0	0	0	0	3	3	0	0	0	0	5	5	0	0	0	0	6	0	0	0	0	0	0	0	8	0	0	0	9	9	0	0	0	0	0	0	0	0
dys	FBgn0039411	HLH	0	0	0	0	0	0	0	0	0	0	0	0	0	3	3	0	0	0	0	5	5	0	0	0	6	6	0	0	0	0	0	0	0	0	0	0	0	9	9	0	0	0	0	0	11	11	0
ct	FBgn0004198	CUT|Homeobox	0	0	0	0	0	0	0	2	2	2	0	0	0	0	0	0	0	0	0	5	5	0	0	0	0	0	0	0	0	0	0	0	0	0	0	9	9	9	9	0	0	0	0	0	0	0	0
otp	FBgn0015524	Homeobox	0	0	0	0	0	0	0	0	2	2	0	0	0	0	3	0	0	0	0	0	0	0	0	0	0	0	0	0	0	0	0	0	0	0	0	9	9	9	9	0	0	0	0	0	0	0	0
dac	FBgn0005677	Ski_Sno	0	0	0	0	0	0	0	2	2	2	0	0	0	0	0	0	0	0	0	0	0	0	0	0	6	0	0	0	0	0	0	0	0	0	0	0	0	0	9	0	0	0	0	0	0	0	0
klu	FBgn0013469	zf-C2H2	0	0	0	0	0	0	0	2	2	2	0	0	0	3	0	0	0	0	0	5	5	0	0	0	0	0	0	0	0	0	0	0	8	0	0	0	0	0	9	0	0	0	0	0	0	0	0
pfk	FBgn0035405	HTH_psq	0	0	0	0	0	0	0	2	2	2	0	0	3	0	0	0	0	0	0	0	0	0	0	0	0	0	0	0	0	0	0	8	8	8	0	0	0	0	9	0	10	10	10	0	0	0	0
row	FBgn0033998	AT_hook	0	0	0	0	0	0	2	2	2	2	0	3	3	0	0	0	0	0	0	0	0	0	6	6	6	0	0	0	0	0	8	8	8	8	0	9	9	9	9	0	10	10	10	0	0	0	0
Stat92E	FBgn0016917	STAT_bind	0	0	0	0	0	0	2	2	0	0	0	0	3	3	0	0	0	0	0	5	0	0	0	0	6	6	0	0	0	0	0	0	8	8	0	0	0	9	9	0	0	0	0	10	0	0	0
Trl	FBgn0013263	GAGA	0	0	0	0	0	0	0	0	0	2	0	0	3	3	0	0	0	4	0	5	0	0	0	0	6	6	0	0	0	0	0	0	8	8	0	0	0	9	9	0	0	0	10	10	0	0	0
Med	FBgn0011655	MH1	0	0	0	0	0	0	0	2	2	2	0	0	3	3	0	0	0	0	0	0	0	0	0	0	6	6	0	0	0	0	0	0	0	8	0	0	0	9	9	0	0	0	0	0	0	0	0
wdn	FBgn0005642	zf-C2H2	0	0	0	0	0	0	0	2	2	2	0	0	0	0	0	0	0	0	0	0	0	0	0	0	6	0	0	0	0	0	0	0	8	0	0	0	0	9	0	0	0	0	0	0	0	0	0
vfl	FBgn0259789	zf-C2H2	0	0	0	0	0	0	0	0	2	2	0	0	0	3	3	0	0	0	0	0	5	0	0	0	6	6	0	0	0	0	0	0	8	8	0	0	0	9	9	0	0	0	0	0	0	0	0
CG10654	FBgn0036294	zf-C2H2	0	0	0	0	0	0	0	0	0	0	0	0	0	0	3	0	4	4	0	0	0	0	0	0	0	0	0	0	0	0	0	0	0	0	0	0	0	0	9	0	0	0	0	0	0	0	0
NFAT	FBgn0030505	RHD|TIG	0	0	0	0	0	0	0	0	0	0	0	0	0	0	3	0	0	0	0	0	0	0	0	0	0	0	0	0	0	0	0	0	0	0	0	0	0	0	9	0	0	0	0	0	0	0	0
ATbp	FBgn0039946	zf-C2H2	0	0	0	0	0	0	0	0	0	0	0	0	0	0	3	0	0	0	0	0	0	0	0	0	0	0	0	0	0	0	0	0	0	8	0	0	0	0	9	0	0	0	0	10	0	0	0
CG10669	FBgn0039329	zf-C2H2	0	0	0	0	0	0	0	0	0	0	0	0	0	0	0	0	0	0	0	0	0	0	0	0	0	0	0	0	0	0	0	0	0	8	0	0	0	0	9	0	0	0	0	10	0	0	0
CG10565	FBgn0037051	Myb_DNA-binding	0	0	0	0	0	0	0	0	0	0	0	0	0	0	0	0	0	0	0	0	0	0	0	0	0	0	0	0	0	0	0	0	8	8	0	0	0	0	9	0	0	10	10	10	0	0	0
Dp	FBgn0011763	E2F_TDP	0	0	0	0	0	0	0	0	0	0	0	0	0	0	0	0	0	0	0	0	0	0	0	0	0	0	0	0	0	0	0	0	8	8	0	0	0	0	9	0	0	0	10	0	0	0	0
CG14441	FBgn0029895	zf-C2H2	0	0	0	0	0	0	0	0	0	0	0	0	0	0	0	0	0	0	0	0	0	0	0	0	0	0	0	0	0	0	8	8	8	8	0	0	0	0	9	0	0	0	0	10	0	0	0
Bgb	FBgn0013753	CBF-beta	0	0	0	0	0	0	0	0	2	2	0	0	0	0	0	0	0	0	0	0	0	0	0	0	0	0	0	0	0	0	0	0	0	8	0	0	0	0	9	0	0	0	0	0	0	0	0
Ssrp	FBgn0010278	HMG_box	0	0	0	0	0	0	0	0	2	2	0	0	0	0	0	0	0	0	0	0	0	0	0	0	0	0	0	0	0	0	0	0	0	8	0	0	0	0	9	0	0	0	0	0	0	0	0
exd	FBgn0000611	Homeobox	0	0	0	0	0	0	0	0	0	2	0	0	0	0	0	0	0	0	0	0	0	0	0	0	0	0	0	0	0	0	0	0	0	8	0	0	0	0	9	0	0	0	0	10	0	0	0
HmgD	FBgn0004362	HMG_box	0	0	0	0	0	0	0	0	0	2	0	0	0	0	0	0	0	0	0	0	0	0	0	0	0	6	0	0	0	0	0	0	0	8	0	0	0	0	9	0	0	0	0	0	0	0	0
hth	FBgn0001235	Homeobox	0	0	0	0	0	0	0	0	0	0	0	0	0	0	3	0	0	0	0	0	0	0	0	0	6	6	0	0	0	0	0	0	0	8	0	0	0	0	9	0	0	0	0	0	0	0	0
mod(mdg4)	FBgn0002781	BEN|FLYWCH	0	0	0	0	0	0	2	2	2	2	0	0	0	0	0	0	0	0	0	0	0	0	0	0	6	0	0	0	0	0	8	0	8	8	0	9	0	0	0	0	10	10	10	0	0	0	0
su(Hw)	FBgn0003567	zf-C2H2	0	0	0	0	0	0	2	2	2	2	0	0	0	0	0	0	4	4	0	0	0	0	0	0	6	6	0	0	0	0	0	0	8	8	0	0	0	9	9	0	0	0	10	0	0	0	0
Kr	FBgn0001325	zf-C2H2	0	0	0	0	0	2	2	2	2	2	3	3	3	0	0	0	0	0	0	0	0	6	6	6	6	0	7	7	0	8	8	0	0	0	0	9	9	9	0	0	0	0	0	0	0	0	0
emc	FBgn0000575	HLH	0	0	0	0	0	0	2	0	0	2	3	3	3	3	3	0	0	0	0	0	0	0	6	6	6	0	0	0	0	8	8	8	8	0	0	9	9	9	0	0	10	10	10	0	0	0	0
fkh	FBgn0000659	Fork_head	0	0	0	0	0	0	0	2	2	2	0	0	0	0	3	4	4	4	0	0	0	6	6	6	6	6	0	7	7	8	8	8	8	8	9	9	9	9	9	0	0	0	0	0	0	0	0
croc	FBgn0014143	Fork_head	0	0	0	0	0	0	2	2	2	2	0	0	0	0	0	0	0	0	0	0	0	6	6	6	6	6	0	0	0	8	0	0	0	0	0	0	0	0	9	0	0	0	10	10	0	0	0
pnt	FBgn0003118	Ets	0	0	0	0	0	2	2	2	2	2	0	3	3	3	3	0	0	0	0	0	0	6	6	6	6	6	0	0	0	0	0	0	0	0	0	0	0	9	9	0	0	10	10	10	0	11	0
kni	FBgn0001320	zf-C4	0	0	0	0	0	0	0	0	0	0	3	3	3	3	3	0	0	0	0	5	5	6	6	6	6	6	0	0	0	8	8	0	0	0	0	0	0	9	9	10	10	0	0	0	0	0	0
knrl	FBgn0001323	zf-C4	0	0	0	0	0	2	2	2	0	0	3	0	3	3	3	0	0	0	0	5	5	6	6	6	6	6	0	0	0	8	8	8	0	0	0	0	0	9	9	10	10	10	0	0	0	0	0
h	FBgn0001168	HLH	0	0	0	0	0	2	2	2	0	0	3	3	3	3	3	0	0	0	0	0	0	6	6	6	6	0	0	0	0	0	0	0	0	0	0	0	0	9	9	0	0	0	0	0	0	0	0
shn	FBgn0003396	zf-C2H2	0	0	0	0	0	2	0	0	0	0	3	3	3	3	3	0	0	0	0	0	0	6	6	6	6	6	0	0	0	0	0	0	0	8	0	0	0	0	9	0	0	0	0	0	0	0	0
drm	FBgn0024244	zf-C2H2	0	0	0	0	0	0	0	0	0	0	3	3	3	3	3	0	0	0	0	0	0	6	6	6	6	6	0	0	0	0	0	0	0	0	9	9	9	9	9	0	0	0	0	0	0	11	0
odd	FBgn0002985	zf-C2H2	0	0	0	0	0	2	2	2	0	2	3	3	3	3	3	0	0	0	0	0	0	6	6	6	6	6	0	0	0	0	0	0	0	0	0	0	0	9	9	10	10	10	0	0	11	11	0
apt	FBgn0015903	SANT	0	0	0	0	0	2	2	2	2	2	3	3	3	3	3	0	0	0	0	5	0	6	6	6	6	6	0	0	0	8	8	8	0	0	9	9	9	0	9	0	0	0	0	0	11	11	0
dm	FBgn0000472	HLH	0	0	0	0	0	2	0	0	0	0	0	0	0	3	3	4	4	4	0	5	0	6	6	6	6	6	0	0	0	8	8	8	8	8	0	0	0	9	9	10	10	10	10	10	0	11	0
kni	FBgn0001320	zf-C4	0	0	0	0	0	0	0	0	0	0	3	3	3	3	3	0	0	0	0	5	5	6	6	6	6	6	0	0	0	8	8	0	0	0	0	0	0	9	9	10	10	0	0	0	0	0	0
knrl	FBgn0001323	zf-C4	0	0	0	0	0	2	2	2	0	0	3	0	3	3	3	0	0	0	0	5	5	6	6	6	6	6	0	0	0	8	8	8	0	0	0	0	0	9	9	10	10	10	0	0	0	0	0
en	FBgn0000577	Homeobox	0	0	0	0	0	2	2	2	2	2	3	3	3	3	3	0	0	0	0	0	0	0	0	0	6	6	0	0	0	0	0	0	0	0	0	9	9	9	9	10	10	10	0	0	0	0	0
sob	FBgn0004892	zf-C2H2	0	0	0	0	0	2	2	2	0	0	3	3	3	3	3	0	0	0	0	0	0	0	6	6	6	6	0	0	0	0	0	0	0	0	0	9	9	9	9	0	10	0	0	0	0	0	0
odd	FBgn0002985	zf-C2H2	0	0	0	0	0	2	2	2	0	2	3	3	3	3	3	0	0	0	0	0	0	6	6	6	6	6	0	0	0	0	0	0	0	0	0	0	0	9	9	10	10	10	0	0	11	11	0
dm	FBgn0000472	HLH	0	0	0	0	0	2	0	0	0	0	0	0	0	3	3	4	4	4	0	5	0	6	6	6	6	6	0	0	0	8	8	8	8	8	0	0	0	9	9	10	10	10	10	10	0	11	0
rib	FBgn0003254	HTH_psq	0	0	0	0	0	0	0	0	0	0	0	0	0	3	3	0	0	0	0	0	0	6	6	6	6	6	0	0	0	8	8	8	8	0	9	9	9	9	0	0	0	10	10	0	11	0	0
CG1663	FBgn0033449	zf-C2H2	0	0	0	0	0	2	2	2	2	2	0	0	0	0	0	0	0	0	0	0	0	6	6	6	6	6	0	0	0	0	0	8	8	8	0	0	0	0	0	0	0	0	10	0	0	0	0
croc	FBgn0014143	Fork_head	0	0	0	0	0	0	2	2	2	2	0	0	0	0	0	0	0	0	0	0	0	6	6	6	6	6	0	0	0	8	0	0	0	0	0	0	0	0	9	0	0	0	10	10	0	0	0
pnt	FBgn0003118	Ets	0	0	0	0	0	2	2	2	2	2	0	3	3	3	3	0	0	0	0	0	0	6	6	6	6	6	0	0	0	0	0	0	0	0	0	0	0	9	9	0	0	10	10	10	0	11	0
noc	FBgn0005771	zf-C2H2	0	0	0	0	0	2	2	2	0	0	3	3	3	0	0	0	0	0	0	5	0	0	0	0	6	6	0	0	0	0	0	8	8	8	0	9	9	9	9	0	10	10	10	10	0	0	0
row	FBgn0033998	AT_hook	0	0	0	0	0	0	2	2	2	2	0	3	3	0	0	0	0	0	0	0	0	0	6	6	6	0	0	0	0	0	8	8	8	8	0	9	9	9	9	0	10	10	10	0	0	0	0
Stat92E	FBgn0016917	STAT_bind	0	0	0	0	0	0	2	2	0	0	0	0	3	3	0	0	0	0	0	5	0	0	0	0	6	6	0	0	0	0	0	0	8	8	0	0	0	9	9	0	0	0	0	10	0	0	0
Trl	FBgn0013263	GAGA	0	0	0	0	0	0	0	0	0	2	0	0	3	3	0	0	0	4	0	5	0	0	0	0	6	6	0	0	0	0	0	0	8	8	0	0	0	9	9	0	0	0	10	10	0	0	0
CHES-1-like	FBgn0029504	Fork_head	0	0	0	0	0	0	0	0	0	0	0	0	0	0	0	0	4	0	0	0	0	0	6	6	6	0	0	0	0	0	8	8	8	8	0	0	0	9	9	0	0	0	10	10	11	0	0
cbt	FBgn0043364	zf-C2H2	0	0	0	0	0	0	0	0	0	0	0	0	0	0	0	0	0	0	0	0	0	0	0	0	0	6	0	0	0	0	0	8	8	8	0	0	0	9	9	0	0	0	0	10	0	0	0
bab2	FBgn0025525	HTH_psq	0	0	0	0	0	0	0	0	0	0	0	0	0	0	0	0	0	0	0	0	0	0	6	6	6	6	0	0	0	0	0	0	0	0	0	9	9	9	9	0	0	0	10	10	11	0	0
CG1233	FBgn0035137	zf-C2H2	0	0	0	0	0	0	0	0	2	2	0	0	0	0	0	0	0	0	0	0	0	0	0	0	0	0	0	0	0	0	8	8	8	8	0	0	0	0	0	0	10	10	0	0	0	0	0
CG3847	FBgn0029867	zf-C2H2	0	0	0	0	0	0	0	0	2	2	0	0	0	0	0	0	0	0	0	0	0	0	0	0	0	0	0	0	0	0	8	8	8	8	0	0	0	0	0	0	10	10	0	0	0	0	0
maf-S	FBgn0034534	bZIP_Maf	0	0	0	0	0	0	0	0	2	2	0	0	0	0	0	0	0	0	0	0	0	0	0	0	0	0	0	0	0	0	0	8	8	8	0	0	0	0	0	0	0	10	0	0	0	0	0
CG1620	FBgn0033183	Myb_DNA-binding	0	0	0	0	0	0	0	0	2	2	3	0	0	0	0	0	0	0	0	0	0	0	0	0	0	0	0	0	0	0	8	8	0	0	0	0	0	0	0	0	10	10	0	0	0	0	0
hang	FBgn0026575	zf-C2H2	0	0	0	0	0	0	0	2	2	2	0	0	0	0	0	0	0	0	0	0	0	0	0	0	0	0	0	0	0	0	0	0	0	0	0	0	0	0	0	0	10	10	0	0	0	0	0
CG12391	FBgn0033581	zf-C2H2	0	0	0	0	0	0	0	2	2	2	0	3	0	0	0	0	0	0	0	0	0	0	0	0	0	0	0	0	0	0	0	8	8	8	0	0	0	0	0	0	10	10	10	10	0	0	0
CG7987	FBgn0038244	zf-C2H2	0	0	0	0	0	0	0	0	0	0	0	0	0	0	0	0	0	0	0	0	0	0	0	0	0	0	0	0	0	0	8	8	8	8	0	0	0	0	9	0	10	10	10	10	0	0	0
CG34422	FBgn0085451	ARID	0	0	0	0	0	0	0	2	0	2	0	0	0	0	0	0	0	0	0	0	0	0	0	0	0	0	0	0	0	0	8	8	0	8	0	0	0	0	0	0	10	10	10	0	0	0	0
pfk	FBgn0035405	HTH_psq	0	0	0	0	0	0	0	2	2	2	0	0	3	0	0	0	0	0	0	0	0	0	0	0	0	0	0	0	0	0	0	8	8	8	0	0	0	0	9	0	10	10	10	0	0	0	0
CG10462	FBgn0032815	zf-C2H2	0	0	0	0	0	0	0	0	0	0	0	0	0	0	0	0	0	0	0	0	0	0	0	0	0	0	0	0	0	0	0	0	8	8	0	0	0	0	0	0	0	0	0	10	0	0	0
fu2	FBgn0029173	zf-C2H2	0	0	0	0	0	0	0	0	2	2	0	0	0	0	0	0	0	0	0	0	0	0	0	0	0	0	0	0	0	0	0	8	8	8	0	0	0	0	0	0	0	0	10	10	0	0	0
Smox	FBgn0025800	MH1	0	0	0	0	0	0	0	0	0	2	0	0	0	0	3	0	0	0	0	0	0	0	0	0	0	0	0	0	0	0	0	0	0	8	0	0	0	0	0	0	0	0	0	10	0	0	0
CG10979	FBgn0037379	zf-C2H2	0	0	0	0	0	2	2	0	2	2	3	3	0	0	0	0	0	0	0	0	0	0	0	0	0	0	0	0	0	0	0	0	8	8	0	0	0	0	0	0	0	0	10	0	0	0	0
Rel	FBgn0014018	RHD|TIG	0	0	0	0	0	0	0	0	0	0	0	0	0	0	0	0	0	0	0	0	0	0	6	0	6	0	0	0	0	0	0	8	8	8	0	0	0	0	0	10	10	10	10	0	0	11	0
CG6175	FBgn0036152	MADF	0	0	0	0	0	0	0	0	0	0	0	0	0	0	0	0	0	0	0	0	0	0	0	0	6	6	0	0	0	0	0	0	0	0	0	0	0	9	9	0	10	10	10	0	0	0	0
Poxm	FBgn0003129	PAX	0	0	0	0	0	0	0	0	0	0	0	0	0	0	0	0	0	0	0	0	0	0	0	0	6	6	0	0	0	0	0	0	0	0	0	0	9	9	9	0	0	10	10	10	0	0	0
CG9650	FBgn0029939	zf-C2H2	0	0	0	0	0	0	0	2	2	2	0	0	0	0	0	0	0	0	0	0	0	0	0	0	6	6	0	0	0	0	0	0	0	0	0	0	0	0	0	0	0	0	10	0	0	0	0
gsb-n	FBgn0001147	Homeobox|PAX	0	0	0	0	0	0	0	0	2	2	0	0	0	0	3	0	0	0	0	0	0	0	0	0	6	6	0	0	0	0	0	0	0	0	0	0	0	0	0	0	0	0	10	0	0	0	0
ap	FBgn0000099	Homeobox	0	0	0	0	0	0	0	0	2	2	0	0	3	3	0	0	0	0	0	0	0	0	0	0	6	6	0	0	0	0	0	0	0	0	0	0	0	9	9	0	0	0	10	10	0	0	0
HLHm3	FBgn0002609	HLH	0	0	0	0	0	0	0	2	2	0	0	0	3	3	3	0	0	0	0	0	0	0	0	0	6	0	0	0	0	0	0	0	8	8	0	0	0	0	9	0	0	0	10	0	0	0	0
NK7.1	FBgn0024321	Homeobox	0	0	0	0	0	0	0	0	0	0	0	0	0	0	0	0	0	0	0	5	5	0	0	0	0	6	0	0	0	8	8	0	8	8	0	0	0	0	0	0	0	0	10	10	0	11	0
Pdp1	FBgn0016694	bZIP	0	0	0	0	0	0	0	0	0	0	0	0	0	0	3	0	0	0	0	0	0	0	0	0	0	0	0	0	0	8	8	8	8	8	0	0	0	0	0	0	0	0	10	10	0	0	0
CG11247	FBgn0037120	zf-C2H2	0	0	0	0	0	0	0	2	2	2	3	0	0	0	0	0	0	0	0	0	0	0	0	0	0	6	0	0	0	0	8	8	8	8	0	0	0	0	0	0	10	10	10	10	0	0	0
Lag1	FBgn0040918	Homeobox	0	0	0	0	0	0	0	0	2	2	0	0	0	0	0	0	0	0	0	0	5	0	0	0	6	6	0	0	0	0	8	8	8	8	0	0	0	9	9	0	10	10	10	0	0	0	0
MESR4	FBgn0034240	zf-C2H2	0	0	0	0	0	0	0	0	2	2	0	0	0	0	0	0	0	0	0	0	0	0	0	0	0	0	0	0	0	0	0	8	8	8	0	0	0	0	0	0	0	0	10	0	0	0	0
chif	FBgn0000307	AT_hook	0	0	0	0	0	0	0	2	2	2	0	0	0	0	0	0	0	0	0	0	0	0	0	0	0	0	0	0	0	0	0	0	8	8	0	0	0	0	0	10	0	0	0	0	0	0	0
mod(mdg4)	FBgn0002781	BEN|FLYWCH	0	0	0	0	0	0	2	2	2	2	0	0	0	0	0	0	0	0	0	0	0	0	0	0	6	0	0	0	0	0	8	0	8	8	0	9	0	0	0	0	10	10	10	0	0	0	0
su(Hw)	FBgn0003567	zf-C2H2	0	0	0	0	0	0	2	2	2	2	0	0	0	0	0	0	4	4	0	0	0	0	0	0	6	6	0	0	0	0	0	0	8	8	0	0	0	9	9	0	0	0	10	0	0	0	0
Max	FBgn0017578	HLH	0	0	0	0	0	0	0	0	0	0	0	0	0	0	0	0	4	0	0	0	0	0	0	0	0	0	0	0	0	0	0	8	8	8	0	0	0	9	9	0	0	10	10	10	0	0	0
TFAM	FBgn0038805	HMG_box	0	0	0	0	0	0	0	0	0	0	0	0	0	0	3	0	0	0	0	0	0	0	0	0	0	0	0	0	0	0	0	8	8	8	0	0	0	0	9	0	0	10	10	10	0	0	0
CG7839	FBgn0036124	CBF	0	0	0	0	0	0	0	0	0	0	0	0	0	0	0	0	0	0	0	0	0	0	0	0	0	0	0	0	0	0	0	0	8	8	0	0	0	9	9	0	0	0	10	10	0	0	0
E2f2	FBgn0024371	E2F_TDP	0	0	0	0	0	0	0	0	2	2	0	0	0	0	0	0	0	0	0	0	0	0	0	0	0	0	0	0	0	0	0	0	8	8	0	0	0	9	9	0	0	0	10	10	0	0	0
dmrt11E	FBgn0030477	DM	0	0	0	0	0	0	0	0	0	2	0	0	0	0	0	0	0	0	0	0	0	0	0	0	0	0	0	0	0	0	0	0	0	8	0	0	0	0	0	0	0	10	10	10	0	0	0
ATbp	FBgn0039946	zf-C2H2	0	0	0	0	0	0	0	0	0	0	0	0	0	0	3	0	0	0	0	0	0	0	0	0	0	0	0	0	0	0	0	0	0	8	0	0	0	0	9	0	0	0	0	10	0	0	0
CG10669	FBgn0039329	zf-C2H2	0	0	0	0	0	0	0	0	0	0	0	0	0	0	0	0	0	0	0	0	0	0	0	0	0	0	0	0	0	0	0	0	0	8	0	0	0	0	9	0	0	0	0	10	0	0	0
Mrtf	FBgn0052296	RPEL	0	0	0	0	0	0	0	0	0	0	0	0	0	0	0	0	0	0	0	0	0	0	0	0	0	0	0	0	0	0	0	0	0	0	0	0	0	0	0	0	0	0	0	10	0	0	0
exd	FBgn0000611	Homeobox	0	0	0	0	0	0	0	0	0	2	0	0	0	0	0	0	0	0	0	0	0	0	0	0	0	0	0	0	0	0	0	0	0	8	0	0	0	0	9	0	0	0	0	10	0	0	0
CG10565	FBgn0037051	Myb_DNA-binding	0	0	0	0	0	0	0	0	0	0	0	0	0	0	0	0	0	0	0	0	0	0	0	0	0	0	0	0	0	0	0	0	8	8	0	0	0	0	9	0	0	10	10	10	0	0	0
Opbp	FBgn0050443	zf-C2H2	0	0	0	0	0	0	0	0	0	0	0	0	0	0	0	0	0	0	0	0	0	0	0	0	0	0	0	0	0	0	0	0	8	8	0	0	0	0	0	0	0	0	10	10	0	0	0
Dp	FBgn0011763	E2F_TDP	0	0	0	0	0	0	0	0	0	0	0	0	0	0	0	0	0	0	0	0	0	0	0	0	0	0	0	0	0	0	0	0	8	8	0	0	0	0	9	0	0	0	10	0	0	0	0
CG14441	FBgn0029895	zf-C2H2	0	0	0	0	0	0	0	0	0	0	0	0	0	0	0	0	0	0	0	0	0	0	0	0	0	0	0	0	0	0	8	8	8	8	0	0	0	0	9	0	0	0	0	10	0	0	0
MTF-1	FBgn0040305	zf-C2H2	0	0	0	0	0	0	0	0	0	0	0	0	0	0	0	0	0	0	0	0	0	0	0	0	0	0	0	0	0	0	0	0	8	8	0	0	0	0	0	0	0	10	0	0	0	0	0
Usf	FBgn0029711	HLH	0	0	0	0	0	0	0	0	0	0	0	0	0	0	0	0	0	0	0	0	0	0	0	0	0	0	0	0	0	0	0	0	0	0	0	0	0	0	0	0	0	0	10	0	0	0	0
CG12744	FBgn0033459	zf-C2H2	0	0	0	0	0	0	0	0	0	0	0	0	0	0	0	0	0	0	0	0	0	0	0	0	0	0	0	0	0	0	0	0	0	0	0	0	0	0	0	0	0	10	10	0	0	0	0
E(z)	FBgn0000629	SANT	0	0	0	0	0	0	0	0	0	0	0	0	0	0	0	0	0	0	0	0	0	0	0	0	0	0	0	0	0	0	0	8	8	0	0	0	0	0	0	0	0	10	10	0	0	0	0
Sox14	FBgn0005612	HMG_box	0	0	0	0	0	0	0	0	0	0	0	0	0	0	0	0	0	0	0	0	0	0	0	0	0	0	0	0	0	0	8	8	8	8	0	0	0	0	0	0	0	10	10	0	0	0	0
Hr78	FBgn0015239	zf-C4	0	0	0	0	0	0	0	0	0	0	0	0	0	0	0	0	4	4	0	0	0	0	0	0	6	6	0	0	0	0	0	0	8	8	0	0	0	0	0	0	0	0	10	0	0	0	0
Adf1	FBgn0000054	BESS|MADF	0	0	0	0	0	0	0	0	0	2	0	0	0	0	0	0	0	4	0	0	0	0	0	0	0	0	0	0	0	0	0	8	8	8	0	0	9	9	9	0	0	10	10	0	0	0	0
CG1529	FBgn0031144	zf-C2H2	0	0	0	0	0	0	0	0	0	0	0	0	0	0	0	0	0	0	0	0	0	0	0	0	0	0	0	0	0	0	0	8	8	8	0	0	9	9	9	0	0	10	10	0	0	0	0
CG2199	FBgn0035213	zf-C2H2	0	0	0	0	0	0	0	0	0	0	0	0	0	0	0	0	0	0	0	0	0	0	0	6	6	0	0	0	0	0	0	8	8	8	0	0	0	0	0	0	10	10	10	0	0	0	0
Xbp1	FBgn0021872	bZIP	0	0	0	0	0	0	0	0	0	0	0	0	0	0	0	0	4	0	0	5	0	0	0	0	0	0	0	0	0	0	0	0	0	0	0	0	0	9	0	0	0	10	10	0	0	0	0
emc	FBgn0000575	HLH	0	0	0	0	0	0	2	0	0	2	3	3	3	3	3	0	0	0	0	0	0	0	6	6	6	0	0	0	0	8	8	8	8	0	0	9	9	9	0	0	10	10	10	0	0	0	0
ush	FBgn0003963	zf-C2H2	0	0	0	0	0	0	2	0	0	2	3	3	3	3	3	0	0	0	0	0	0	0	0	0	0	0	0	0	0	0	0	0	0	8	0	0	0	0	0	0	10	10	10	0	0	0	0
Mes2	FBgn0037207	MADF	0	0	0	0	0	0	0	0	2	2	0	0	0	3	3	0	0	0	0	0	0	6	0	0	0	0	0	0	0	8	8	8	0	0	0	0	0	0	0	10	10	10	10	0	0	11	0
srp	FBgn0003507	GATA	0	0	0	0	0	0	0	0	0	0	0	0	0	0	0	0	0	0	0	0	0	0	0	0	0	0	0	0	0	8	8	8	0	0	0	0	0	0	0	10	10	10	10	0	11	11	12
CrebA	FBgn0004396	bZIP	0	0	0	0	0	0	0	0	0	0	0	0	3	3	3	0	4	4	0	5	5	0	0	0	6	6	0	0	0	0	0	0	0	0	0	0	0	0	0	10	10	10	10	0	0	0	0
net	FBgn0002931	HLH	0	0	0	0	0	2	0	0	0	0	3	3	0	0	0	0	4	4	0	0	0	0	0	0	0	0	0	0	0	0	0	0	0	0	0	0	0	0	0	10	10	10	10	0	0	0	0
kn	FBgn0001319	TIG	0	0	0	0	0	0	0	0	2	2	0	0	0	0	0	0	0	0	0	0	0	6	6	0	0	0	0	7	7	0	0	0	0	0	0	0	0	0	0	0	10	10	0	0	11	11	0
tin	FBgn0004110	Homeobox	0	0	0	0	0	0	0	0	0	0	0	0	0	0	0	0	0	0	0	0	0	6	6	6	6	0	0	0	0	0	0	0	0	0	0	0	0	0	0	10	10	10	10	0	11	11	0
ab	FBgn0259750	zf-C2H2	0	0	0	0	0	0	2	2	2	2	0	0	0	3	3	0	0	0	0	0	0	6	6	6	0	0	0	7	7	0	0	0	0	0	0	0	0	0	0	0	0	10	10	10	0	0	0
so	FBgn0003460	Homeobox	1	1	1	1	0	0	2	0	0	0	0	0	3	3	3	0	0	0	0	0	0	6	6	6	0	0	0	7	7	0	0	0	0	0	0	0	0	0	0	0	10	0	0	0	0	0	0
kay	FBgn0001297	bZIP	0	0	0	0	0	0	0	0	0	0	0	3	0	0	0	0	0	0	0	0	0	0	0	0	0	0	0	0	0	0	0	0	0	8	0	0	0	0	9	0	0	10	0	0	0	0	0
retn	FBgn0004795	ARID	0	0	0	0	0	2	2	0	0	0	0	3	0	0	0	0	0	0	0	0	0	0	0	0	0	0	0	7	7	0	0	0	0	0	0	0	0	0	0	0	0	10	10	10	0	0	0
disco-r	FBgn0042650	zf-C2H2	0	0	0	0	0	0	0	0	0	0	0	0	0	3	0	0	0	0	0	0	0	0	0	6	6	6	0	0	0	0	0	0	0	0	0	0	0	0	0	0	0	0	0	10	0	0	0
jim	FBgn0027339	zf-C2H2	0	0	0	0	0	0	0	0	0	2	0	0	0	0	0	0	0	0	0	0	0	0	0	0	0	6	0	0	0	0	0	0	0	0	0	0	0	0	9	0	0	0	0	10	0	0	0
H2.0	FBgn0001170	Homeobox	0	0	0	0	0	0	0	0	0	0	0	0	0	3	3	0	0	0	0	0	0	0	0	0	0	0	0	0	0	0	0	0	0	0	0	0	0	0	0	0	0	0	10	10	0	0	0
dei	FBgn0008649	HLH	0	0	0	0	0	0	0	0	0	0	0	0	0	0	3	0	0	0	0	0	0	0	0	0	0	0	0	0	0	0	0	0	0	0	0	0	0	0	0	0	0	0	10	10	0	0	0
NfI	FBgn0042696	MH1	0	0	0	0	0	0	0	0	0	2	0	0	0	0	3	0	0	0	0	0	0	0	0	0	0	0	0	0	0	0	0	0	0	0	0	0	0	0	0	0	0	0	0	10	0	0	0
RunxA	FBgn0083981	Runt	0	0	0	0	0	0	0	0	0	0	0	0	0	0	0	0	0	0	0	0	0	0	0	0	0	0	0	0	0	0	0	0	0	0	0	0	0	0	0	0	0	0	10	10	0	0	0
nau	FBgn0002922	Basic|HLH	0	0	0	0	0	0	0	0	0	0	0	0	0	0	0	0	0	0	0	0	0	0	0	0	0	0	0	0	0	0	0	0	0	0	0	0	0	0	0	0	0	0	10	10	0	0	0
Cf2	FBgn0000286	zf-C2H2	0	0	0	0	0	0	0	0	0	0	0	0	0	0	0	0	0	0	0	0	0	0	0	0	0	0	0	0	0	0	0	0	0	0	0	0	0	0	0	0	0	0	10	10	0	0	0
CG17181	FBgn0035144	zf-C2H2	0	0	0	0	0	0	0	0	0	0	0	0	0	0	0	0	0	0	0	0	0	0	0	0	0	0	0	0	0	0	0	0	0	0	0	0	0	0	0	0	0	0	10	10	0	0	0
CG13424	FBgn0034520	Homeobox	0	0	0	0	0	0	0	0	0	0	0	0	0	0	0	0	0	0	0	0	0	0	0	0	0	0	0	0	0	0	0	0	0	0	0	0	0	0	0	0	0	0	10	10	0	0	0
CG11617	FBgn0031232	Homeobox	0	0	0	0	0	0	0	0	0	0	0	0	0	0	0	0	0	0	0	0	0	0	0	0	0	0	0	0	0	0	0	0	0	0	0	0	0	0	0	0	0	0	0	10	0	0	0
CG14655	FBgn0037275	zf-C2H2	0	0	0	0	0	0	0	0	0	0	0	0	0	0	0	0	0	0	0	0	0	0	0	0	0	0	0	0	0	0	0	0	0	0	0	0	0	0	0	0	0	0	0	10	0	0	0
Thd1	FBgn0026869	AT_hook	0	0	0	0	0	0	0	0	0	0	0	0	0	0	0	0	0	0	0	0	0	0	0	0	0	0	0	0	0	0	0	0	0	0	0	0	0	0	0	0	0	0	0	10	0	0	0
bs	FBgn0004101	SRF-TF	0	0	0	0	0	0	0	0	0	0	0	0	0	0	0	0	0	0	0	0	0	0	0	0	0	0	0	0	0	0	0	0	0	0	0	0	0	0	0	0	0	0	0	10	0	0	0
CG6689	FBgn0037877	THAP|zf-C2H2	0	0	0	0	0	0	0	0	0	0	0	0	0	0	0	0	0	0	0	0	0	0	0	0	0	0	0	0	0	0	0	0	0	0	0	0	0	0	0	0	0	0	10	10	0	0	0
Meics	FBgn0025874	zf-C2H2	0	0	0	0	0	0	0	0	0	0	0	0	0	0	0	0	0	0	0	0	0	0	0	0	0	0	0	0	0	0	0	0	0	0	0	0	0	0	0	0	0	0	10	10	0	0	0
CG1647	FBgn0039602	zf-C2H2	0	0	0	0	0	0	0	0	0	0	0	0	0	0	0	0	0	0	0	0	0	0	0	0	0	0	0	0	0	0	0	0	0	8	0	0	0	0	0	0	0	0	0	10	0	0	0
sug	FBgn0033782	zf-C2H2	0	0	0	0	0	0	0	0	0	0	0	0	0	0	0	0	0	0	0	0	0	0	0	0	0	0	0	0	0	0	0	0	0	8	0	0	0	0	0	0	0	0	10	10	0	0	0
ewg	FBgn0005427	Nrf1_DNA-bind	0	0	0	0	0	0	0	0	0	2	0	0	0	0	0	0	0	0	0	0	0	0	0	0	0	0	0	0	0	0	0	0	0	0	0	0	0	0	0	0	0	0	10	10	0	0	0
Hand	FBgn0032209	HLH	0	0	0	0	0	0	0	0	0	0	0	0	0	0	0	0	0	0	0	0	0	0	0	0	0	0	0	0	0	0	0	0	0	0	0	0	0	0	0	0	0	0	10	10	0	11	0
lmd	FBgn0039039	zf-C2H2	0	0	0	0	0	0	0	0	0	0	0	0	0	0	0	0	0	0	0	0	0	0	0	0	0	0	0	0	0	0	0	0	0	0	0	0	0	0	0	0	0	10	10	10	0	0	0
org-1	FBgn0021767	T-box	0	0	0	0	0	0	0	0	0	0	0	0	0	0	0	0	0	0	0	0	0	0	0	0	0	0	0	0	0	0	0	0	0	0	0	0	0	0	0	0	0	10	10	10	0	0	0
bap	FBgn0004862	Homeobox	0	0	0	0	0	0	0	0	0	0	0	0	0	0	0	0	0	0	0	0	0	0	0	0	0	0	0	0	0	0	0	0	0	0	0	0	0	0	0	0	0	10	10	10	0	0	0
bin	FBgn0045759	Fork_head	0	0	0	0	0	0	0	0	0	0	0	0	0	0	0	0	0	0	0	0	0	0	0	0	0	0	0	0	0	0	0	0	0	0	0	0	0	0	0	0	10	10	10	10	0	0	0
HLH54F	FBgn0022740	HLH	0	0	0	0	0	0	0	0	0	0	0	0	0	0	0	0	0	0	0	0	0	0	0	0	0	0	0	0	0	0	0	0	0	0	0	0	0	0	0	10	10	10	10	10	0	11	0
fd64A	FBgn0004895	Fork_head	0	0	0	0	0	0	0	0	0	0	0	0	0	0	0	0	0	0	0	0	0	0	0	0	0	0	0	0	0	0	0	0	0	0	0	0	0	0	0	10	10	10	10	10	0	0	0
CG11762	FBgn0037618	zf-C2H2	0	0	0	0	0	0	0	0	0	0	0	0	0	0	0	0	0	0	0	0	0	0	0	0	0	0	0	0	0	0	0	0	0	0	0	0	0	0	0	0	10	10	10	0	0	11	0
Mef2	FBgn0011656	SRF-TF	0	0	0	0	0	0	0	0	0	0	0	0	0	0	0	0	0	0	0	0	0	0	0	0	0	0	0	0	0	0	8	0	0	0	0	0	0	0	0	0	10	10	10	10	0	11	0
slou	FBgn0002941	Homeobox	0	0	0	0	0	0	0	0	2	2	3	0	0	0	0	0	0	0	0	0	0	0	0	0	0	0	0	0	7	0	0	0	0	0	0	0	0	0	0	0	10	10	10	10	0	0	0
CG4820	FBgn0037876	zf-C2H2	0	0	0	0	0	0	0	0	0	2	0	0	0	0	0	0	0	0	0	0	0	0	0	0	0	0	0	0	0	0	0	0	0	0	0	0	0	0	0	0	0	10	0	0	0	0	0
acj6	FBgn0000028	Homeobox|Pou	0	0	0	0	0	0	0	0	2	2	0	0	0	0	0	0	0	0	0	0	0	0	0	0	0	0	0	0	0	0	0	0	0	0	0	0	0	0	0	0	0	10	10	0	0	0	0
Chrac-16	FBgn0043001	CBFA_NFYB_domain	0	0	0	0	0	0	0	0	0	2	0	0	0	0	0	0	0	0	0	0	0	0	0	0	0	0	0	0	0	0	0	0	0	0	0	0	0	0	0	0	10	10	10	0	0	0	0
CG31612	FBgn0051612	zf-C2H2	0	0	0	0	0	0	0	0	0	0	0	0	0	0	0	0	0	0	0	0	5	0	0	0	0	0	0	0	0	0	0	0	0	0	0	0	0	0	0	0	10	10	10	0	0	0	0
jing	FBgn0086655	zf-C2H2	0	0	0	0	0	0	2	0	2	2	0	0	0	3	0	0	0	0	0	0	0	0	0	0	0	0	0	0	0	0	8	0	0	0	0	9	0	0	0	0	0	10	10	10	0	0	0
pb	FBgn0051481	Homeobox	0	0	0	0	0	0	0	0	0	2	0	0	3	0	0	0	0	0	0	0	0	0	0	0	0	0	0	0	7	0	0	0	0	0	0	0	0	0	0	0	0	0	10	10	0	0	0
CG7271	FBgn0036791	zf-C2H2	0	0	0	0	0	0	0	0	0	0	0	0	0	0	0	0	0	0	0	0	0	0	0	0	0	0	0	0	0	0	8	8	0	0	0	9	9	0	0	0	10	0	0	0	0	0	0
term	FBgn0003683	zf-C2H2	0	0	0	0	0	0	2	0	0	0	0	3	0	0	0	0	0	0	0	0	0	0	6	0	0	0	0	0	0	0	8	0	0	0	0	9	9	0	0	0	10	0	0	0	0	0	0
gcm2	FBgn0019809	GCM	0	0	0	0	0	0	0	0	0	0	0	0	0	0	3	0	0	0	0	0	0	0	0	0	0	0	0	0	0	0	0	0	0	0	0	0	0	0	0	10	10	10	10	0	0	0	0
rgr	FBgn0033310	zf-C2H2	0	0	0	0	0	0	0	0	0	0	0	0	0	3	3	0	0	0	0	0	0	0	0	0	0	0	0	0	0	0	0	0	0	8	0	0	0	0	0	10	10	10	10	10	0	0	0
Mes4	FBgn0034726	CBFA_NFYB_domain	0	0	0	0	0	0	0	0	2	2	0	0	0	0	0	0	0	0	0	0	0	0	0	0	0	0	0	0	0	8	8	0	0	8	0	0	0	0	0	10	10	10	10	0	0	0	0
twi	FBgn0003900	HLH	0	0	0	0	0	0	0	0	0	0	0	0	0	0	0	0	0	0	0	0	0	0	0	0	0	0	0	0	0	8	8	0	0	0	0	0	0	0	0	10	10	10	10	10	0	0	0
ham	FBgn0045852	zf-C2H2	0	0	0	0	0	0	0	0	0	0	0	0	0	0	0	0	0	0	0	0	0	0	0	0	0	0	0	0	0	8	8	0	8	8	0	0	0	0	0	10	10	10	0	10	0	0	0
CG9571	FBgn0031086	Fork_head	0	0	0	0	0	2	0	0	0	0	0	0	0	0	0	0	0	0	0	0	0	6	0	0	0	0	0	0	0	8	0	0	0	0	0	0	0	0	0	10	0	0	0	0	0	0	0
HLHmdelta	FBgn0002734	HLH	0	0	0	1	1	0	2	2	2	2	0	3	3	3	0	0	0	0	0	0	0	0	0	0	0	0	7	7	7	0	0	0	0	0	0	0	0	0	0	0	0	0	10	0	0	0	0
HLHmgamma	FBgn0002735	HLH	0	0	0	1	1	0	2	2	2	2	0	3	3	0	0	0	0	0	0	0	0	0	0	0	0	0	0	7	7	0	0	0	8	0	0	0	0	9	0	0	0	0	10	0	0	0	0
Ubx	FBgn0003944	Homeobox	0	0	0	0	0	2	0	2	2	2	3	3	3	0	0	0	0	0	0	0	0	0	0	0	0	0	0	0	0	0	0	0	0	0	0	0	0	0	0	10	10	10	10	0	0	11	0
gt	FBgn0001150	bZIP	0	0	0	0	0	2	2	2	2	2	3	0	0	0	0	0	0	0	0	0	0	0	0	0	0	0	0	0	0	0	0	0	0	0	0	0	0	0	0	10	10	10	10	0	11	0	0
Six4	FBgn0027364	Homeobox	0	0	0	0	0	2	2	2	2	2	0	3	0	0	0	0	0	0	0	0	0	0	0	0	0	0	0	0	0	0	0	0	0	0	0	0	0	0	0	0	10	10	10	0	0	0	0
zfh1	FBgn0004606	Homeobox|zf-C2H2	0	0	0	0	0	0	0	2	2	2	0	3	0	0	3	0	0	0	0	0	0	0	0	0	0	0	0	0	0	0	8	0	0	0	0	0	0	0	0	10	10	10	10	0	0	11	0
CG3838	FBgn0032130	BESS	0	0	0	0	0	2	2	2	2	2	3	3	3	0	0	0	0	0	0	0	0	0	0	0	0	6	0	0	0	0	8	8	0	8	0	0	0	0	0	0	10	0	0	0	0	0	0
l(1)sc	FBgn0002561	HLH	0	0	1	0	0	2	2	2	2	2	3	3	0	0	0	0	0	0	0	0	0	0	0	0	0	0	0	7	7	0	8	8	8	0	0	0	0	0	0	0	0	10	10	0	0	0	0
eve	FBgn0000606	Homeobox	0	0	0	0	0	0	0	0	2	0	3	3	3	3	3	0	0	0	0	0	0	0	0	0	0	0	0	0	0	0	0	0	0	0	0	0	0	0	0	10	0	0	0	0	11	11	0
pnr	FBgn0003117	GATA	0	0	0	0	0	0	0	0	0	0	3	3	3	3	3	0	0	0	0	0	0	0	0	0	0	0	0	0	0	0	0	0	0	0	0	0	0	0	0	0	0	10	0	0	11	11	0
opa	FBgn0003002	zf-C2H2	0	0	0	0	0	0	0	2	2	2	3	3	3	3	3	0	0	0	0	0	0	0	0	0	0	0	0	0	0	0	0	0	0	8	0	0	0	0	0	10	10	0	10	10	0	0	0
tsh	FBgn0003866	zf-C2H2	0	0	0	0	0	0	0	0	2	2	3	3	3	3	3	0	0	0	0	0	0	0	0	0	0	0	0	0	0	0	0	0	0	8	0	0	0	0	0	10	10	10	10	10	0	0	0
Antp	FBgn0260642	Homeobox	0	0	0	0	0	0	0	2	2	2	3	3	3	3	3	0	0	0	0	0	0	0	0	0	0	0	0	0	0	0	0	0	0	0	0	0	0	0	0	10	10	10	10	0	0	11	0
abd-A	FBgn0000014	Homeobox	0	0	0	0	0	0	0	0	2	2	3	3	3	3	3	0	0	0	0	0	0	0	0	0	0	0	0	0	0	0	0	0	0	0	0	0	0	0	0	0	10	10	10	0	11	11	0
Abd-B	FBgn0000015	Homeobox	0	0	0	0	0	0	0	2	2	2	3	3	3	3	3	0	0	0	0	5	5	0	0	0	0	0	0	0	0	0	0	0	0	0	0	0	0	0	9	10	10	10	10	10	11	11	0
gcm	FBgn0014179	GCM	0	0	0	0	0	0	0	0	2	2	0	0	3	3	0	0	0	0	0	0	0	0	0	0	0	0	0	0	0	0	0	0	0	0	0	0	0	0	0	10	10	0	0	0	0	0	12
sna	FBgn0003448	zf-C2H2	0	0	0	0	0	0	0	2	2	2	0	0	3	3	0	0	0	0	0	0	0	0	0	0	0	0	0	0	0	8	8	0	0	0	0	0	0	0	0	10	10	0	0	0	0	0	0
Dfd	FBgn0000439	Homeobox	0	0	0	0	0	0	0	0	2	2	3	3	3	3	3	0	0	0	0	0	0	0	0	0	0	6	0	0	0	0	0	0	0	0	0	0	0	0	0	10	10	10	0	0	0	0	0
dpn	FBgn0010109	HLH	0	0	0	0	0	2	2	2	2	2	3	3	3	3	0	0	0	0	0	0	0	0	0	0	0	0	0	0	0	0	0	0	8	0	0	9	9	0	0	10	10	0	0	0	0	0	0
run	FBgn0003300	Runt	0	0	0	0	0	2	2	2	2	2	3	3	3	3	0	0	0	0	0	0	0	0	0	0	0	0	0	0	0	0	0	0	0	0	9	9	9	0	0	10	0	0	0	0	0	0	0
brat	FBgn0010300	zf-B_box	0	0	0	0	0	2	2	2	2	2	3	3	0	0	0	0	0	0	0	0	0	0	0	0	0	0	0	0	0	0	0	0	0	0	0	0	0	0	0	10	0	0	0	0	0	0	0
danr	FBgn0039283	HTH_psq_like	0	0	0	0	0	2	2	2	2	2	3	3	0	0	0	0	0	0	0	0	0	0	0	0	0	0	0	0	0	0	0	0	0	0	0	0	0	0	0	10	0	0	0	0	0	0	0
ftz	FBgn0001077	Homeobox	0	0	0	0	0	0	0	2	2	0	3	3	0	0	0	0	0	0	0	0	0	0	0	0	0	0	0	0	0	0	0	0	0	0	0	0	9	0	0	10	0	0	0	0	0	0	0
prd	FBgn0003145	Homeobox|PAX	0	0	0	0	0	0	2	0	0	0	3	3	3	3	0	0	0	0	0	0	0	0	0	6	6	0	0	0	0	0	0	0	0	0	0	0	0	0	0	10	0	0	0	0	0	0	0
chn	FBgn0015371	zf-C2H2	1	1	1	1	1	2	2	2	2	2	3	3	3	3	3	0	0	0	0	0	0	0	0	0	0	0	0	0	0	0	0	0	0	0	0	0	0	0	0	10	10	10	10	0	0	0	0
slp1	FBgn0003430	Fork_head	0	1	1	0	0	2	2	2	2	2	3	3	3	3	3	0	0	0	0	0	0	0	0	6	6	6	0	0	0	0	0	0	0	0	0	0	0	0	0	10	10	10	0	0	0	0	12
salm	FBgn0004579	zf-C2H2	0	0	0	0	0	2	2	2	2	2	3	3	3	3	3	0	0	0	0	5	5	0	0	0	0	0	0	0	0	0	0	0	0	0	9	9	0	0	0	0	0	0	0	10	0	0	0
slp2	FBgn0004567	Fork_head	0	0	0	0	0	2	2	2	2	2	3	3	3	3	3	0	0	0	0	0	0	0	0	0	6	6	0	0	0	0	0	0	0	0	0	0	0	0	0	0	0	0	0	10	0	0	0
brk	FBgn0024250	BrkDBD	0	0	0	0	0	2	2	2	2	2	3	3	3	3	3	4	4	0	0	5	0	0	0	0	6	0	0	0	0	0	0	0	8	8	0	0	0	9	0	0	10	10	0	10	0	0	0
Dr	FBgn0000492	Homeobox	0	0	0	0	0	2	2	2	0	2	3	3	3	3	3	0	4	0	0	0	0	0	0	6	0	6	0	7	7	0	0	0	0	0	0	0	0	0	9	0	10	10	10	10	0	0	0
CG11696	FBgn0030314	AT_hook|zf-C2H2	0	1	1	1	1	0	2	2	2	0	3	3	3	3	0	0	0	0	0	5	5	0	0	0	6	0	0	7	7	0	8	0	0	0	0	9	0	0	0	0	10	10	0	0	0	0	0
Doc2	FBgn0035956	T-box	1	1	0	0	0	2	2	2	0	0	3	3	3	3	3	0	0	0	0	0	0	0	0	0	6	0	0	0	0	0	0	0	0	0	9	9	9	9	9	0	0	0	0	0	11	11	0
Doc3	FBgn0035954	T-box	1	1	1	0	0	2	2	2	0	0	3	3	3	3	0	0	0	0	0	0	0	0	0	6	0	0	0	0	0	0	0	0	0	0	9	9	9	9	9	0	0	0	0	0	11	11	0
Doc1	FBgn0028789	T-box	1	1	1	1	0	2	2	2	2	0	3	3	3	3	3	0	0	0	0	0	0	6	6	6	6	6	0	0	0	0	0	0	0	0	9	9	9	9	9	0	0	0	0	0	11	0	0
apt	FBgn0015903	SANT	0	0	0	0	0	2	2	2	2	2	3	3	3	3	3	0	0	0	0	5	0	6	6	6	6	6	0	0	0	8	8	8	0	0	9	9	9	0	9	0	0	0	0	0	11	11	0
drm	FBgn0024244	zf-C2H2	0	0	0	0	0	0	0	0	0	0	3	3	3	3	3	0	0	0	0	0	0	6	6	6	6	6	0	0	0	0	0	0	0	0	9	9	9	9	9	0	0	0	0	0	0	11	0
mid	FBgn0005511	T-box	0	0	0	0	0	2	2	2	2	2	3	3	3	3	3	0	0	0	0	0	0	6	6	6	6	6	0	0	0	0	0	0	0	0	0	0	0	0	0	0	0	0	0	0	11	11	0
tup	FBgn0003896	Homeobox	0	0	0	0	0	2	2	2	2	2	3	3	3	3	3	0	0	0	0	0	0	6	6	6	6	6	0	7	0	0	0	0	0	0	0	0	0	0	0	0	0	0	0	0	11	11	0
odd	FBgn0002985	zf-C2H2	0	0	0	0	0	2	2	2	0	2	3	3	3	3	3	0	0	0	0	0	0	6	6	6	6	6	0	0	0	0	0	0	0	0	0	0	0	9	9	10	10	10	0	0	11	11	0
pnt	FBgn0003118	Ets	0	0	0	0	0	2	2	2	2	2	0	3	3	3	3	0	0	0	0	0	0	6	6	6	6	6	0	0	0	0	0	0	0	0	0	0	0	9	9	0	0	10	10	10	0	11	0
CG13204	FBgn0033627	BESS	0	0	0	0	0	0	0	0	0	0	0	0	0	0	0	0	0	0	0	0	0	0	0	0	0	0	0	0	0	0	0	0	0	0	0	0	0	0	0	0	0	0	0	0	0	11	0
CG8145	FBgn0037617	zf-C2H2	0	0	0	0	0	0	0	0	0	0	0	0	0	0	0	0	0	0	0	0	0	0	0	0	0	0	0	0	0	0	0	0	0	0	0	0	0	0	0	0	0	0	0	0	11	11	0
CG9876	FBgn0034821	Homeobox	0	0	0	0	0	0	0	0	0	0	0	0	0	3	3	0	0	0	0	0	5	0	0	0	0	0	0	0	0	0	0	0	0	0	0	0	0	0	0	0	0	0	0	0	0	11	0
lbe	FBgn0011278	Homeobox	0	0	0	0	0	0	0	0	0	2	0	0	0	3	3	0	0	0	0	0	0	0	0	0	0	0	0	0	0	0	0	0	0	0	0	0	0	0	0	0	0	0	0	0	11	11	0
lbl	FBgn0008651	Homeobox	0	0	0	0	0	0	0	0	0	2	0	0	0	3	3	0	0	0	0	0	0	0	0	0	0	0	0	0	0	0	0	0	0	0	0	0	0	0	0	0	0	0	0	0	11	11	0
pdm3	FBgn0033288	Homeobox|Pou	0	0	0	0	0	0	0	0	2	2	0	0	0	0	0	0	0	0	0	0	0	0	0	0	0	0	0	0	0	0	0	0	0	0	0	0	0	0	0	0	0	0	0	0	11	11	0
gl	FBgn0004618	zf-C2H2	0	0	0	1	1	0	0	0	0	0	0	0	0	0	0	0	0	0	0	0	0	0	0	0	0	0	0	0	0	0	0	0	0	0	0	0	0	0	0	0	0	0	0	0	0	11	0
HLH54F	FBgn0022740	HLH	0	0	0	0	0	0	0	0	0	0	0	0	0	0	0	0	0	0	0	0	0	0	0	0	0	0	0	0	0	0	0	0	0	0	0	0	0	0	0	10	10	10	10	10	0	11	0
Mef2	FBgn0011656	SRF-TF	0	0	0	0	0	0	0	0	0	0	0	0	0	0	0	0	0	0	0	0	0	0	0	0	0	0	0	0	0	0	8	0	0	0	0	0	0	0	0	0	10	10	10	10	0	11	0
CG11762	FBgn0037618	zf-C2H2	0	0	0	0	0	0	0	0	0	0	0	0	0	0	0	0	0	0	0	0	0	0	0	0	0	0	0	0	0	0	0	0	0	0	0	0	0	0	0	0	10	10	10	0	0	11	0
H15	FBgn0016660	T-box	0	0	0	0	0	0	0	0	0	0	0	0	0	0	3	0	0	0	0	0	0	0	0	0	0	6	0	0	0	0	0	0	0	0	0	0	0	0	0	0	0	0	0	0	0	11	0
dimm	FBgn0023091	HLH	0	0	0	0	0	0	0	0	0	2	0	0	0	0	0	0	0	0	0	0	0	0	0	0	0	0	0	0	0	0	0	0	0	0	0	0	0	0	0	0	0	0	0	0	0	11	0
CG11723	FBgn0031391	BESS	0	0	0	0	0	0	0	0	0	0	0	0	0	0	0	0	0	0	0	0	0	0	0	0	0	0	0	0	0	0	0	0	0	0	0	0	0	0	0	0	0	0	0	0	0	11	0
Hand	FBgn0032209	HLH	0	0	0	0	0	0	0	0	0	0	0	0	0	0	0	0	0	0	0	0	0	0	0	0	0	0	0	0	0	0	0	0	0	0	0	0	0	0	0	0	0	0	10	10	0	11	0
HLH106	FBgn0261283	HLH	0	0	0	0	0	0	0	0	0	2	0	0	0	0	0	0	0	0	0	0	0	0	0	0	0	6	0	0	0	0	0	0	8	8	0	0	0	9	9	0	0	0	0	0	0	11	0
dys	FBgn0039411	HLH	0	0	0	0	0	0	0	0	0	0	0	0	0	3	3	0	0	0	0	5	5	0	0	0	6	6	0	0	0	0	0	0	0	0	0	0	0	9	9	0	0	0	0	0	11	11	0
Rx	FBgn0020617	Homeobox	0	0	0	0	0	2	2	2	2	2	0	0	0	0	3	0	0	0	0	0	0	0	0	0	6	6	0	0	0	0	0	0	0	0	0	0	0	0	0	0	0	0	0	0	0	11	0
NK7.1	FBgn0024321	Homeobox	0	0	0	0	0	0	0	0	0	0	0	0	0	0	0	0	0	0	0	5	5	0	0	0	0	6	0	0	0	8	8	0	8	8	0	0	0	0	0	0	0	0	10	10	0	11	0
Antp	FBgn0260642	Homeobox	0	0	0	0	0	0	0	2	2	2	3	3	3	3	3	0	0	0	0	0	0	0	0	0	0	0	0	0	0	0	0	0	0	0	0	0	0	0	0	10	10	10	10	0	0	11	0
abd-A	FBgn0000014	Homeobox	0	0	0	0	0	0	0	0	2	2	3	3	3	3	3	0	0	0	0	0	0	0	0	0	0	0	0	0	0	0	0	0	0	0	0	0	0	0	0	0	10	10	10	0	11	11	0
Abd-B	FBgn0000015	Homeobox	0	0	0	0	0	0	0	2	2	2	3	3	3	3	3	0	0	0	0	5	5	0	0	0	0	0	0	0	0	0	0	0	0	0	0	0	0	0	9	10	10	10	10	10	11	11	0
Ubx	FBgn0003944	Homeobox	0	0	0	0	0	2	0	2	2	2	3	3	3	0	0	0	0	0	0	0	0	0	0	0	0	0	0	0	0	0	0	0	0	0	0	0	0	0	0	10	10	10	10	0	0	11	0
gt	FBgn0001150	bZIP	0	0	0	0	0	2	2	2	2	2	3	0	0	0	0	0	0	0	0	0	0	0	0	0	0	0	0	0	0	0	0	0	0	0	0	0	0	0	0	10	10	10	10	0	11	0	0
zfh1	FBgn0004606	Homeobox|zf-C2H2	0	0	0	0	0	0	0	2	2	2	0	3	0	0	3	0	0	0	0	0	0	0	0	0	0	0	0	0	0	0	8	0	0	0	0	0	0	0	0	10	10	10	10	0	0	11	0
eve	FBgn0000606	Homeobox	0	0	0	0	0	0	0	0	2	0	3	3	3	3	3	0	0	0	0	0	0	0	0	0	0	0	0	0	0	0	0	0	0	0	0	0	0	0	0	10	0	0	0	0	11	11	0
pnr	FBgn0003117	GATA	0	0	0	0	0	0	0	0	0	0	3	3	3	3	3	0	0	0	0	0	0	0	0	0	0	0	0	0	0	0	0	0	0	0	0	0	0	0	0	0	0	10	0	0	11	11	0
vvl	FBgn0086680	Homeobox|Pou	0	0	0	0	0	0	0	0	2	2	3	0	3	3	3	0	0	0	5	5	0	0	0	0	0	6	0	7	7	0	0	0	0	0	0	0	0	0	9	0	0	0	0	0	11	11	0
jumu	FBgn0015396	Fork_head	0	0	0	0	0	0	0	0	2	2	0	0	0	3	3	0	0	0	0	0	0	0	0	0	0	0	0	0	0	0	0	0	0	0	0	0	0	0	0	0	0	0	0	0	11	11	0
CHES-1-like	FBgn0029504	Fork_head	0	0	0	0	0	0	0	0	0	0	0	0	0	0	0	0	4	0	0	0	0	0	6	6	6	0	0	0	0	0	8	8	8	8	0	0	0	9	9	0	0	0	10	10	11	0	0
bab2	FBgn0025525	HTH_psq	0	0	0	0	0	0	0	0	0	0	0	0	0	0	0	0	0	0	0	0	0	0	6	6	6	6	0	0	0	0	0	0	0	0	0	9	9	9	9	0	0	0	10	10	11	0	0
rib	FBgn0003254	HTH_psq	0	0	0	0	0	0	0	0	0	0	0	0	0	3	3	0	0	0	0	0	0	6	6	6	6	6	0	0	0	8	8	8	8	0	9	9	9	9	0	0	0	10	10	0	11	0	0
dm	FBgn0000472	HLH	0	0	0	0	0	2	0	0	0	0	0	0	0	3	3	4	4	4	0	5	0	6	6	6	6	6	0	0	0	8	8	8	8	8	0	0	0	9	9	10	10	10	10	10	0	11	0
kn	FBgn0001319	TIG	0	0	0	0	0	0	0	0	2	2	0	0	0	0	0	0	0	0	0	0	0	6	6	0	0	0	0	7	7	0	0	0	0	0	0	0	0	0	0	0	10	10	0	0	11	11	0
tin	FBgn0004110	Homeobox	0	0	0	0	0	0	0	0	0	0	0	0	0	0	0	0	0	0	0	0	0	6	6	6	6	0	0	0	0	0	0	0	0	0	0	0	0	0	0	10	10	10	10	0	11	11	0
Mes2	FBgn0037207	MADF	0	0	0	0	0	0	0	0	2	2	0	0	0	3	3	0	0	0	0	0	0	6	0	0	0	0	0	0	0	8	8	8	0	0	0	0	0	0	0	10	10	10	10	0	0	11	0
srp	FBgn0003507	GATA	0	0	0	0	0	0	0	0	0	0	0	0	0	0	0	0	0	0	0	0	0	0	0	0	0	0	0	0	0	8	8	8	0	0	0	0	0	0	0	10	10	10	10	0	11	11	12
Rel	FBgn0014018	RHD|TIG	0	0	0	0	0	0	0	0	0	0	0	0	0	0	0	0	0	0	0	0	0	0	6	0	6	0	0	0	0	0	0	8	8	8	0	0	0	0	0	10	10	10	10	0	0	11	0
sc	FBgn0004170	HLH	0	0	0	0	0	0	0	2	2	0	0	0	3	0	0	0	0	0	0	0	0	6	0	0	6	0	0	7	7	8	8	8	8	8	0	0	0	0	0	0	0	0	0	0	0	11	0
pros	FBgn0004595	Prox1	0	0	1	0	0	2	2	2	2	2	3	3	0	0	3	0	0	0	0	0	0	0	0	0	0	0	0	0	0	0	0	0	0	8	0	0	0	0	0	0	0	0	0	0	0	0	0
ush	FBgn0003963	zf-C2H2	0	0	0	0	0	0	2	0	0	2	3	3	3	3	3	0	0	0	0	0	0	0	0	0	0	0	0	0	0	0	0	0	0	8	0	0	0	0	0	0	10	10	10	0	0	0	0
odd	FBgn0002985	zf-C2H2	0	0	0	0	0	2	2	2	0	2	3	3	3	3	3	0	0	0	0	0	0	6	6	6	6	6	0	0	0	0	0	0	0	0	0	0	0	9	9	10	10	10	0	0	11	11	0
slp1	FBgn0003430	Fork_head	0	1	1	0	0	2	2	2	2	2	3	3	3	3	3	0	0	0	0	0	0	0	0	6	6	6	0	0	0	0	0	0	0	0	0	0	0	0	0	10	10	10	0	0	0	0	12
brk	FBgn0024250	BrkDBD	0	0	0	0	0	2	2	2	2	2	3	3	3	3	3	4	4	0	0	5	0	0	0	0	6	0	0	0	0	0	0	0	8	8	0	0	0	9	0	0	10	10	0	10	0	0	0
gcm2	FBgn0019809	GCM	0	0	0	0	0	0	0	0	0	0	0	0	0	0	3	0	0	0	0	0	0	0	0	0	0	0	0	0	0	0	0	0	0	0	0	0	0	0	0	10	10	10	10	0	0	0	0
zfh1	FBgn0004606	Homeobox|zf-C2H2	0	0	0	0	0	0	0	2	2	2	0	3	0	0	3	0	0	0	0	0	0	0	0	0	0	0	0	0	0	0	8	0	0	0	0	0	0	0	0	10	10	10	10	0	0	11	0
Six4	FBgn0027364	Homeobox	0	0	0	0	0	2	2	2	2	2	0	3	0	0	0	0	0	0	0	0	0	0	0	0	0	0	0	0	0	0	0	0	0	0	0	0	0	0	0	0	10	10	10	0	0	0	0
kn	FBgn0001319	TIG	0	0	0	0	0	0	0	0	2	2	0	0	0	0	0	0	0	0	0	0	0	6	6	0	0	0	0	7	7	0	0	0	0	0	0	0	0	0	0	0	10	10	0	0	11	11	0
croc	FBgn0014143	Fork_head	0	0	0	0	0	0	2	2	2	2	0	0	0	0	0	0	0	0	0	0	0	6	6	6	6	6	0	0	0	8	0	0	0	0	0	0	0	0	9	0	0	0	10	10	0	0	0
MTF-1	FBgn0040305	zf-C2H2	0	0	0	0	0	0	0	0	0	0	0	0	0	0	0	0	0	0	0	0	0	0	0	0	0	0	0	0	0	0	0	0	8	8	0	0	0	0	0	0	0	10	0	0	0	0	0
Mad	FBgn0011648	MH1	0	0	0	0	0	0	0	0	0	0	0	0	0	0	0	0	0	0	0	0	0	0	0	0	0	0	0	0	0	0	0	0	8	8	0	0	0	0	0	0	0	0	0	0	0	0	0
maf-S	FBgn0034534	bZIP_Maf	0	0	0	0	0	0	0	0	2	2	0	0	0	0	0	0	0	0	0	0	0	0	0	0	0	0	0	0	0	0	0	8	8	8	0	0	0	0	0	0	0	10	0	0	0	0	0
foxo	FBgn0038197	Fork_head	0	0	0	0	0	0	0	0	0	0	0	0	0	3	3	0	0	0	0	0	0	0	0	0	6	6	0	0	0	0	0	0	8	8	0	0	0	0	0	0	0	0	0	0	0	0	0
gem	FBgn0050011	CP2	0	0	0	0	0	0	0	0	0	0	0	0	0	3	3	0	0	0	0	0	0	0	0	0	0	6	0	0	0	0	0	8	8	8	0	0	0	0	0	0	0	0	0	0	0	0	0
Usf	FBgn0029711	HLH	0	0	0	0	0	0	0	0	0	0	0	0	0	0	0	0	0	0	0	0	0	0	0	0	0	0	0	0	0	0	0	0	0	0	0	0	0	0	0	0	0	0	10	0	0	0	0
lz	FBgn0002576	Runt	0	0	0	0	0	0	0	0	0	0	0	0	0	0	0	0	0	0	0	0	0	0	0	0	6	6	0	0	0	0	0	0	0	0	0	0	0	0	0	0	0	0	0	0	0	0	12
vri	FBgn0016076	bZIP	0	0	0	0	0	0	0	0	0	0	0	0	0	0	3	0	0	0	0	0	5	0	0	0	0	6	0	0	0	0	0	0	0	0	0	0	0	0	9	0	0	0	0	0	0	0	12
gcm	FBgn0014179	GCM	0	0	0	0	0	0	0	0	2	2	0	0	3	3	0	0	0	0	0	0	0	0	0	0	0	0	0	0	0	0	0	0	0	0	0	0	0	0	0	10	10	0	0	0	0	0	12
svp	FBgn0003651	zf-C4	0	0	0	0	0	0	0	2	2	2	0	0	0	3	3	0	0	0	0	0	0	0	0	0	0	0	0	0	0	0	0	0	0	0	0	0	0	0	0	0	0	0	0	0	0	0	0
CG17801	FBgn0038550	zf-C2H2	0	0	0	0	0	0	0	0	0	0	0	0	0	0	0	0	0	0	0	0	0	0	0	0	0	0	0	0	0	0	0	0	0	0	0	0	0	0	0	0	0	0	0	0	0	0	0
dsx	FBgn0000504	DM	0	0	0	0	0	0	0	0	0	0	0	0	0	0	0	0	0	0	0	0	0	0	0	0	0	0	0	0	0	0	0	0	0	0	0	0	0	0	0	0	0	0	0	0	0	0	0
tj	FBgn0000964	bZIP_Maf	0	0	0	0	0	0	0	0	0	2	0	0	0	0	0	0	0	0	0	0	0	0	0	0	0	0	0	0	0	0	0	0	0	0	0	0	0	0	0	0	0	0	0	0	0	0	0
topi	FBgn0037751	zf-C2H2	0	0	0	0	0	0	0	0	0	2	0	0	0	0	0	0	0	0	0	0	0	0	0	0	0	0	0	0	0	0	0	0	0	0	0	0	0	0	0	0	0	0	0	0	0	0	0
Bteb2	FBgn0025679	zf-C2H2	0	0	0	0	0	0	0	0	0	0	0	0	0	0	0	0	0	0	0	0	0	0	0	0	0	0	0	0	0	0	0	0	0	0	0	0	0	0	0	0	0	0	0	0	0	0	0
Hsf	FBgn0001222	HSF_DNA-bind	0	0	0	0	0	0	0	0	0	0	0	0	0	0	0	0	0	0	0	0	0	0	0	0	0	0	0	0	0	0	0	0	0	0	0	0	0	0	0	0	0	0	0	0	0	0	0
CG11071	FBgn0030532	zf-C2H2	0	0	0	0	0	0	0	0	0	0	0	0	0	0	0	0	0	0	0	0	0	0	0	0	0	0	0	0	0	0	0	0	0	0	0	0	0	0	0	0	0	0	0	0	0	0	0
Dif	FBgn0011274	RHD|TIG	0	0	0	0	0	0	0	0	0	0	0	0	0	0	0	0	0	0	0	0	5	0	0	0	0	0	0	0	0	0	0	0	0	0	0	0	0	0	0	0	0	0	0	0	0	0	0
CG9932	FBgn0032469	zf-C2H2	0	0	0	0	0	0	0	0	0	0	0	0	0	0	0	0	0	0	0	0	0	0	0	0	0	0	0	0	0	0	0	0	0	0	0	0	0	0	0	0	0	0	0	0	0	0	0
CG8145	FBgn0037617	zf-C2H2	0	0	0	0	0	0	0	0	0	0	0	0	0	0	0	0	0	0	0	0	0	0	0	0	0	0	0	0	0	0	0	0	0	0	0	0	0	0	0	0	0	0	0	0	11	11	0
CG30431	FBgn0050431	zf-C2H2	0	0	0	0	0	2	0	0	0	0	0	0	0	0	0	0	0	0	0	0	0	0	0	0	0	0	0	0	0	0	0	0	0	0	0	0	0	0	0	0	0	0	0	0	0	0	0
CG34376	FBgn0085405	FLYWCH	0	0	0	0	0	0	0	0	0	0	0	0	0	0	0	0	0	0	0	0	0	0	0	0	0	0	0	0	0	0	0	0	0	0	0	0	0	0	0	0	0	0	0	0	0	0	0
kay	FBgn0001297	bZIP	0	0	0	0	0	0	0	0	0	0	0	3	0	0	0	0	0	0	0	0	0	0	0	0	0	0	0	0	0	0	0	0	0	8	0	0	0	0	9	0	0	10	0	0	0	0	0
Pdp1	FBgn0016694	bZIP	0	0	0	0	0	0	0	0	0	0	0	0	0	0	3	0	0	0	0	0	0	0	0	0	0	0	0	0	0	8	8	8	8	8	0	0	0	0	0	0	0	0	10	10	0	0	0
ham	FBgn0045852	zf-C2H2	0	0	0	0	0	0	0	0	0	0	0	0	0	0	0	0	0	0	0	0	0	0	0	0	0	0	0	0	0	8	8	0	8	8	0	0	0	0	0	10	10	10	0	10	0	0	0
srp	FBgn0003507	GATA	0	0	0	0	0	0	0	0	0	0	0	0	0	0	0	0	0	0	0	0	0	0	0	0	0	0	0	0	0	8	8	8	0	0	0	0	0	0	0	10	10	10	10	0	11	11	12
Rel	FBgn0014018	RHD|TIG	0	0	0	0	0	0	0	0	0	0	0	0	0	0	0	0	0	0	0	0	0	0	6	0	6	0	0	0	0	0	0	8	8	8	0	0	0	0	0	10	10	10	10	0	0	11	0
dm	FBgn0000472	HLH	0	0	0	0	0	2	0	0	0	0	0	0	0	3	3	4	4	4	0	5	0	6	6	6	6	6	0	0	0	8	8	8	8	8	0	0	0	9	9	10	10	10	10	10	0	11	0
CG10462	FBgn0032815	zf-C2H2	0	0	0	0	0	0	0	0	0	0	0	0	0	0	0	0	0	0	0	0	0	0	0	0	0	0	0	0	0	0	0	0	8	8	0	0	0	0	0	0	0	0	0	10	0	0	0
CG8632	FBgn0033762	DNA_bd_put	0	0	0	0	0	0	0	0	0	0	0	0	0	0	0	0	0	0	0	0	0	0	0	0	0	0	0	0	0	0	0	0	0	8	0	0	0	0	0	0	0	0	0	0	0	0	0
CG8319	FBgn0037722	zf-C2H2	0	0	0	0	0	0	0	0	0	0	0	0	0	0	0	0	0	0	0	0	0	0	0	0	0	0	0	0	0	0	0	0	8	8	0	0	0	0	0	0	0	0	0	0	0	0	0
CG11456	FBgn0037031	zf-C2H2	0	0	0	0	0	0	0	0	2	2	0	0	0	0	0	0	0	0	0	0	0	0	0	0	0	0	0	0	0	0	0	0	0	0	0	0	0	0	0	0	0	0	0	0	0	0	0
fu2	FBgn0029173	zf-C2H2	0	0	0	0	0	0	0	0	2	2	0	0	0	0	0	0	0	0	0	0	0	0	0	0	0	0	0	0	0	0	0	8	8	8	0	0	0	0	0	0	0	0	10	10	0	0	0
Smox	FBgn0025800	MH1	0	0	0	0	0	0	0	0	0	2	0	0	0	0	3	0	0	0	0	0	0	0	0	0	0	0	0	0	0	0	0	0	0	8	0	0	0	0	0	0	0	0	0	10	0	0	0
CG10979	FBgn0037379	zf-C2H2	0	0	0	0	0	2	2	0	2	2	3	3	0	0	0	0	0	0	0	0	0	0	0	0	0	0	0	0	0	0	0	0	8	8	0	0	0	0	0	0	0	0	10	0	0	0	0
pfk	FBgn0035405	HTH_psq	0	0	0	0	0	0	0	2	2	2	0	0	3	0	0	0	0	0	0	0	0	0	0	0	0	0	0	0	0	0	0	8	8	8	0	0	0	0	9	0	10	10	10	0	0	0	0
Rel	FBgn0014018	RHD|TIG	0	0	0	0	0	0	0	0	0	0	0	0	0	0	0	0	0	0	0	0	0	0	6	0	6	0	0	0	0	0	0	8	8	8	0	0	0	0	0	10	10	10	10	0	0	11	0
Mnt	FBgn0023215	HLH	0	0	0	0	0	0	0	2	2	2	0	0	0	0	0	0	4	4	0	0	0	0	0	0	0	0	0	0	0	0	0	0	0	0	0	0	0	0	0	0	0	0	0	0	0	0	0
hang	FBgn0026575	zf-C2H2	0	0	0	0	0	0	0	2	2	2	0	0	0	0	0	0	0	0	0	0	0	0	0	0	0	0	0	0	0	0	0	0	0	0	0	0	0	0	0	0	10	10	0	0	0	0	0
Atf6	FBgn0033010	bZIP	0	0	0	0	0	0	0	0	0	0	0	0	0	0	0	0	0	0	0	0	0	0	0	0	0	0	0	0	0	0	0	0	0	0	0	0	0	0	0	0	0	0	0	0	0	0	0
tll	FBgn0003720	zf-C4	0	0	0	0	0	2	2	2	2	2	0	0	0	0	0	0	0	0	0	0	0	0	0	0	0	0	0	0	0	8	8	0	0	0	9	9	9	0	0	0	0	0	0	0	0	0	0
mld	FBgn0083077	zf-C2H2	0	0	1	0	1	0	2	2	0	0	0	0	0	0	3	0	0	0	0	5	5	0	0	0	6	6	0	0	0	0	0	0	0	0	0	0	0	0	0	0	0	0	0	0	0	0	0
CG10267	FBgn0037446	zf-C2H2	0	0	0	0	0	0	0	0	0	2	0	0	0	0	0	0	0	0	0	0	0	0	0	0	0	0	0	0	0	0	0	0	0	8	0	0	0	0	0	0	0	0	0	0	0	0	0
Mnf	FBgn0036134	Fork_head	0	0	0	0	0	0	0	0	2	2	0	0	0	0	0	0	0	0	0	0	0	0	0	0	0	0	0	0	0	0	0	0	8	8	0	0	0	0	0	0	0	0	0	0	0	0	0
MESR4	FBgn0034240	zf-C2H2	0	0	0	0	0	0	0	0	2	2	0	0	0	0	0	0	0	0	0	0	0	0	0	0	0	0	0	0	0	0	0	8	8	8	0	0	0	0	0	0	0	0	10	0	0	0	0
maf-S	FBgn0034534	bZIP_Maf	0	0	0	0	0	0	0	0	2	2	0	0	0	0	0	0	0	0	0	0	0	0	0	0	0	0	0	0	0	0	0	8	8	8	0	0	0	0	0	0	0	10	0	0	0	0	0
Su(var)2-10	FBgn0003612	zf-MIZ	0	0	0	0	0	0	0	0	0	2	0	0	0	0	0	0	0	0	0	0	0	0	0	0	0	0	0	0	0	0	0	0	0	0	0	0	0	0	0	0	0	0	0	0	0	0	0
crp	FBgn0001994	HLH	0	0	0	0	0	0	0	0	0	2	0	0	0	0	0	0	0	0	0	0	0	0	0	0	0	0	0	0	0	0	0	0	0	0	0	0	0	0	0	0	0	0	0	0	0	0	0
Cenp-C	FBgn0086697	AT_hook	0	0	0	0	0	0	0	0	0	2	0	0	0	0	0	0	0	0	0	0	0	0	0	0	0	0	0	0	0	0	0	0	0	0	0	0	0	0	0	0	0	0	0	0	0	0	0
Sry-delta	FBgn0003512	zf-C2H2	0	0	0	0	0	0	0	0	0	2	0	0	0	0	0	0	0	0	0	0	0	0	0	0	0	0	0	0	0	0	0	0	0	0	0	0	0	0	0	0	0	0	0	0	0	0	0
CG7372	FBgn0036522	zf-C2H2	0	0	0	0	0	0	0	0	2	2	0	0	0	0	0	0	0	0	0	0	0	0	0	0	0	0	0	0	0	0	0	0	0	0	0	0	0	0	0	0	0	0	0	0	0	0	0
mxc	FBgn0260789	AT_hook	0	0	0	0	0	0	0	0	0	2	0	0	0	0	0	0	0	0	0	0	0	0	0	0	0	0	0	0	0	0	0	0	0	0	0	0	0	0	0	0	0	0	0	0	0	0	0
jumu	FBgn0015396	Fork_head	0	0	0	0	0	0	0	0	2	2	0	0	0	3	3	0	0	0	0	0	0	0	0	0	0	0	0	0	0	0	0	0	0	0	0	0	0	0	0	0	0	0	0	0	11	11	0
CG12744	FBgn0033459	zf-C2H2	0	0	0	0	0	0	0	0	0	0	0	0	0	0	0	0	0	0	0	0	0	0	0	0	0	0	0	0	0	0	0	0	0	0	0	0	0	0	0	0	0	10	10	0	0	0	0
E(z)	FBgn0000629	SANT	0	0	0	0	0	0	0	0	0	0	0	0	0	0	0	0	0	0	0	0	0	0	0	0	0	0	0	0	0	0	0	8	8	0	0	0	0	0	0	0	0	10	10	0	0	0	0
CG31612	FBgn0051612	zf-C2H2	0	0	0	0	0	0	0	0	0	0	0	0	0	0	0	0	0	0	0	0	5	0	0	0	0	0	0	0	0	0	0	0	0	0	0	0	0	0	0	0	10	10	10	0	0	0	0
CG1620	FBgn0033183	Myb_DNA-binding	0	0	0	0	0	0	0	0	2	2	3	0	0	0	0	0	0	0	0	0	0	0	0	0	0	0	0	0	0	0	8	8	0	0	0	0	0	0	0	0	10	10	0	0	0	0	0
Six4	FBgn0027364	Homeobox	0	0	0	0	0	2	2	2	2	2	0	3	0	0	0	0	0	0	0	0	0	0	0	0	0	0	0	0	0	0	0	0	0	0	0	0	0	0	0	0	10	10	10	0	0	0	0
CG30403	FBgn0050403	BESS	0	0	0	0	0	0	0	0	0	2	0	0	0	0	0	0	0	0	0	0	0	0	0	0	0	0	0	0	0	0	0	0	0	0	0	0	0	0	0	0	0	0	0	0	0	0	0
cyc	FBgn0023094	HLH	0	0	0	0	0	0	0	0	0	2	0	0	0	0	0	0	0	0	0	0	0	0	0	0	0	0	0	0	0	0	0	0	0	0	0	0	0	0	0	0	0	0	0	0	0	0	0
CG17801	FBgn0038550	zf-C2H2	0	0	0	0	0	0	0	0	0	0	0	0	0	0	0	0	0	0	0	0	0	0	0	0	0	0	0	0	0	0	0	0	0	0	0	0	0	0	0	0	0	0	0	0	0	0	0
dsx	FBgn0000504	DM	0	0	0	0	0	0	0	0	0	0	0	0	0	0	0	0	0	0	0	0	0	0	0	0	0	0	0	0	0	0	0	0	0	0	0	0	0	0	0	0	0	0	0	0	0	0	0
tj	FBgn0000964	bZIP_Maf	0	0	0	0	0	0	0	0	0	2	0	0	0	0	0	0	0	0	0	0	0	0	0	0	0	0	0	0	0	0	0	0	0	0	0	0	0	0	0	0	0	0	0	0	0	0	0
topi	FBgn0037751	zf-C2H2	0	0	0	0	0	0	0	0	0	2	0	0	0	0	0	0	0	0	0	0	0	0	0	0	0	0	0	0	0	0	0	0	0	0	0	0	0	0	0	0	0	0	0	0	0	0	0
CG4404	FBgn0030432	BESS	0	0	0	0	0	0	0	0	0	0	0	0	0	0	0	0	0	0	0	0	0	0	0	0	0	0	0	0	0	0	0	0	0	0	0	0	0	0	0	0	0	0	0	0	0	0	0
ovo	FBgn0003028	zf-C2H2	0	0	0	0	0	0	0	0	0	0	0	0	0	3	3	0	0	0	0	0	0	0	0	0	0	0	0	0	0	0	0	0	0	0	0	0	0	0	0	0	0	0	0	0	0	0	0
ftz-f1	FBgn0001078	zf-C4	0	0	0	0	0	0	0	0	0	0	0	0	0	0	3	0	0	0	0	0	5	0	0	0	0	6	0	0	0	0	0	0	0	0	0	0	0	0	0	0	0	0	0	0	0	0	0
CG4318	FBgn0030455	zf-C2H2	0	0	0	0	0	0	0	0	0	0	0	0	0	0	0	0	0	0	0	0	0	0	0	0	0	0	0	0	0	0	0	0	0	0	0	0	0	0	0	0	0	0	0	0	0	0	0
p53	FBgn0039044	P53	0	0	0	0	0	0	0	0	0	0	0	0	0	0	0	0	0	0	0	0	0	0	0	0	0	0	0	0	0	0	0	0	0	0	0	0	0	0	0	0	0	0	0	0	0	0	0
CG3919	FBgn0036423	BESS	0	0	0	0	0	0	0	0	0	0	0	0	0	0	0	0	0	0	0	0	0	0	0	0	0	0	0	0	0	0	0	0	0	0	0	0	0	0	0	0	0	0	0	0	0	0	0
CG13204	FBgn0033627	BESS	0	0	0	0	0	0	0	0	0	0	0	0	0	0	0	0	0	0	0	0	0	0	0	0	0	0	0	0	0	0	0	0	0	0	0	0	0	0	0	0	0	0	0	0	0	11	0
stwl	FBgn0003459	BESS	0	0	0	0	0	0	0	0	0	0	0	0	0	0	0	0	0	0	0	0	0	0	0	0	0	0	0	0	0	0	8	8	8	0	0	0	0	0	0	0	0	0	0	0	0	0	0
CG30431	FBgn0050431	zf-C2H2	0	0	0	0	0	2	0	0	0	0	0	0	0	0	0	0	0	0	0	0	0	0	0	0	0	0	0	0	0	0	0	0	0	0	0	0	0	0	0	0	0	0	0	0	0	0	0
CG3838	FBgn0032130	BESS	0	0	0	0	0	2	2	2	2	2	3	3	3	0	0	0	0	0	0	0	0	0	0	0	0	6	0	0	0	0	8	8	0	8	0	0	0	0	0	0	10	0	0	0	0	0	0
esg	FBgn0001981	zf-C2H2	0	0	0	0	0	2	2	2	2	2	3	3	3	3	3	0	0	0	0	0	0	0	0	0	0	6	0	0	0	0	0	8	8	8	0	0	0	0	0	0	0	0	0	0	0	0	0
CG13624	FBgn0039209	bZIP	0	0	0	0	0	0	2	2	2	2	0	3	3	0	0	0	0	0	0	0	0	0	0	0	0	0	0	0	0	0	0	8	8	0	0	0	0	0	0	0	0	0	0	0	0	0	0
croc	FBgn0014143	Fork_head	0	0	0	0	0	0	2	2	2	2	0	0	0	0	0	0	0	0	0	0	0	6	6	6	6	6	0	0	0	8	0	0	0	0	0	0	0	0	9	0	0	0	10	10	0	0	0
NFAT	FBgn0030505	RHD|TIG	0	0	0	0	0	0	0	0	0	0	0	0	0	0	3	0	0	0	0	0	0	0	0	0	0	0	0	0	0	0	0	0	0	0	0	0	0	0	9	0	0	0	0	0	0	0	0
l(3)neo38	FBgn0086910	zf-C2H2	0	0	0	0	0	0	0	0	2	2	0	0	0	0	0	0	0	0	0	0	0	0	0	0	0	0	0	0	0	0	0	0	0	0	0	0	0	0	0	0	0	0	0	0	0	0	0
CG14014	FBgn0031718	bZIP	0	0	0	0	0	0	0	0	0	0	0	0	0	0	0	0	0	0	0	0	0	0	0	0	0	0	0	0	0	0	0	0	0	0	0	0	0	0	0	0	0	0	0	0	0	0	0
CG15479	FBgn0032493	bZIP	0	0	0	0	0	0	0	0	0	0	0	0	0	0	0	0	0	0	0	0	0	0	0	0	0	0	0	0	0	0	0	0	0	0	0	0	0	0	0	0	0	0	0	0	0	0	0
zen	FBgn0004053	Homeobox	0	0	0	0	0	2	0	0	0	0	3	0	0	0	0	0	0	0	0	0	0	0	0	0	0	0	0	0	0	8	0	0	0	0	0	0	0	0	0	0	0	0	0	0	0	0	0
zen2	FBgn0004054	Homeobox	0	0	0	0	0	0	0	0	0	0	3	0	0	0	0	0	0	0	0	0	0	6	0	0	0	0	0	0	0	8	0	0	0	0	0	0	0	0	0	0	0	0	0	0	0	0	0
topi	FBgn0037751	zf-C2H2	0	0	0	0	0	0	0	0	0	2	0	0	0	0	0	0	0	0	0	0	0	0	0	0	0	0	0	0	0	0	0	0	0	0	0	0	0	0	0	0	0	0	0	0	0	0	0
CG9932	FBgn0032469	zf-C2H2	0	0	0	0	0	0	0	0	0	0	0	0	0	0	0	0	0	0	0	0	0	0	0	0	0	0	0	0	0	0	0	0	0	0	0	0	0	0	0	0	0	0	0	0	0	0	0
Eip93F	FBgn0013948	HTH_psq	0	0	0	0	0	0	0	0	0	0	0	0	0	0	0	0	0	0	0	0	0	0	0	0	0	0	0	0	0	0	0	0	0	0	0	0	0	0	0	0	0	0	0	0	0	0	0
CG12768	FBgn0037206	MADF	0	0	0	0	0	0	0	0	2	2	0	0	0	0	0	0	0	0	0	0	0	0	0	0	0	0	0	0	0	0	0	0	0	0	0	0	0	0	0	0	0	0	0	0	0	0	0
CG34376	FBgn0085405	FLYWCH	0	0	0	0	0	0	0	0	0	0	0	0	0	0	0	0	0	0	0	0	0	0	0	0	0	0	0	0	0	0	0	0	0	0	0	0	0	0	0	0	0	0	0	0	0	0	0
sisA	FBgn0003411	bZIP	0	0	0	0	0	0	0	0	0	0	0	0	0	0	0	0	0	0	0	0	0	0	0	0	0	0	0	0	0	0	0	0	0	0	0	0	0	0	0	0	0	0	0	0	0	0	0
CG30431	FBgn0050431	zf-C2H2	0	0	0	0	0	2	0	0	0	0	0	0	0	0	0	0	0	0	0	0	0	0	0	0	0	0	0	0	0	0	0	0	0	0	0	0	0	0	0	0	0	0	0	0	0	0	0
CG16815	FBgn0032491	bZIP	0	0	0	0	0	0	2	0	0	0	0	0	0	0	0	0	0	0	0	0	0	0	0	0	0	0	0	0	0	8	0	0	0	0	0	0	0	0	0	0	0	0	0	0	0	0	0
bun	FBgn0259176	TSC22	0	0	0	0	0	0	0	0	0	0	3	0	0	0	0	0	0	0	0	0	0	0	6	6	6	0	0	0	0	8	8	8	0	0	0	0	0	0	0	0	0	0	0	0	0	0	0
Glut4EF	FBgn0263097	C-clamp	0	0	0	0	0	0	0	0	0	0	3	3	0	0	0	0	4	4	0	0	0	0	0	0	0	0	0	0	0	0	0	0	0	0	0	0	0	0	0	0	0	0	0	0	0	0	0
net	FBgn0002931	HLH	0	0	0	0	0	2	0	0	0	0	3	3	0	0	0	0	4	4	0	0	0	0	0	0	0	0	0	0	0	0	0	0	0	0	0	0	0	0	0	10	10	10	10	0	0	0	0
kay	FBgn0001297	bZIP	0	0	0	0	0	0	0	0	0	0	0	3	0	0	0	0	0	0	0	0	0	0	0	0	0	0	0	0	0	0	0	0	0	8	0	0	0	0	9	0	0	10	0	0	0	0	0
retn	FBgn0004795	ARID	0	0	0	0	0	2	2	0	0	0	0	3	0	0	0	0	0	0	0	0	0	0	0	0	0	0	0	7	7	0	0	0	0	0	0	0	0	0	0	0	0	10	10	10	0	0	0
gem	FBgn0050011	CP2	0	0	0	0	0	0	0	0	0	0	0	0	0	3	3	0	0	0	0	0	0	0	0	0	0	6	0	0	0	0	0	8	8	8	0	0	0	0	0	0	0	0	0	0	0	0	0
ttk	FBgn0003870	zf-C2H2	0	0	0	0	0	0	0	0	0	0	0	0	0	3	3	0	4	0	0	0	0	0	0	0	6	6	0	0	0	8	8	8	8	8	0	0	0	9	9	0	0	0	0	0	0	0	0
peb	FBgn0003053	zf-C2H2	0	0	0	0	0	0	0	0	0	0	3	3	0	3	3	0	0	0	5	5	0	0	0	0	0	0	0	0	0	8	8	8	8	8	0	0	0	0	0	0	0	0	0	0	0	0	0
Mes2	FBgn0037207	MADF	0	0	0	0	0	0	0	0	2	2	0	0	0	3	3	0	0	0	0	0	0	6	0	0	0	0	0	0	0	8	8	8	0	0	0	0	0	0	0	10	10	10	10	0	0	11	0
srp	FBgn0003507	GATA	0	0	0	0	0	0	0	0	0	0	0	0	0	0	0	0	0	0	0	0	0	0	0	0	0	0	0	0	0	8	8	8	0	0	0	0	0	0	0	10	10	10	10	0	11	11	12
C15	FBgn0004863	Homeobox	0	0	0	0	0	0	0	0	0	2	3	3	3	3	3	0	0	0	0	0	0	0	0	0	0	0	0	0	0	0	0	0	0	0	0	0	0	0	0	0	0	0	0	0	0	0	0
pnr	FBgn0003117	GATA	0	0	0	0	0	0	0	0	0	0	3	3	3	3	3	0	0	0	0	0	0	0	0	0	0	0	0	0	0	0	0	0	0	0	0	0	0	0	0	0	0	10	0	0	11	11	0
ush	FBgn0003963	zf-C2H2	0	0	0	0	0	0	2	0	0	2	3	3	3	3	3	0	0	0	0	0	0	0	0	0	0	0	0	0	0	0	0	0	0	8	0	0	0	0	0	0	10	10	10	0	0	0	0
CrebA	FBgn0004396	bZIP	0	0	0	0	0	0	0	0	0	0	0	0	3	3	3	0	4	4	0	5	5	0	0	0	6	6	0	0	0	0	0	0	0	0	0	0	0	0	0	10	10	10	10	0	0	0	0
Rel	FBgn0014018	RHD|TIG	0	0	0	0	0	0	0	0	0	0	0	0	0	0	0	0	0	0	0	0	0	0	6	0	6	0	0	0	0	0	0	8	8	8	0	0	0	0	0	10	10	10	10	0	0	11	0
Doc2	FBgn0035956	T-box	1	1	0	0	0	2	2	2	0	0	3	3	3	3	3	0	0	0	0	0	0	0	0	0	6	0	0	0	0	0	0	0	0	0	9	9	9	9	9	0	0	0	0	0	11	11	0
Doc3	FBgn0035954	T-box	1	1	1	0	0	2	2	2	0	0	3	3	3	3	0	0	0	0	0	0	0	0	0	6	0	0	0	0	0	0	0	0	0	0	9	9	9	9	9	0	0	0	0	0	11	11	0
Doc1	FBgn0028789	T-box	1	1	1	1	0	2	2	2	2	0	3	3	3	3	3	0	0	0	0	0	0	6	6	6	6	6	0	0	0	0	0	0	0	0	9	9	9	9	9	0	0	0	0	0	11	0	0
hbn	FBgn0008636	Homeobox	0	1	1	0	0	2	2	2	2	2	3	3	0	0	0	0	0	0	0	0	0	6	6	6	6	6	0	0	0	0	0	0	0	0	0	0	0	0	0	0	0	0	0	0	0	0	0
tup	FBgn0003896	Homeobox	0	0	0	0	0	2	2	2	2	2	3	3	3	3	3	0	0	0	0	0	0	6	6	6	6	6	0	7	0	0	0	0	0	0	0	0	0	0	0	0	0	0	0	0	11	11	0
CG13894	FBgn0035157	THAP	0	0	0	1	0	2	2	2	2	2	3	0	3	3	3	0	0	0	0	0	0	0	0	0	0	0	0	0	0	0	0	0	0	0	0	0	0	0	0	0	0	0	0	0	0	0	0
CG16778	FBgn0003715	HTH_psq	0	0	0	0	0	2	2	2	2	2	3	0	0	3	0	0	0	0	0	0	0	0	0	0	0	0	0	0	0	0	0	0	0	0	0	0	0	0	0	0	0	0	0	0	0	0	0
hb	FBgn0001180	zf-C2H2	0	0	0	0	0	2	2	2	2	2	3	3	0	0	0	0	0	0	0	0	0	6	0	0	0	0	0	0	0	0	0	0	0	0	9	9	9	0	0	0	0	0	0	0	0	0	0
Kr	FBgn0001325	zf-C2H2	0	0	0	0	0	2	2	2	2	2	3	3	3	0	0	0	0	0	0	0	0	6	6	6	6	0	7	7	0	8	8	0	0	0	0	9	9	9	0	0	0	0	0	0	0	0	0
emc	FBgn0000575	HLH	0	0	0	0	0	0	2	0	0	2	3	3	3	3	3	0	0	0	0	0	0	0	6	6	6	0	0	0	0	8	8	8	8	0	0	9	9	9	0	0	10	10	10	0	0	0	0
fkh	FBgn0000659	Fork_head	0	0	0	0	0	0	0	2	2	2	0	0	0	0	3	4	4	4	0	0	0	6	6	6	6	6	0	7	7	8	8	8	8	8	9	9	9	9	9	0	0	0	0	0	0	0	0
Doc2	FBgn0035956	T-box	1	1	0	0	0	2	2	2	0	0	3	3	3	3	3	0	0	0	0	0	0	0	0	0	6	0	0	0	0	0	0	0	0	0	9	9	9	9	9	0	0	0	0	0	11	11	0
Doc3	FBgn0035954	T-box	1	1	1	0	0	2	2	2	0	0	3	3	3	3	0	0	0	0	0	0	0	0	0	6	0	0	0	0	0	0	0	0	0	0	9	9	9	9	9	0	0	0	0	0	11	11	0
Doc1	FBgn0028789	T-box	1	1	1	1	0	2	2	2	2	0	3	3	3	3	3	0	0	0	0	0	0	6	6	6	6	6	0	0	0	0	0	0	0	0	9	9	9	9	9	0	0	0	0	0	11	0	0
Mes2	FBgn0037207	MADF	0	0	0	0	0	0	0	0	2	2	0	0	0	3	3	0	0	0	0	0	0	6	0	0	0	0	0	0	0	8	8	8	0	0	0	0	0	0	0	10	10	10	10	0	0	11	0
sna	FBgn0003448	zf-C2H2	0	0	0	0	0	0	0	2	2	2	0	0	3	3	0	0	0	0	0	0	0	0	0	0	0	0	0	0	0	8	8	0	0	0	0	0	0	0	0	10	10	0	0	0	0	0	0
ey	FBgn0005558	Homeobox|PAX	0	0	0	0	0	0	0	2	2	2	0	0	0	0	0	0	0	0	0	0	0	0	0	0	0	0	0	0	0	0	0	0	0	0	0	0	0	0	0	0	0	0	0	0	0	0	0
lid	FBgn0031759	ARID|zf-C5HC2	0	0	0	0	0	0	0	0	0	2	0	0	0	0	0	0	0	0	0	0	0	0	0	0	0	0	0	0	0	0	0	0	0	0	0	0	0	0	0	0	0	0	0	0	0	0	0
ap	FBgn0000099	Homeobox	0	0	0	0	0	0	0	0	2	2	0	0	3	3	0	0	0	0	0	0	0	0	0	0	6	6	0	0	0	0	0	0	0	0	0	0	0	9	9	0	0	0	10	10	0	0	0
caup	FBgn0015919	Homeobox	0	0	0	0	0	0	0	0	0	0	0	0	0	3	3	0	0	0	0	0	5	0	6	6	6	6	0	0	0	0	0	0	0	0	0	0	0	0	0	0	0	0	0	0	0	0	0
CG13894	FBgn0035157	THAP	0	0	0	1	0	2	2	2	2	2	3	0	3	3	3	0	0	0	0	0	0	0	0	0	0	0	0	0	0	0	0	0	0	0	0	0	0	0	0	0	0	0	0	0	0	0	0
esg	FBgn0001981	zf-C2H2	0	0	0	0	0	2	2	2	2	2	3	3	3	3	3	0	0	0	0	0	0	0	0	0	0	6	0	0	0	0	0	8	8	8	0	0	0	0	0	0	0	0	0	0	0	0	0
Dll	FBgn0000157	Homeobox	1	1	1	0	0	2	2	2	2	2	0	0	0	3	3	0	0	0	0	0	0	0	6	6	6	0	0	0	0	0	0	0	0	0	0	0	0	0	0	0	0	0	0	0	0	0	0
chn	FBgn0015371	zf-C2H2	1	1	1	1	1	2	2	2	2	2	3	3	3	3	3	0	0	0	0	0	0	0	0	0	0	0	0	0	0	0	0	0	0	0	0	0	0	0	0	10	10	10	10	0	0	0	0
slp1	FBgn0003430	Fork_head	0	1	1	0	0	2	2	2	2	2	3	3	3	3	3	0	0	0	0	0	0	0	0	6	6	6	0	0	0	0	0	0	0	0	0	0	0	0	0	10	10	10	0	0	0	0	12
Dr	FBgn0000492	Homeobox	0	0	0	0	0	2	2	2	0	2	3	3	3	3	3	0	4	0	0	0	0	0	0	6	0	6	0	7	7	0	0	0	0	0	0	0	0	0	9	0	10	10	10	10	0	0	0
Dll	FBgn0000157	Homeobox	1	1	1	0	0	2	2	2	2	2	0	0	0	3	3	0	0	0	0	0	0	0	6	6	6	0	0	0	0	0	0	0	0	0	0	0	0	0	0	0	0	0	0	0	0	0	0
ems	FBgn0000576	Homeobox	0	0	0	0	0	2	2	2	2	2	0	3	3	3	3	0	0	0	5	5	5	0	6	6	6	6	0	0	0	0	0	0	0	0	0	0	0	0	0	0	0	0	0	0	0	0	0
cnc	FBgn0000338	bZIP	0	0	0	0	0	0	0	0	0	0	3	3	3	0	3	0	0	0	0	0	0	6	6	6	6	6	0	0	0	0	0	0	8	8	0	0	0	0	0	0	0	0	0	0	0	0	0
gsb	FBgn0001148	Homeobox|PAX	0	0	0	0	0	2	2	0	2	0	3	3	3	3	3	0	0	0	0	0	0	6	6	6	6	6	0	0	0	0	0	0	0	0	0	0	0	0	0	0	0	0	0	0	0	0	0
dve	FBgn0020307	Homeobox	0	0	0	0	0	0	2	2	2	2	3	0	3	3	0	0	0	0	0	0	0	0	6	6	6	6	0	0	0	0	8	8	8	8	0	0	0	0	0	0	0	0	0	0	0	0	0
pdm2	FBgn0004394	Homeobox|Pou	0	0	0	0	0	2	2	2	2	2	3	3	3	3	0	0	0	0	0	0	0	0	0	0	6	6	0	0	0	0	0	8	8	8	0	0	0	0	0	0	0	0	0	0	0	0	0
HGTX	FBgn0040318	Homeobox	0	0	0	0	0	2	2	2	2	2	0	0	3	0	0	0	0	0	0	0	0	0	0	6	6	6	0	0	0	0	0	0	8	0	0	0	0	0	0	0	0	0	0	0	0	0	0
dpn	FBgn0010109	HLH	0	0	0	0	0	2	2	2	2	2	3	3	3	3	0	0	0	0	0	0	0	0	0	0	0	0	0	0	0	0	0	0	8	0	0	9	9	0	0	10	10	0	0	0	0	0	0
run	FBgn0003300	Runt	0	0	0	0	0	2	2	2	2	2	3	3	3	3	0	0	0	0	0	0	0	0	0	0	0	0	0	0	0	0	0	0	0	0	9	9	9	0	0	10	0	0	0	0	0	0	0
en	FBgn0000577	Homeobox	0	0	0	0	0	2	2	2	2	2	3	3	3	3	3	0	0	0	0	0	0	0	0	0	6	6	0	0	0	0	0	0	0	0	0	9	9	9	9	10	10	10	0	0	0	0	0
Kr	FBgn0001325	zf-C2H2	0	0	0	0	0	2	2	2	2	2	3	3	3	0	0	0	0	0	0	0	0	6	6	6	6	0	7	7	0	8	8	0	0	0	0	9	9	9	0	0	0	0	0	0	0	0	0
Blimp-1	FBgn0035625	zf-C2H2	1	1	1	1	0	2	2	0	2	0	3	0	0	0	3	0	0	0	0	0	0	6	6	6	6	6	0	0	0	0	0	0	0	0	0	9	9	9	9	0	0	0	0	0	0	0	0
peb	FBgn0003053	zf-C2H2	0	0	0	0	0	0	0	0	0	0	3	3	0	3	3	0	0	0	5	5	0	0	0	0	0	0	0	0	0	8	8	8	8	8	0	0	0	0	0	0	0	0	0	0	0	0	0
ush	FBgn0003963	zf-C2H2	0	0	0	0	0	0	2	0	0	2	3	3	3	3	3	0	0	0	0	0	0	0	0	0	0	0	0	0	0	0	0	0	0	8	0	0	0	0	0	0	10	10	10	0	0	0	0
CG16815	FBgn0032491	bZIP	0	0	0	0	0	0	2	0	0	0	0	0	0	0	0	0	0	0	0	0	0	0	0	0	0	0	0	0	0	8	0	0	0	0	0	0	0	0	0	0	0	0	0	0	0	0	0
CG11247	FBgn0037120	zf-C2H2	0	0	0	0	0	0	0	2	2	2	3	0	0	0	0	0	0	0	0	0	0	0	0	0	0	6	0	0	0	0	8	8	8	8	0	0	0	0	0	0	10	10	10	10	0	0	0
l(1)sc	FBgn0002561	HLH	0	0	1	0	0	2	2	2	2	2	3	3	0	0	0	0	0	0	0	0	0	0	0	0	0	0	0	7	7	0	8	8	8	0	0	0	0	0	0	0	0	10	10	0	0	0	0
sc	FBgn0004170	HLH	0	0	0	0	0	0	0	2	2	0	0	0	3	0	0	0	0	0	0	0	0	6	0	0	6	0	0	7	7	8	8	8	8	8	0	0	0	0	0	0	0	0	0	0	0	11	0
Snoo	FBgn0085450	Ski_Sno	0	0	0	0	0	0	0	0	0	2	0	0	0	0	0	0	0	0	0	0	0	0	0	0	0	0	0	0	0	0	0	0	0	0	0	0	0	0	0	0	0	0	0	0	0	0	0
lola	FBgn0005630	zf-C2H2	0	0	0	0	0	0	0	0	2	2	0	0	0	0	0	0	0	0	0	0	0	0	0	0	0	0	0	0	0	0	0	0	0	0	0	0	0	0	0	0	0	0	0	0	0	0	0
l(3)neo38	FBgn0086910	zf-C2H2	0	0	0	0	0	0	0	0	2	2	0	0	0	0	0	0	0	0	0	0	0	0	0	0	0	0	0	0	0	0	0	0	0	0	0	0	0	0	0	0	0	0	0	0	0	0	0
HmgD	FBgn0004362	HMG_box	0	0	0	0	0	0	0	0	0	2	0	0	0	0	0	0	0	0	0	0	0	0	0	0	0	6	0	0	0	0	0	0	0	8	0	0	0	0	9	0	0	0	0	0	0	0	0
jumu	FBgn0015396	Fork_head	0	0	0	0	0	0	0	0	2	2	0	0	0	3	3	0	0	0	0	0	0	0	0	0	0	0	0	0	0	0	0	0	0	0	0	0	0	0	0	0	0	0	0	0	11	11	0
vfl	FBgn0259789	zf-C2H2	0	0	0	0	0	0	0	0	2	2	0	0	0	3	3	0	0	0	0	0	5	0	0	0	6	6	0	0	0	0	0	0	8	8	0	0	0	9	9	0	0	0	0	0	0	0	0
gcm2	FBgn0019809	GCM	0	0	0	0	0	0	0	0	0	0	0	0	0	0	3	0	0	0	0	0	0	0	0	0	0	0	0	0	0	0	0	0	0	0	0	0	0	0	0	10	10	10	10	0	0	0	0
ham	FBgn0045852	zf-C2H2	0	0	0	0	0	0	0	0	0	0	0	0	0	0	0	0	0	0	0	0	0	0	0	0	0	0	0	0	0	8	8	0	8	8	0	0	0	0	0	10	10	10	0	10	0	0	0
kn	FBgn0001319	TIG	0	0	0	0	0	0	0	0	2	2	0	0	0	0	0	0	0	0	0	0	0	6	6	0	0	0	0	7	7	0	0	0	0	0	0	0	0	0	0	0	10	10	0	0	11	11	0
Dfd	FBgn0000439	Homeobox	0	0	0	0	0	0	0	0	2	2	3	3	3	3	3	0	0	0	0	0	0	0	0	0	0	6	0	0	0	0	0	0	0	0	0	0	0	0	0	10	10	10	0	0	0	0	0
sna	FBgn0003448	zf-C2H2	0	0	0	0	0	0	0	2	2	2	0	0	3	3	0	0	0	0	0	0	0	0	0	0	0	0	0	0	0	8	8	0	0	0	0	0	0	0	0	10	10	0	0	0	0	0	0
lbe	FBgn0011278	Homeobox	0	0	0	0	0	0	0	0	0	2	0	0	0	3	3	0	0	0	0	0	0	0	0	0	0	0	0	0	0	0	0	0	0	0	0	0	0	0	0	0	0	0	0	0	11	11	0
lbl	FBgn0008651	Homeobox	0	0	0	0	0	0	0	0	0	2	0	0	0	3	3	0	0	0	0	0	0	0	0	0	0	0	0	0	0	0	0	0	0	0	0	0	0	0	0	0	0	0	0	0	11	11	0
B-H1	FBgn0011758	Homeobox	0	0	0	0	0	0	0	0	0	2	0	0	3	3	3	0	0	0	0	0	0	0	0	0	0	0	0	0	0	0	0	0	0	0	0	0	0	0	0	0	0	0	0	0	0	0	0
al	FBgn0000061	Homeobox	0	0	0	0	0	0	0	0	0	0	0	0	3	3	3	0	0	0	0	0	0	0	0	0	0	0	0	0	0	0	0	0	0	8	0	0	0	0	0	0	0	0	0	0	0	0	0
eyg	FBgn0000625	Homeobox|PAX	0	0	0	0	0	0	0	0	0	0	0	0	0	3	3	4	4	0	0	0	0	0	0	0	0	0	0	0	0	0	0	0	0	0	0	0	0	0	0	0	0	0	0	0	0	0	0
Rfx	FBgn0020379	RFX_DNA_binding	0	0	0	1	1	0	0	0	2	2	0	0	0	0	0	0	0	0	0	0	0	0	0	0	0	0	0	0	0	0	0	0	0	0	0	0	0	0	0	0	0	0	0	0	0	0	0
gl	FBgn0004618	zf-C2H2	0	0	0	1	1	0	0	0	0	0	0	0	0	0	0	0	0	0	0	0	0	0	0	0	0	0	0	0	0	0	0	0	0	0	0	0	0	0	0	0	0	0	0	0	0	11	0
CG32006	FBgn0052006	Fork_head	0	0	0	0	0	0	0	0	0	0	0	0	0	0	0	0	0	0	0	0	0	0	0	0	0	0	0	0	0	0	0	0	0	0	0	0	0	0	0	0	0	0	0	0	0	0	0
toe	FBgn0036285	Homeobox|PAX	0	0	0	0	0	0	0	0	0	0	0	0	0	0	0	0	4	0	0	0	0	0	0	0	0	0	0	0	0	0	0	0	0	0	0	0	0	0	0	0	0	0	0	0	0	0	0
Pph13	FBgn0023489	Homeobox	0	0	0	0	0	0	0	0	0	0	0	0	0	0	0	0	0	0	0	0	0	0	0	0	0	0	0	0	0	0	0	0	0	0	0	0	0	0	0	0	0	0	0	0	0	0	0
Sox15	FBgn0005613	HMG_box	0	0	0	0	0	0	0	0	0	0	0	0	0	0	0	0	0	0	0	0	0	0	0	0	0	0	0	0	0	0	0	0	0	0	0	0	0	0	0	0	0	0	0	0	0	0	0
sv	FBgn0005561	PAX	0	0	0	0	0	0	0	0	0	0	0	0	0	3	0	0	0	0	0	0	0	0	0	0	0	0	0	0	0	0	0	0	0	0	0	0	0	0	0	0	0	0	0	0	0	0	0
cato	FBgn0024249	HLH	0	0	0	0	0	0	0	0	0	0	0	0	0	0	0	0	0	0	0	0	0	0	0	0	0	0	0	0	0	0	0	0	0	0	0	0	0	0	0	0	0	0	0	0	0	0	0
ss	FBgn0003513	HLH	0	0	0	0	0	0	2	0	0	0	0	0	0	0	0	0	0	0	0	0	0	0	0	0	0	0	0	0	0	0	0	0	0	0	0	0	0	0	0	0	0	0	0	0	0	0	0
B-H2	FBgn0004854	Homeobox	0	0	0	0	0	0	2	2	0	2	0	0	3	3	3	0	0	0	0	0	0	0	0	0	0	0	0	0	0	0	0	0	0	0	0	0	0	0	0	0	0	0	0	0	0	0	0
Poxn	FBgn0003130	PAX	0	0	0	0	0	0	0	0	0	2	0	0	3	0	3	0	0	0	0	0	5	0	0	0	0	0	0	0	0	0	0	0	0	0	0	0	0	0	0	0	0	0	0	0	0	0	0
pb	FBgn0051481	Homeobox	0	0	0	0	0	0	0	0	0	2	0	0	3	0	0	0	0	0	0	0	0	0	0	0	0	0	0	0	7	0	0	0	0	0	0	0	0	0	0	0	0	0	10	10	0	0	0
ato	FBgn0010433	HLH	0	0	0	0	0	0	0	0	0	2	0	3	3	0	0	0	0	0	0	0	0	0	6	6	6	0	0	0	0	0	0	0	0	0	0	0	0	0	0	0	0	0	0	0	0	0	0
prd	FBgn0003145	Homeobox|PAX	0	0	0	0	0	0	2	0	0	0	3	3	3	3	0	0	0	0	0	0	0	0	0	6	6	0	0	0	0	0	0	0	0	0	0	0	0	0	0	10	0	0	0	0	0	0	0
amos	FBgn0003270	HLH	0	0	0	0	0	0	0	0	0	0	3	3	3	0	0	0	0	0	0	0	0	0	0	0	0	0	0	0	0	0	0	0	0	0	0	0	0	0	0	0	0	0	0	0	0	0	0
sens	FBgn0002573	zf-C2H2	0	0	1	0	0	0	0	0	0	0	0	0	3	0	0	0	4	4	0	0	0	0	0	6	0	0	0	0	0	0	0	0	0	0	0	0	0	0	0	0	0	0	0	0	0	0	0
OdsH	FBgn0026058	Homeobox	0	0	0	0	0	0	0	0	0	0	0	0	0	0	3	0	0	0	0	0	0	0	0	0	6	6	0	0	0	0	0	0	0	0	0	0	0	0	0	0	0	0	0	0	0	0	0
caup	FBgn0015919	Homeobox	0	0	0	0	0	0	0	0	0	0	0	0	0	3	3	0	0	0	0	0	5	0	6	6	6	6	0	0	0	0	0	0	0	0	0	0	0	0	0	0	0	0	0	0	0	0	0
HLHmbeta	FBgn0002733	HLH	0	0	0	0	0	0	2	2	2	0	0	3	3	3	3	0	0	0	0	0	0	0	0	0	0	6	0	0	0	0	0	0	0	8	0	0	0	0	9	0	0	0	0	0	0	0	0
ct	FBgn0004198	CUT|Homeobox	0	0	0	0	0	0	0	2	2	2	0	0	0	0	0	0	0	0	0	5	5	0	0	0	0	0	0	0	0	0	0	0	0	0	0	9	9	9	9	0	0	0	0	0	0	0	0
otp	FBgn0015524	Homeobox	0	0	0	0	0	0	0	0	2	2	0	0	0	0	3	0	0	0	0	0	0	0	0	0	0	0	0	0	0	0	0	0	0	0	0	9	9	9	9	0	0	0	0	0	0	0	0
CG9650	FBgn0029939	zf-C2H2	0	0	0	0	0	0	0	2	2	2	0	0	0	0	0	0	0	0	0	0	0	0	0	0	6	6	0	0	0	0	0	0	0	0	0	0	0	0	0	0	0	0	10	0	0	0	0
dac	FBgn0005677	Ski_Sno	0	0	0	0	0	0	0	2	2	2	0	0	0	0	0	0	0	0	0	0	0	0	0	0	6	0	0	0	0	0	0	0	0	0	0	0	0	0	9	0	0	0	0	0	0	0	0
Ets65A	FBgn0005658	Ets	0	0	0	0	0	0	0	0	2	2	0	0	0	0	0	0	0	0	0	0	0	0	0	0	0	0	0	0	0	0	0	0	0	0	0	0	0	0	0	0	0	0	0	0	0	0	0
A3-3	FBgn0028550	bZIP	0	0	0	0	0	0	0	0	2	2	0	0	0	0	0	0	0	0	0	0	0	0	0	0	0	0	0	0	0	0	0	0	0	0	0	0	0	0	0	0	0	0	0	0	0	0	0
unc-4	FBgn0024184	Homeobox	0	0	0	0	0	0	0	0	2	2	0	0	0	0	0	0	0	0	0	0	0	0	0	0	0	0	0	0	0	0	0	0	0	0	0	0	0	0	0	0	0	0	0	0	0	0	0
chinmo	FBgn0086758	zf-C2H2	0	0	0	0	0	0	0	0	0	2	0	0	0	0	0	0	0	0	0	0	0	0	0	0	0	0	0	0	0	0	0	0	0	0	0	0	0	0	0	0	0	0	0	0	0	0	0
rn	FBgn0259172	zf-C2H2	0	0	0	0	0	0	0	0	0	2	0	0	0	0	0	0	0	0	0	0	0	0	0	0	0	0	0	0	0	0	0	0	0	0	0	0	0	0	0	0	0	0	0	0	0	0	0
CG6765	FBgn0035903	zf-C2H2	0	0	0	0	0	0	0	0	0	2	0	0	0	0	0	0	0	0	0	0	0	0	0	0	0	0	0	0	0	0	0	0	0	0	0	0	0	0	0	0	0	0	0	0	0	0	0
CG11093	FBgn0039932	Ski_Sno	0	0	0	0	0	0	0	0	0	2	0	0	0	0	0	0	0	0	0	0	0	0	0	0	0	0	0	0	0	0	0	0	0	0	0	0	0	0	0	0	0	0	0	0	0	0	0
onecut	FBgn0028996	CUT|Homeobox	0	0	0	0	0	0	0	0	2	2	0	0	0	0	0	0	0	0	0	0	0	0	0	0	0	0	0	0	7	0	0	0	0	0	0	0	0	0	0	0	0	0	0	0	0	0	0
CG12605	FBgn0035481	zf-C2H2	0	0	0	0	0	0	0	0	2	2	0	0	0	0	0	0	0	0	0	0	0	0	0	0	0	0	0	0	0	0	0	0	0	0	0	0	0	0	0	0	0	0	0	0	0	0	0
pdm3	FBgn0033288	Homeobox|Pou	0	0	0	0	0	0	0	0	2	2	0	0	0	0	0	0	0	0	0	0	0	0	0	0	0	0	0	0	0	0	0	0	0	0	0	0	0	0	0	0	0	0	0	0	11	11	0
Kr-h1	FBgn0028420	zf-C2H2	0	0	0	0	0	0	0	0	2	2	0	0	0	0	0	0	0	0	0	5	0	0	0	0	0	0	0	0	0	0	0	0	8	0	0	0	0	0	0	0	0	0	0	0	0	0	0
acj6	FBgn0000028	Homeobox|Pou	0	0	0	0	0	0	0	0	2	2	0	0	0	0	0	0	0	0	0	0	0	0	0	0	0	0	0	0	0	0	0	0	0	0	0	0	0	0	0	0	0	10	10	0	0	0	0
AP-2	FBgn0023417	TF_AP-2	0	0	0	0	0	0	0	2	2	2	0	0	0	0	0	0	0	0	0	0	0	0	0	0	0	0	0	0	0	0	0	0	0	0	0	0	0	0	0	0	0	0	0	0	0	0	0
scrt	FBgn0004880	zf-C2H2	0	0	0	0	0	0	0	2	2	2	0	0	0	0	0	0	0	0	0	0	0	0	0	0	0	0	0	0	0	0	0	0	0	0	0	0	0	0	0	0	0	0	0	0	0	0	0
wor	FBgn0001983	zf-C2H2	0	0	0	0	0	0	0	2	2	2	0	0	0	0	0	0	0	0	0	0	0	0	0	0	0	0	0	0	0	0	0	0	0	0	0	0	0	0	0	0	0	0	0	0	0	0	0
fd96Ca	FBgn0004897	Fork_head	0	0	0	0	0	0	0	2	2	2	0	0	3	0	0	0	0	0	0	0	0	0	0	0	0	0	0	0	0	0	0	0	0	0	0	0	0	0	0	0	0	0	0	0	0	0	0
seq	FBgn0028991	zf-C2H2	0	0	0	0	0	2	2	2	2	2	0	0	3	0	0	0	0	0	0	0	0	0	0	0	0	0	0	0	0	0	0	0	0	0	0	0	0	0	0	0	0	0	0	0	0	0	0
nerfin-1	FBgn0028999	zf-C2H2	0	0	0	0	0	0	2	2	2	2	3	3	0	0	0	0	0	0	0	0	0	0	0	0	0	0	0	0	0	0	0	0	8	0	0	0	0	0	0	0	0	0	0	0	0	0	0
ac	FBgn0000022	HLH	0	0	0	0	0	0	2	2	2	0	3	0	0	0	0	0	0	0	0	0	0	0	0	0	0	0	0	0	7	0	0	0	0	0	0	0	0	0	0	0	0	0	0	0	0	0	0
ase	FBgn0000137	HLH	0	0	0	0	0	0	0	2	2	2	0	0	0	0	0	0	0	0	0	0	0	0	0	0	0	0	7	7	7	0	0	0	8	0	0	0	0	0	0	0	0	0	0	0	0	0	0
bi	FBgn0000179	T-box	0	0	1	1	1	0	0	2	2	0	0	0	0	3	0	0	0	0	0	0	0	0	0	0	6	0	0	0	0	0	0	0	0	0	0	0	0	0	0	0	0	0	0	0	0	0	0
Su(H)	FBgn0004837	TIG	0	0	0	0	0	2	0	0	2	2	3	3	0	0	0	0	0	0	0	0	0	0	0	0	0	0	0	0	0	0	0	0	0	0	9	9	0	0	0	0	0	0	0	0	0	0	0
pros	FBgn0004595	Prox1	0	0	1	0	0	2	2	2	2	2	3	3	0	0	3	0	0	0	0	0	0	0	0	0	0	0	0	0	0	0	0	0	0	8	0	0	0	0	0	0	0	0	0	0	0	0	0
CG16778	FBgn0003715	HTH_psq	0	0	0	0	0	2	2	2	2	2	3	0	0	3	0	0	0	0	0	0	0	0	0	0	0	0	0	0	0	0	0	0	0	0	0	0	0	0	0	0	0	0	0	0	0	0	0
E5	FBgn0008646	Homeobox	0	0	0	0	0	2	2	2	0	0	3	0	0	3	0	0	0	0	5	5	5	0	0	0	0	0	0	0	0	0	0	0	0	0	0	0	0	0	0	0	0	0	0	0	0	0	0
pnt	FBgn0003118	Ets	0	0	0	0	0	2	2	2	2	2	0	3	3	3	3	0	0	0	0	0	0	6	6	6	6	6	0	0	0	0	0	0	0	0	0	0	0	9	9	0	0	10	10	10	0	11	0
sob	FBgn0004892	zf-C2H2	0	0	0	0	0	2	2	2	0	0	3	3	3	3	3	0	0	0	0	0	0	0	6	6	6	6	0	0	0	0	0	0	0	0	0	9	9	9	9	0	10	0	0	0	0	0	0
row	FBgn0033998	AT_hook	0	0	0	0	0	0	2	2	2	2	0	3	3	0	0	0	0	0	0	0	0	0	6	6	6	0	0	0	0	0	8	8	8	8	0	9	9	9	9	0	10	10	10	0	0	0	0
CG11696	FBgn0030314	AT_hook|zf-C2H2	0	1	1	1	1	0	2	2	2	0	3	3	3	3	0	0	0	0	0	5	5	0	0	0	6	0	0	7	7	0	8	0	0	0	0	9	0	0	0	0	10	10	0	0	0	0	0
sc	FBgn0004170	HLH	0	0	0	0	0	0	0	2	2	0	0	0	3	0	0	0	0	0	0	0	0	6	0	0	6	0	0	7	7	8	8	8	8	8	0	0	0	0	0	0	0	0	0	0	0	11	0
Glut4EF	FBgn0263097	C-clamp	0	0	0	0	0	0	0	0	0	0	3	3	0	0	0	0	4	4	0	0	0	0	0	0	0	0	0	0	0	0	0	0	0	0	0	0	0	0	0	0	0	0	0	0	0	0	0
CG16815	FBgn0032491	bZIP	0	0	0	0	0	0	2	0	0	0	0	0	0	0	0	0	0	0	0	0	0	0	0	0	0	0	0	0	0	8	0	0	0	0	0	0	0	0	0	0	0	0	0	0	0	0	0
Su(H)	FBgn0004837	TIG	0	0	0	0	0	2	0	0	2	2	3	3	0	0	0	0	0	0	0	0	0	0	0	0	0	0	0	0	0	0	0	0	0	0	9	9	0	0	0	0	0	0	0	0	0	0	0
brat	FBgn0010300	zf-B_box	0	0	0	0	0	2	2	2	2	2	3	3	0	0	0	0	0	0	0	0	0	0	0	0	0	0	0	0	0	0	0	0	0	0	0	0	0	0	0	10	0	0	0	0	0	0	0
CG7271	FBgn0036791	zf-C2H2	0	0	0	0	0	0	0	0	0	0	0	0	0	0	0	0	0	0	0	0	0	0	0	0	0	0	0	0	0	0	8	8	0	0	0	9	9	0	0	0	10	0	0	0	0	0	0
term	FBgn0003683	zf-C2H2	0	0	0	0	0	0	2	0	0	0	0	3	0	0	0	0	0	0	0	0	0	0	6	0	0	0	0	0	0	0	8	0	0	0	0	9	9	0	0	0	10	0	0	0	0	0	0
jing	FBgn0086655	zf-C2H2	0	0	0	0	0	0	2	0	2	2	0	0	0	3	0	0	0	0	0	0	0	0	0	0	0	0	0	0	0	0	8	0	0	0	0	9	0	0	0	0	0	10	10	10	0	0	0
B-H2	FBgn0004854	Homeobox	0	0	0	0	0	0	2	2	0	2	0	0	3	3	3	0	0	0	0	0	0	0	0	0	0	0	0	0	0	0	0	0	0	0	0	0	0	0	0	0	0	0	0	0	0	0	0
Poxn	FBgn0003130	PAX	0	0	0	0	0	0	0	0	0	2	0	0	3	0	3	0	0	0	0	0	5	0	0	0	0	0	0	0	0	0	0	0	0	0	0	0	0	0	0	0	0	0	0	0	0	0	0
amos	FBgn0003270	HLH	0	0	0	0	0	0	0	0	0	0	3	3	3	0	0	0	0	0	0	0	0	0	0	0	0	0	0	0	0	0	0	0	0	0	0	0	0	0	0	0	0	0	0	0	0	0	0
E5	FBgn0008646	Homeobox	0	0	0	0	0	2	2	2	0	0	3	0	0	3	0	0	0	0	5	5	5	0	0	0	0	0	0	0	0	0	0	0	0	0	0	0	0	0	0	0	0	0	0	0	0	0	0
CG31612	FBgn0051612	zf-C2H2	0	0	0	0	0	0	0	0	0	0	0	0	0	0	0	0	0	0	0	0	5	0	0	0	0	0	0	0	0	0	0	0	0	0	0	0	0	0	0	0	10	10	10	0	0	0	0
Chrac-16	FBgn0043001	CBFA_NFYB_domain	0	0	0	0	0	0	0	0	0	2	0	0	0	0	0	0	0	0	0	0	0	0	0	0	0	0	0	0	0	0	0	0	0	0	0	0	0	0	0	0	10	10	10	0	0	0	0
CG6175	FBgn0036152	MADF	0	0	0	0	0	0	0	0	0	0	0	0	0	0	0	0	0	0	0	0	0	0	0	0	6	6	0	0	0	0	0	0	0	0	0	0	0	9	9	0	10	10	10	0	0	0	0
Xbp1	FBgn0021872	bZIP	0	0	0	0	0	0	0	0	0	0	0	0	0	0	0	0	4	0	0	5	0	0	0	0	0	0	0	0	0	0	0	0	0	0	0	0	0	9	0	0	0	10	10	0	0	0	0
CG11456	FBgn0037031	zf-C2H2	0	0	0	0	0	0	0	0	2	2	0	0	0	0	0	0	0	0	0	0	0	0	0	0	0	0	0	0	0	0	0	0	0	0	0	0	0	0	0	0	0	0	0	0	0	0	0
CG3919	FBgn0036423	BESS	0	0	0	0	0	0	0	0	0	0	0	0	0	0	0	0	0	0	0	0	0	0	0	0	0	0	0	0	0	0	0	0	0	0	0	0	0	0	0	0	0	0	0	0	0	0	0
Atf6	FBgn0033010	bZIP	0	0	0	0	0	0	0	0	0	0	0	0	0	0	0	0	0	0	0	0	0	0	0	0	0	0	0	0	0	0	0	0	0	0	0	0	0	0	0	0	0	0	0	0	0	0	0
CG8319	FBgn0037722	zf-C2H2	0	0	0	0	0	0	0	0	0	0	0	0	0	0	0	0	0	0	0	0	0	0	0	0	0	0	0	0	0	0	0	0	8	8	0	0	0	0	0	0	0	0	0	0	0	0	0
mxc	FBgn0260789	AT_hook	0	0	0	0	0	0	0	0	0	2	0	0	0	0	0	0	0	0	0	0	0	0	0	0	0	0	0	0	0	0	0	0	0	0	0	0	0	0	0	0	0	0	0	0	0	0	0
tj	FBgn0000964	bZIP_Maf	0	0	0	0	0	0	0	0	0	2	0	0	0	0	0	0	0	0	0	0	0	0	0	0	0	0	0	0	0	0	0	0	0	0	0	0	0	0	0	0	0	0	0	0	0	0	0
CG9418	FBgn0026582	HMG_box	0	0	0	0	0	0	0	0	0	2	0	0	0	0	0	0	0	0	0	0	0	0	0	0	0	0	0	0	0	0	0	0	0	0	0	0	0	0	0	0	0	0	0	0	0	0	0
Sry-beta	FBgn0003511	zf-C2H2	0	0	0	0	0	0	0	0	0	2	0	0	0	0	0	0	0	0	0	0	0	0	0	0	0	0	0	0	0	0	0	0	0	0	0	0	0	0	0	0	0	0	0	0	0	0	0
CG7101	FBgn0030963	zf-C2H2	0	0	0	0	0	0	0	0	0	2	0	0	0	0	0	0	0	0	0	0	0	0	0	0	0	0	0	0	0	0	0	0	0	0	0	0	0	0	0	0	0	0	0	0	0	0	0
CG6654	FBgn0038301	zf-C2H2	0	0	0	0	0	0	0	0	0	2	0	0	0	0	0	0	0	0	0	0	0	0	0	0	0	0	0	0	0	0	0	0	0	0	0	0	0	0	0	0	0	0	0	0	0	0	0
CG3726	FBgn0029824	AT_hook|HTH_psq_like	0	0	0	0	0	0	0	0	0	2	0	0	0	0	0	0	0	0	0	0	0	0	0	0	0	0	0	0	0	0	0	0	0	0	0	0	0	0	0	0	0	0	0	0	0	0	0
CG12236	FBgn0029822	zf-C2H2	0	0	0	0	0	0	0	0	0	2	0	0	0	0	0	0	0	0	0	0	0	0	0	0	0	0	0	0	0	0	0	0	0	0	0	0	0	0	0	0	0	0	0	0	0	0	0
lid	FBgn0031759	ARID|zf-C5HC2	0	0	0	0	0	0	0	0	0	2	0	0	0	0	0	0	0	0	0	0	0	0	0	0	0	0	0	0	0	0	0	0	0	0	0	0	0	0	0	0	0	0	0	0	0	0	0
dimm	FBgn0023091	HLH	0	0	0	0	0	0	0	0	0	2	0	0	0	0	0	0	0	0	0	0	0	0	0	0	0	0	0	0	0	0	0	0	0	0	0	0	0	0	0	0	0	0	0	0	0	11	0
CG4820	FBgn0037876	zf-C2H2	0	0	0	0	0	0	0	0	0	2	0	0	0	0	0	0	0	0	0	0	0	0	0	0	0	0	0	0	0	0	0	0	0	0	0	0	0	0	0	0	0	10	0	0	0	0	0
CG10209	FBgn0033971	BESS	0	0	0	0	0	0	0	0	0	0	0	0	0	0	0	0	0	0	0	0	0	0	0	0	0	0	0	0	0	0	0	0	0	8	0	0	0	0	0	0	0	0	0	0	0	0	0
CG17568	FBgn0032763	zf-C2H2	0	0	0	0	0	0	0	0	0	2	0	0	0	0	0	0	0	0	0	0	0	0	0	0	0	0	0	0	0	0	0	0	0	8	0	0	0	0	0	0	0	0	0	0	0	0	0
CG2120	FBgn0030005	zf-C2H2	0	0	0	0	0	0	0	0	0	0	0	0	0	0	0	0	0	0	0	0	0	0	0	0	0	0	0	0	0	0	0	0	0	8	0	0	0	0	0	0	0	0	0	0	0	0	0
Set2	FBgn0030486	AT_hook	0	0	0	0	0	0	0	0	0	0	0	0	0	0	0	0	0	0	0	0	0	0	0	0	0	0	0	0	0	0	0	0	0	8	0	0	0	0	0	0	0	0	0	0	0	0	0
Hr96	FBgn0015240	zf-C4	0	0	0	0	0	0	0	0	0	0	0	0	0	0	0	0	0	0	0	0	0	0	0	0	0	6	0	0	0	0	0	0	0	8	0	0	0	0	0	0	0	0	0	0	0	0	0
CG7056	FBgn0038852	Homeobox	0	0	0	0	0	0	0	0	0	0	0	0	0	0	0	0	0	0	0	0	0	0	0	0	0	0	0	0	0	0	0	0	8	8	0	0	0	0	0	0	0	0	0	0	0	0	0
CG1647	FBgn0039602	zf-C2H2	0	0	0	0	0	0	0	0	0	0	0	0	0	0	0	0	0	0	0	0	0	0	0	0	0	0	0	0	0	0	0	0	0	8	0	0	0	0	0	0	0	0	0	10	0	0	0
CG18476	FBgn0037931	zf-C2H2	0	0	0	0	0	0	0	0	0	2	0	0	0	0	0	0	0	0	0	0	0	0	0	0	0	0	0	0	0	0	0	0	0	8	0	0	0	0	0	0	0	0	0	0	0	0	0
CG17802	FBgn0038549	zf-C2H2	0	0	0	0	0	0	0	0	2	0	0	0	0	0	0	0	0	0	0	0	0	0	0	0	0	0	0	0	0	0	0	0	0	0	0	0	0	0	0	0	0	0	0	0	0	0	0
cato	FBgn0024249	HLH	0	0	0	0	0	0	0	0	0	0	0	0	0	0	0	0	0	0	0	0	0	0	0	0	0	0	0	0	0	0	0	0	0	0	0	0	0	0	0	0	0	0	0	0	0	0	0
Eip93F	FBgn0013948	HTH_psq	0	0	0	0	0	0	0	0	0	0	0	0	0	0	0	0	0	0	0	0	0	0	0	0	0	0	0	0	0	0	0	0	0	0	0	0	0	0	0	0	0	0	0	0	0	0	0
CG12605	FBgn0035481	zf-C2H2	0	0	0	0	0	0	0	0	2	2	0	0	0	0	0	0	0	0	0	0	0	0	0	0	0	0	0	0	0	0	0	0	0	0	0	0	0	0	0	0	0	0	0	0	0	0	0
acj6	FBgn0000028	Homeobox|Pou	0	0	0	0	0	0	0	0	2	2	0	0	0	0	0	0	0	0	0	0	0	0	0	0	0	0	0	0	0	0	0	0	0	0	0	0	0	0	0	0	0	10	10	0	0	0	0
CG31875	FBgn0051875	SANT	0	0	0	0	0	0	0	2	2	2	0	0	0	0	0	0	0	0	0	0	0	0	0	0	0	0	0	0	0	0	0	0	0	0	0	0	0	0	0	0	0	0	0	0	0	0	0
Dip3	FBgn0040465	BESS	0	0	0	0	0	0	0	2	2	2	0	0	0	0	0	0	0	0	0	0	0	0	0	0	0	0	0	0	0	0	0	0	0	0	0	0	0	0	0	0	0	0	0	0	0	0	0
CG7357	FBgn0038551	zf-C2H2	0	0	0	0	0	0	0	0	2	2	0	0	0	0	0	0	0	0	0	0	0	0	0	0	0	0	0	0	0	0	0	0	0	0	0	0	0	0	0	0	0	0	0	0	0	0	0
eg	FBgn0000560	zf-C4	0	0	0	0	0	0	0	0	2	2	0	0	0	0	0	0	0	0	0	0	0	0	0	0	0	0	0	0	0	0	0	0	0	0	0	0	0	0	0	0	0	0	0	0	0	0	0
CG18599	FBgn0038592	Homeobox	0	0	0	0	0	0	0	0	2	2	0	0	0	0	0	0	0	0	0	0	0	0	0	0	0	0	0	0	0	0	0	0	0	0	0	0	0	0	0	0	0	0	0	0	0	0	0
BEAF-32	FBgn0015602	BESS|zf-BED	0	0	0	0	0	0	0	2	2	2	0	0	0	0	0	0	0	0	0	0	0	0	0	0	0	0	0	0	0	0	0	0	0	0	0	0	0	0	0	0	0	0	0	0	0	0	0
CG8359	FBgn0037634	BESS	0	0	0	0	0	0	0	2	2	2	0	0	0	0	0	0	0	0	0	0	0	0	0	0	0	0	0	0	0	0	0	0	0	0	0	0	0	0	0	0	0	0	0	0	0	0	0
fs(1)h	FBgn0004656	zeste	0	0	0	0	0	0	0	2	2	2	0	0	0	0	0	0	0	0	0	0	0	0	0	0	0	0	0	0	0	0	0	0	8	8	0	0	0	0	0	0	0	0	0	0	0	0	0
CG13296	FBgn0035687	zf-C2H2	0	0	0	0	0	0	0	0	2	2	0	0	0	0	0	0	0	0	0	0	0	0	0	0	0	0	0	7	7	0	0	0	0	0	0	0	0	0	0	0	0	0	0	0	0	0	0
Thd1	FBgn0026869	AT_hook	0	0	0	0	0	0	0	0	0	0	0	0	0	0	0	0	0	0	0	0	0	0	0	0	0	0	0	0	0	0	0	0	0	0	0	0	0	0	0	0	0	0	0	10	0	0	0
bs	FBgn0004101	SRF-TF	0	0	0	0	0	0	0	0	0	0	0	0	0	0	0	0	0	0	0	0	0	0	0	0	0	0	0	0	0	0	0	0	0	0	0	0	0	0	0	0	0	0	0	10	0	0	0
CG6689	FBgn0037877	THAP|zf-C2H2	0	0	0	0	0	0	0	0	0	0	0	0	0	0	0	0	0	0	0	0	0	0	0	0	0	0	0	0	0	0	0	0	0	0	0	0	0	0	0	0	0	0	10	10	0	0	0
Meics	FBgn0025874	zf-C2H2	0	0	0	0	0	0	0	0	0	0	0	0	0	0	0	0	0	0	0	0	0	0	0	0	0	0	0	0	0	0	0	0	0	0	0	0	0	0	0	0	0	0	10	10	0	0	0
ewg	FBgn0005427	Nrf1_DNA-bind	0	0	0	0	0	0	0	0	0	2	0	0	0	0	0	0	0	0	0	0	0	0	0	0	0	0	0	0	0	0	0	0	0	0	0	0	0	0	0	0	0	0	10	10	0	0	0
Hand	FBgn0032209	HLH	0	0	0	0	0	0	0	0	0	0	0	0	0	0	0	0	0	0	0	0	0	0	0	0	0	0	0	0	0	0	0	0	0	0	0	0	0	0	0	0	0	0	10	10	0	11	0
D19A	FBgn0022935	zf-C2H2	0	0	0	0	0	0	0	0	0	2	0	0	0	0	0	0	0	0	0	0	0	0	0	0	0	0	0	0	0	0	0	0	0	0	0	0	0	0	0	0	0	0	0	0	0	0	0
luna	FBgn0040765	zf-C2H2	0	0	0	0	0	0	0	0	0	0	0	0	0	0	3	0	0	0	0	0	0	0	0	0	0	0	0	0	0	0	0	0	0	0	0	0	0	0	0	0	0	0	0	0	0	0	0
Aef1	FBgn0005694	zf-C2H2	0	0	0	0	0	0	0	0	0	0	0	0	0	0	0	0	0	0	0	0	0	0	0	0	0	0	0	0	0	0	0	0	0	8	0	0	0	0	0	0	0	0	0	0	0	0	0
Camta	FBgn0259234	CG-1|TIG	0	0	0	0	0	0	0	0	0	2	0	0	0	0	0	0	0	0	0	0	0	0	0	0	0	6	0	0	0	0	0	0	0	8	0	0	0	0	9	0	0	0	0	0	0	0	0
jim	FBgn0027339	zf-C2H2	0	0	0	0	0	0	0	0	0	2	0	0	0	0	0	0	0	0	0	0	0	0	0	0	0	6	0	0	0	0	0	0	0	0	0	0	0	0	9	0	0	0	0	10	0	0	0
NC2beta	FBgn0028926	CBFA_NFYB_domain	0	0	0	0	0	0	0	0	0	2	0	0	0	0	3	0	0	0	0	0	0	0	0	0	0	6	0	0	0	0	0	0	0	0	0	0	0	0	9	0	0	0	0	0	0	0	0
H15	FBgn0016660	T-box	0	0	0	0	0	0	0	0	0	0	0	0	0	0	3	0	0	0	0	0	0	0	0	0	0	6	0	0	0	0	0	0	0	0	0	0	0	0	0	0	0	0	0	0	0	11	0
ftz-f1	FBgn0001078	zf-C4	0	0	0	0	0	0	0	0	0	0	0	0	0	0	3	0	0	0	0	0	5	0	0	0	0	6	0	0	0	0	0	0	0	0	0	0	0	0	0	0	0	0	0	0	0	0	0
stwl	FBgn0003459	BESS	0	0	0	0	0	0	0	0	0	0	0	0	0	0	0	0	0	0	0	0	0	0	0	0	0	0	0	0	0	0	8	8	8	0	0	0	0	0	0	0	0	0	0	0	0	0	0
CG15269	FBgn0028878	zf-C2H2	0	0	0	0	0	0	0	0	0	0	0	0	0	0	3	0	0	0	0	5	5	0	0	0	0	0	0	0	0	0	0	0	0	0	0	0	0	0	0	0	0	0	0	0	0	0	0
Xrp1	FBgn0261113	AT_hook	0	0	0	0	0	0	0	0	0	0	0	0	0	3	3	0	0	0	0	5	5	0	0	0	0	0	0	0	0	0	0	0	0	0	0	0	0	0	0	0	0	0	0	0	0	0	0
Hr46	FBgn0000448	zf-C4	0	0	0	0	0	0	0	0	0	0	0	0	0	0	3	0	0	0	0	5	5	0	0	0	0	6	0	0	0	0	0	0	8	8	0	0	0	9	9	0	0	0	0	0	0	0	0
elB	FBgn0004858	zf-C2H2	0	0	0	0	0	0	0	2	0	0	0	0	0	3	3	0	0	0	0	5	5	0	0	0	0	6	0	0	0	0	0	0	0	8	0	0	0	9	9	0	0	0	0	0	0	0	0
mld	FBgn0083077	zf-C2H2	0	0	1	0	1	0	2	2	0	0	0	0	0	0	3	0	0	0	0	5	5	0	0	0	6	6	0	0	0	0	0	0	0	0	0	0	0	0	0	0	0	0	0	0	0	0	0
HLHm7	FBgn0002633	HLH	0	0	0	1	1	0	2	2	0	2	3	3	3	3	3	0	0	0	0	0	0	0	0	0	0	6	0	0	0	0	0	0	0	0	0	0	0	0	9	0	0	0	0	0	0	0	0
Su(var)3-7	FBgn0003598	BESS	0	0	0	0	0	0	2	2	2	2	0	0	0	0	0	0	0	0	0	0	0	0	0	0	0	0	0	0	0	0	0	0	8	8	0	0	0	0	0	0	0	0	0	0	0	0	0
chif	FBgn0000307	AT_hook	0	0	0	0	0	0	0	2	2	2	0	0	0	0	0	0	0	0	0	0	0	0	0	0	0	0	0	0	0	0	0	0	8	8	0	0	0	0	0	10	0	0	0	0	0	0	0
pita	FBgn0034878	zf-C2H2	0	0	0	0	0	0	0	0	2	2	0	0	0	0	0	0	0	0	0	0	0	0	0	0	0	0	0	0	0	0	0	0	0	0	0	0	0	0	0	0	0	0	0	0	0	0	0
zf30C	FBgn0022720	zf-C2H2	0	0	0	0	0	0	0	0	2	2	0	0	0	0	0	0	0	0	0	0	0	0	0	0	0	0	0	0	0	0	0	0	0	0	0	0	0	0	0	0	0	0	0	0	0	0	0
Fer2	FBgn0038402	HLH	0	0	0	0	0	0	0	0	2	2	0	0	0	0	0	0	0	0	0	0	0	0	0	0	0	0	0	0	0	0	0	0	0	0	0	0	0	0	0	0	0	0	0	0	0	0	0
Dref	FBgn0015664	zf-BED	0	0	0	0	0	0	0	0	2	2	0	0	0	0	0	0	0	0	0	0	0	0	0	0	0	0	0	0	0	0	0	0	0	0	0	0	0	0	0	0	0	0	0	0	0	0	0
CG4854	FBgn0038766	zf-C2H2	0	0	0	0	0	0	0	0	2	2	0	0	0	0	0	0	0	0	0	0	0	0	0	0	0	0	0	0	0	0	0	0	0	0	0	0	0	0	0	0	0	0	0	0	0	0	0
CG4282	FBgn0034114	AT_hook|zf-C2H2	0	0	0	0	0	0	0	0	2	2	0	0	0	0	0	0	0	0	0	0	0	0	0	0	0	0	0	0	0	0	0	0	0	0	0	0	0	0	0	0	0	0	0	0	0	0	0
CG1845	FBgn0033155	zf-C2H2	0	0	0	0	0	0	0	0	2	2	0	0	0	0	0	0	0	0	0	0	0	0	0	0	0	0	0	0	0	0	0	0	0	0	0	0	0	0	0	0	0	0	0	0	0	0	0
CG11906	FBgn0034425	zf-C2H2	0	0	0	0	0	0	0	0	2	2	0	0	0	0	0	0	0	0	0	0	0	0	0	0	0	0	0	0	0	0	0	0	0	0	0	0	0	0	0	0	0	0	0	0	0	0	0
CG8478	FBgn0037746	zf-C2H2	0	0	0	0	0	0	0	0	2	2	0	0	0	0	0	0	0	0	0	0	0	0	0	0	0	0	0	0	0	0	0	0	0	0	0	0	0	0	0	0	0	0	0	0	0	0	0
CG8924	FBgn0030710	HTH_psq_like	0	0	0	0	0	0	0	0	2	2	0	0	0	0	0	0	0	0	0	0	0	0	0	0	0	0	0	0	0	0	0	0	0	0	0	0	0	0	0	0	0	0	0	0	0	0	0
CG4707	FBgn0035036	zf-C2H2	0	0	0	0	0	0	0	0	2	2	0	0	0	0	0	0	0	0	0	0	0	0	0	0	0	0	0	0	0	0	0	0	0	0	0	0	0	0	0	0	0	0	0	0	0	0	0
CG14965	FBgn0035414	THAP	0	0	0	0	0	0	0	0	2	2	0	0	0	0	0	0	0	0	0	0	0	0	0	0	0	0	0	0	0	0	0	0	0	0	0	0	0	0	0	0	0	0	0	0	0	0	0
CG12299	FBgn0032295	zf-C2H2	0	0	0	0	0	0	0	0	2	2	0	0	0	0	0	0	0	0	0	0	0	0	0	0	0	0	0	0	0	0	0	0	0	0	0	0	0	0	0	0	0	0	0	0	0	0	0
CG11504	FBgn0039733	MADF	0	0	0	0	0	0	0	0	2	2	0	0	0	0	0	0	0	0	0	0	0	0	0	0	0	0	0	0	0	0	0	0	0	0	0	0	0	0	0	0	0	0	0	0	0	0	0
CG33213	FBgn0053213	zf-C2H2	0	0	0	0	0	0	0	2	2	2	0	0	3	0	0	0	0	0	0	0	0	0	0	0	0	0	0	0	0	0	0	0	0	0	0	0	0	0	0	0	0	0	0	0	0	0	0
CG6791	FBgn0037918	zf-C2H2	0	0	0	0	0	0	0	2	2	2	0	0	3	0	0	0	0	0	0	0	0	0	0	0	0	0	0	0	0	0	0	0	0	0	0	0	0	0	0	0	0	0	0	0	0	0	0
CG3227	FBgn0031434	BEN	0	0	0	0	0	0	0	2	2	2	0	0	3	0	0	0	0	0	0	0	0	0	0	0	0	0	0	0	0	0	0	0	0	0	0	0	0	0	0	0	0	0	0	0	0	0	0
jigr1	FBgn0039350	MADF	0	0	0	0	0	0	2	2	2	2	0	0	0	0	0	0	0	0	0	0	0	0	0	0	0	0	0	0	0	0	0	0	0	0	0	0	0	0	0	0	0	0	0	0	0	0	0
CG31365	FBgn0051365	zf-C2H2	0	0	0	0	0	0	0	2	2	2	0	0	0	0	0	0	0	0	0	0	0	0	0	0	0	0	0	0	0	0	0	0	0	0	0	0	0	0	0	0	0	0	0	0	0	0	0
wdn	FBgn0005642	zf-C2H2	0	0	0	0	0	0	0	2	2	2	0	0	0	0	0	0	0	0	0	0	0	0	0	0	6	0	0	0	0	0	0	0	8	0	0	0	0	9	0	0	0	0	0	0	0	0	0
hang	FBgn0026575	zf-C2H2	0	0	0	0	0	0	0	2	2	2	0	0	0	0	0	0	0	0	0	0	0	0	0	0	0	0	0	0	0	0	0	0	0	0	0	0	0	0	0	0	10	10	0	0	0	0	0
CG13624	FBgn0039209	bZIP	0	0	0	0	0	0	2	2	2	2	0	3	3	0	0	0	0	0	0	0	0	0	0	0	0	0	0	0	0	0	0	8	8	0	0	0	0	0	0	0	0	0	0	0	0	0	0
mod(mdg4)	FBgn0002781	BEN|FLYWCH	0	0	0	0	0	0	2	2	2	2	0	0	0	0	0	0	0	0	0	0	0	0	0	0	6	0	0	0	0	0	8	0	8	8	0	9	0	0	0	0	10	10	10	0	0	0	0
su(Hw)	FBgn0003567	zf-C2H2	0	0	0	0	0	0	2	2	2	2	0	0	0	0	0	0	4	4	0	0	0	0	0	0	6	6	0	0	0	0	0	0	8	8	0	0	0	9	9	0	0	0	10	0	0	0	0
CG1663	FBgn0033449	zf-C2H2	0	0	0	0	0	2	2	2	2	2	0	0	0	0	0	0	0	0	0	0	0	6	6	6	6	6	0	0	0	0	0	8	8	8	0	0	0	0	0	0	0	0	10	0	0	0	0
ara	FBgn0015904	Homeobox	0	0	0	0	0	0	0	0	0	0	3	0	3	3	3	0	0	0	0	0	0	0	0	0	6	6	0	0	0	0	0	0	0	0	0	0	0	0	0	0	0	0	0	0	0	0	0
disco-r	FBgn0042650	zf-C2H2	0	0	0	0	0	0	0	0	0	0	0	0	0	3	0	0	0	0	0	0	0	0	0	6	6	6	0	0	0	0	0	0	0	0	0	0	0	0	0	0	0	0	0	10	0	0	0
Mitf	FBgn0067895	HLH	0	0	0	0	0	2	2	2	2	2	0	0	0	3	3	0	0	0	0	0	0	0	0	0	6	6	0	0	0	0	0	0	0	0	0	0	0	0	0	0	0	0	0	0	0	0	0
Hnf4	FBgn0004914	zf-C4	0	0	0	0	0	0	0	0	0	0	0	0	0	0	3	0	0	0	0	0	0	0	0	0	6	6	0	0	0	0	0	0	8	8	0	0	0	9	9	0	0	0	0	0	0	0	0
cwo	FBgn0259938	HLH	0	0	0	0	0	0	0	0	0	0	0	0	0	0	0	0	0	0	0	0	0	0	0	0	6	6	0	0	0	0	0	8	8	8	0	0	0	9	9	0	0	0	0	0	0	0	0
CG12104	FBgn0035238	HMG_box	0	0	0	0	0	0	0	0	0	0	0	0	0	0	0	0	0	0	0	0	0	0	6	6	6	6	0	0	0	0	0	0	8	8	0	0	0	0	0	0	0	0	0	0	0	0	0
gem	FBgn0050011	CP2	0	0	0	0	0	0	0	0	0	0	0	0	0	3	3	0	0	0	0	0	0	0	0	0	0	6	0	0	0	0	0	8	8	8	0	0	0	0	0	0	0	0	0	0	0	0	0
HmgD	FBgn0004362	HMG_box	0	0	0	0	0	0	0	0	0	2	0	0	0	0	0	0	0	0	0	0	0	0	0	0	0	6	0	0	0	0	0	0	0	8	0	0	0	0	9	0	0	0	0	0	0	0	0
hth	FBgn0001235	Homeobox	0	0	0	0	0	0	0	0	0	0	0	0	0	0	3	0	0	0	0	0	0	0	0	0	6	6	0	0	0	0	0	0	0	8	0	0	0	0	9	0	0	0	0	0	0	0	0
vfl	FBgn0259789	zf-C2H2	0	0	0	0	0	0	0	0	2	2	0	0	0	3	3	0	0	0	0	0	5	0	0	0	6	6	0	0	0	0	0	0	8	8	0	0	0	9	9	0	0	0	0	0	0	0	0
Med	FBgn0011655	MH1	0	0	0	0	0	0	0	2	2	2	0	0	3	3	0	0	0	0	0	0	0	0	0	0	6	6	0	0	0	0	0	0	0	8	0	0	0	9	9	0	0	0	0	0	0	0	0
Stat92E	FBgn0016917	STAT_bind	0	0	0	0	0	0	2	2	0	0	0	0	3	3	0	0	0	0	0	5	0	0	0	0	6	6	0	0	0	0	0	0	8	8	0	0	0	9	9	0	0	0	0	10	0	0	0
Trl	FBgn0013263	GAGA	0	0	0	0	0	0	0	0	0	2	0	0	3	3	0	0	0	4	0	5	0	0	0	0	6	6	0	0	0	0	0	0	8	8	0	0	0	9	9	0	0	0	10	10	0	0	0
Bgb	FBgn0013753	CBF-beta	0	0	0	0	0	0	0	0	2	2	0	0	0	0	0	0	0	0	0	0	0	0	0	0	0	0	0	0	0	0	0	0	0	8	0	0	0	0	9	0	0	0	0	0	0	0	0
Ssrp	FBgn0010278	HMG_box	0	0	0	0	0	0	0	0	2	2	0	0	0	0	0	0	0	0	0	0	0	0	0	0	0	0	0	0	0	0	0	0	0	8	0	0	0	0	9	0	0	0	0	0	0	0	0
exd	FBgn0000611	Homeobox	0	0	0	0	0	0	0	0	0	2	0	0	0	0	0	0	0	0	0	0	0	0	0	0	0	0	0	0	0	0	0	0	0	8	0	0	0	0	9	0	0	0	0	10	0	0	0
Su(var)2-HP2	FBgn0026427	AT_hook	0	0	0	0	0	0	0	0	0	2	0	0	0	0	0	0	0	0	0	0	0	0	0	0	0	0	0	0	0	0	0	0	0	0	0	0	0	0	0	0	0	0	0	0	0	0	0
pad	FBgn0038418	zf-C2H2	0	0	0	0	0	0	0	0	0	2	0	0	0	0	0	0	0	0	0	0	0	0	0	0	0	0	0	0	0	0	0	0	0	0	0	0	0	0	0	0	0	0	0	0	0	0	0
G9a	FBgn0040372	AT_hook	0	0	0	0	0	0	0	0	0	2	0	0	0	0	0	0	0	0	0	0	0	0	0	0	0	0	0	0	0	0	0	0	0	0	0	0	0	0	0	0	0	0	0	0	0	0	0
CG9797	FBgn0037621	zf-C2H2	0	0	0	0	0	0	0	0	0	2	0	0	0	0	0	0	0	0	0	0	0	0	0	0	0	0	0	0	0	0	0	0	0	0	0	0	0	0	0	0	0	0	0	0	0	0	0
CG6254	FBgn0037794	zf-C2H2	0	0	0	0	0	0	0	0	0	2	0	0	0	0	0	0	0	0	0	0	0	0	0	0	0	0	0	0	0	0	0	0	0	0	0	0	0	0	0	0	0	0	0	0	0	0	0
CG18011	FBgn0033491	zf-C2H2	0	0	0	0	0	0	0	0	0	2	0	0	0	0	0	0	0	0	0	0	0	0	0	0	0	0	0	0	0	0	0	0	0	0	0	0	0	0	0	0	0	0	0	0	0	0	0
CG17612	FBgn0031597	zf-C2H2	0	0	0	0	0	0	0	0	0	2	0	0	0	0	0	0	0	0	0	0	0	0	0	0	0	0	0	0	0	0	0	0	0	0	0	0	0	0	0	0	0	0	0	0	0	0	0
CG12942	FBgn0033569	zf-C2H2	0	0	0	0	0	0	0	0	0	2	0	0	0	0	0	0	0	0	0	0	0	0	0	0	0	0	0	0	0	0	0	0	0	0	0	0	0	0	0	0	0	0	0	0	0	0	0
cg	FBgn0000289	zf-C2H2	0	0	0	0	0	0	0	0	0	2	0	0	0	0	0	0	0	0	0	0	0	0	0	0	0	0	0	0	0	0	0	0	0	8	0	0	0	0	0	0	0	0	0	0	0	0	0
gfzf	FBgn0250732	FLYWCH	0	0	0	0	0	0	0	0	0	2	0	0	0	0	0	0	0	0	0	0	0	0	0	0	0	0	0	0	0	0	0	0	0	8	0	0	0	0	0	0	0	0	0	0	0	0	0
Taf1	FBgn0010355	AT_hook	0	0	0	0	0	0	0	0	0	2	0	0	0	0	0	0	0	0	0	0	0	0	0	0	0	0	0	0	0	0	0	0	0	8	0	0	0	0	0	0	0	0	0	0	0	0	0
Bap170	FBgn0042085	ARID	0	0	0	0	0	0	0	0	0	2	0	0	0	0	0	0	0	0	0	0	0	0	0	0	0	0	0	0	0	0	0	0	0	8	0	0	0	0	0	0	0	0	0	0	0	0	0
Ada2b	FBgn0037555	Myb_DNA-binding	0	0	0	0	0	0	0	0	0	2	0	0	0	0	0	0	0	0	0	0	0	0	0	0	0	0	0	0	0	0	0	0	0	8	0	0	0	0	0	0	0	0	0	0	0	0	0
CG5591	FBgn0034926	HMG_box	0	0	0	0	0	0	0	0	0	2	0	0	0	0	0	0	0	0	0	0	0	0	0	0	0	0	0	0	0	0	0	0	0	8	0	0	0	0	0	0	0	0	0	0	0	0	0
Jarid2	FBgn0036004	ARID|AT_hook	0	0	0	0	0	0	0	0	0	2	0	0	0	0	0	0	0	0	0	0	0	0	0	0	0	0	0	0	0	0	0	0	0	8	0	0	0	0	0	0	0	0	0	0	0	0	0
CG17385	FBgn0033934	zf-C2H2	0	0	0	0	0	0	0	0	0	2	0	0	0	0	0	0	0	0	0	0	0	0	0	0	0	0	0	0	0	0	0	0	0	8	0	0	0	0	0	0	0	0	0	0	0	0	0
chm	FBgn0028387	zf-C2HC	0	0	0	0	0	0	0	0	0	2	0	0	0	0	0	0	0	0	0	0	0	0	0	0	0	0	0	0	0	0	0	0	0	0	0	0	0	0	0	0	0	0	0	0	0	0	0
woc	FBgn0010328	AT_hook	0	0	0	0	0	0	0	0	0	2	0	0	0	0	0	0	0	0	0	0	0	0	0	0	0	0	0	0	0	0	0	0	0	0	0	0	0	0	0	0	0	0	0	0	0	0	0
Nf-YB	FBgn0032816	CBFA/NFYB_topo|CBFA_NFYB_domain	0	0	0	0	0	0	0	0	0	2	0	0	0	0	0	0	0	0	0	0	0	0	0	0	0	0	0	0	0	0	0	0	0	0	0	0	0	0	0	0	0	0	0	0	0	0	0
Nf-YA	FBgn0035993	CBFB_NFYA	0	0	0	0	0	0	0	0	0	2	0	0	0	0	0	0	0	0	0	0	0	0	0	0	0	0	0	0	0	0	0	0	0	0	0	0	0	0	0	0	0	0	0	0	0	0	0
Dsp1	FBgn0011764	HMG_box	0	0	0	0	0	0	0	0	0	2	0	0	0	0	0	0	0	0	0	0	0	0	0	0	0	0	0	0	0	0	0	0	0	0	0	0	0	0	0	0	0	0	0	0	0	0	0
Dek	FBgn0026533	AT_hook	0	0	0	0	0	0	0	0	0	2	0	0	0	0	0	0	0	0	0	0	0	0	0	0	0	0	0	0	0	0	0	0	0	0	0	0	0	0	0	0	0	0	0	0	0	0	0
D1	FBgn0000412	AT_hook	0	0	0	0	0	0	0	0	0	2	0	0	0	0	0	0	0	0	0	0	0	0	0	0	0	0	0	0	0	0	0	0	0	0	0	0	0	0	0	0	0	0	0	0	0	0	0
CG8944	FBgn0030680	zf-C2H2	0	0	0	0	0	0	0	0	0	2	0	0	0	0	0	0	0	0	0	0	0	0	0	0	0	0	0	0	0	0	0	0	0	0	0	0	0	0	0	0	0	0	0	0	0	0	0
CG4936	FBgn0038768	zf-C2H2	0	0	0	0	0	0	0	0	0	2	0	0	0	0	0	0	0	0	0	0	0	0	0	0	0	0	0	0	0	0	0	0	0	0	0	0	0	0	0	0	0	0	0	0	0	0	0
CG32767	FBgn0052767	zf-C2H2	0	0	0	0	0	0	0	0	0	2	0	0	0	0	0	0	0	0	0	0	0	0	0	0	0	0	0	0	0	0	0	0	0	0	0	0	0	0	0	0	0	0	0	0	0	0	0
CG11970	FBgn0027503	NFRKB	0	0	0	0	0	0	0	0	0	2	0	0	0	0	0	0	0	0	0	0	0	0	0	0	0	0	0	0	0	0	0	0	0	0	0	0	0	0	0	0	0	0	0	0	0	0	0
CG9609	FBgn0030787	zf-C2H2	0	0	0	0	0	0	0	0	0	2	0	0	0	0	0	0	0	0	0	0	0	0	0	0	0	0	0	0	0	0	0	0	0	8	0	0	0	0	0	0	0	0	0	0	0	0	0
Snoo	FBgn0085450	Ski_Sno	0	0	0	0	0	0	0	0	0	2	0	0	0	0	0	0	0	0	0	0	0	0	0	0	0	0	0	0	0	0	0	0	0	0	0	0	0	0	0	0	0	0	0	0	0	0	0
lola	FBgn0005630	zf-C2H2	0	0	0	0	0	0	0	0	2	2	0	0	0	0	0	0	0	0	0	0	0	0	0	0	0	0	0	0	0	0	0	0	0	0	0	0	0	0	0	0	0	0	0	0	0	0	0
l(3)neo38	FBgn0086910	zf-C2H2	0	0	0	0	0	0	0	0	2	2	0	0	0	0	0	0	0	0	0	0	0	0	0	0	0	0	0	0	0	0	0	0	0	0	0	0	0	0	0	0	0	0	0	0	0	0	0
Su(var)2-10	FBgn0003612	zf-MIZ	0	0	0	0	0	0	0	0	0	2	0	0	0	0	0	0	0	0	0	0	0	0	0	0	0	0	0	0	0	0	0	0	0	0	0	0	0	0	0	0	0	0	0	0	0	0	0
crp	FBgn0001994	HLH	0	0	0	0	0	0	0	0	0	2	0	0	0	0	0	0	0	0	0	0	0	0	0	0	0	0	0	0	0	0	0	0	0	0	0	0	0	0	0	0	0	0	0	0	0	0	0
Cenp-C	FBgn0086697	AT_hook	0	0	0	0	0	0	0	0	0	2	0	0	0	0	0	0	0	0	0	0	0	0	0	0	0	0	0	0	0	0	0	0	0	0	0	0	0	0	0	0	0	0	0	0	0	0	0
Sry-delta	FBgn0003512	zf-C2H2	0	0	0	0	0	0	0	0	0	2	0	0	0	0	0	0	0	0	0	0	0	0	0	0	0	0	0	0	0	0	0	0	0	0	0	0	0	0	0	0	0	0	0	0	0	0	0
CG7372	FBgn0036522	zf-C2H2	0	0	0	0	0	0	0	0	2	2	0	0	0	0	0	0	0	0	0	0	0	0	0	0	0	0	0	0	0	0	0	0	0	0	0	0	0	0	0	0	0	0	0	0	0	0	0
CG10267	FBgn0037446	zf-C2H2	0	0	0	0	0	0	0	0	0	2	0	0	0	0	0	0	0	0	0	0	0	0	0	0	0	0	0	0	0	0	0	0	0	8	0	0	0	0	0	0	0	0	0	0	0	0	0
Mnf	FBgn0036134	Fork_head	0	0	0	0	0	0	0	0	2	2	0	0	0	0	0	0	0	0	0	0	0	0	0	0	0	0	0	0	0	0	0	0	8	8	0	0	0	0	0	0	0	0	0	0	0	0	0
HmgZ	FBgn0010228	HMG_box	0	0	0	0	0	0	0	0	2	2	0	0	0	0	0	0	0	0	0	0	0	0	0	0	0	0	0	0	0	0	0	0	0	8	0	0	0	0	0	0	0	0	0	0	0	0	0
polybromo	FBgn0039227	HMG_box	0	0	0	0	0	0	0	0	2	2	0	0	0	0	0	0	0	0	0	0	0	0	0	0	0	0	0	0	0	0	0	0	0	8	0	0	0	0	0	0	0	0	0	0	0	0	0
Deaf1	FBgn0013799	SAND	0	0	0	0	0	0	0	0	2	2	0	0	0	0	0	0	0	0	0	0	0	0	0	0	0	0	0	0	0	0	0	0	8	8	0	0	0	0	0	0	0	0	0	0	0	0	0
BtbVII	FBgn0012049	HTH_psq	0	0	0	0	0	0	0	0	2	2	0	0	0	0	0	0	0	0	0	0	0	0	0	0	0	0	0	0	0	0	0	0	8	0	0	0	0	0	0	0	0	0	0	0	0	0	0
CG11902	FBgn0028647	zf-C2H2	0	0	0	0	0	0	0	0	2	2	0	0	0	0	0	0	0	0	0	0	0	0	0	0	0	0	0	0	0	0	0	0	0	0	0	0	0	0	0	0	0	0	0	0	0	0	0
lilli	FBgn0041111	AF-4|AT_hook	0	0	0	0	0	0	0	0	0	2	0	0	0	0	0	0	0	0	0	0	0	0	0	0	0	0	0	0	0	0	0	8	8	0	0	0	0	0	0	0	0	0	0	0	0	0	0
dalao	FBgn0030093	HMG_box	0	0	0	0	0	0	0	0	2	2	0	0	0	0	0	0	0	0	0	0	0	0	0	0	0	0	0	0	0	0	8	0	8	0	0	0	0	0	0	0	0	0	0	0	0	0	0
tgo	FBgn0015014	HLH	0	0	0	0	0	0	0	0	0	2	0	0	0	0	0	0	0	0	0	5	5	0	0	0	0	0	0	0	0	0	0	0	0	0	0	0	0	0	0	0	0	0	0	0	0	0	0
pzg	FBgn0259785	zf-C2H2	0	0	0	0	0	0	2	2	2	2	0	3	3	0	0	0	0	0	0	0	0	0	0	0	0	0	0	0	0	0	0	0	0	8	0	0	0	0	0	0	0	0	0	0	0	0	0
tna	FBgn0026160	zf-MIZ	0	0	0	0	0	0	2	2	2	2	0	3	0	0	0	0	0	0	0	0	0	0	0	0	0	0	0	0	0	0	0	0	0	0	0	0	0	0	0	0	0	0	0	0	0	0	0
CG8290	FBgn0026573	MADF	0	0	0	0	0	0	2	0	2	2	0	3	0	0	0	0	0	0	0	0	0	0	0	0	0	0	0	0	0	0	0	0	0	0	0	0	0	0	0	0	0	0	0	0	0	0	0
sd	FBgn0003345	TEA	0	0	0	0	0	0	0	2	2	2	0	0	3	0	0	0	0	0	0	0	0	0	0	0	0	0	0	0	0	0	0	0	0	0	0	0	0	0	0	0	0	0	0	0	0	0	0
MESR4	FBgn0034240	zf-C2H2	0	0	0	0	0	0	0	0	2	2	0	0	0	0	0	0	0	0	0	0	0	0	0	0	0	0	0	0	0	0	0	8	8	8	0	0	0	0	0	0	0	0	10	0	0	0	0
CG10654	FBgn0036294	zf-C2H2	0	0	0	0	0	0	0	0	0	0	0	0	0	0	3	0	4	4	0	0	0	0	0	0	0	0	0	0	0	0	0	0	0	0	0	0	0	0	9	0	0	0	0	0	0	0	0
NFAT	FBgn0030505	RHD|TIG	0	0	0	0	0	0	0	0	0	0	0	0	0	0	3	0	0	0	0	0	0	0	0	0	0	0	0	0	0	0	0	0	0	0	0	0	0	0	9	0	0	0	0	0	0	0	0
CG11723	FBgn0031391	BESS	0	0	0	0	0	0	0	0	0	0	0	0	0	0	0	0	0	0	0	0	0	0	0	0	0	0	0	0	0	0	0	0	0	0	0	0	0	0	0	0	0	0	0	0	0	11	0
CG14711	FBgn0037922	zf-C2H2	0	0	0	0	0	2	0	0	0	0	0	0	0	0	0	0	0	0	0	0	0	0	0	0	0	0	0	0	0	0	0	0	0	0	0	0	0	0	0	0	0	0	0	0	0	0	0
Mrtf	FBgn0052296	RPEL	0	0	0	0	0	0	0	0	0	0	0	0	0	0	0	0	0	0	0	0	0	0	0	0	0	0	0	0	0	0	0	0	0	0	0	0	0	0	0	0	0	0	0	10	0	0	0
aop	FBgn0000097	Ets	0	0	0	0	0	2	0	0	0	0	3	0	0	0	0	0	0	0	0	0	0	0	0	0	0	0	0	0	0	0	0	0	0	0	0	0	0	0	0	0	0	0	0	0	0	0	0
Usf	FBgn0029711	HLH	0	0	0	0	0	0	0	0	0	0	0	0	0	0	0	0	0	0	0	0	0	0	0	0	0	0	0	0	0	0	0	0	0	0	0	0	0	0	0	0	0	0	10	0	0	0	0
cic	FBgn0028386	HMG_box	0	0	0	0	0	0	0	2	0	0	0	0	3	0	0	0	0	0	0	0	0	0	0	6	0	0	0	0	0	0	0	0	0	0	0	0	0	0	0	0	0	0	0	0	0	0	0
jumu	FBgn0015396	Fork_head	0	0	0	0	0	0	0	0	2	2	0	0	0	3	3	0	0	0	0	0	0	0	0	0	0	0	0	0	0	0	0	0	0	0	0	0	0	0	0	0	0	0	0	0	11	11	0
MTF-1	FBgn0040305	zf-C2H2	0	0	0	0	0	0	0	0	0	0	0	0	0	0	0	0	0	0	0	0	0	0	0	0	0	0	0	0	0	0	0	0	8	8	0	0	0	0	0	0	0	10	0	0	0	0	0
Mad	FBgn0011648	MH1	0	0	0	0	0	0	0	0	0	0	0	0	0	0	0	0	0	0	0	0	0	0	0	0	0	0	0	0	0	0	0	0	8	8	0	0	0	0	0	0	0	0	0	0	0	0	0
maf-S	FBgn0034534	bZIP_Maf	0	0	0	0	0	0	0	0	2	2	0	0	0	0	0	0	0	0	0	0	0	0	0	0	0	0	0	0	0	0	0	8	8	8	0	0	0	0	0	0	0	10	0	0	0	0	0
Adf1	FBgn0000054	BESS|MADF	0	0	0	0	0	0	0	0	0	2	0	0	0	0	0	0	0	4	0	0	0	0	0	0	0	0	0	0	0	0	0	8	8	8	0	0	9	9	9	0	0	10	10	0	0	0	0
CG1529	FBgn0031144	zf-C2H2	0	0	0	0	0	0	0	0	0	0	0	0	0	0	0	0	0	0	0	0	0	0	0	0	0	0	0	0	0	0	0	8	8	8	0	0	9	9	9	0	0	10	10	0	0	0	0
CG2199	FBgn0035213	zf-C2H2	0	0	0	0	0	0	0	0	0	0	0	0	0	0	0	0	0	0	0	0	0	0	0	6	6	0	0	0	0	0	0	8	8	8	0	0	0	0	0	0	10	10	10	0	0	0	0
Max	FBgn0017578	HLH	0	0	0	0	0	0	0	0	0	0	0	0	0	0	0	0	4	0	0	0	0	0	0	0	0	0	0	0	0	0	0	8	8	8	0	0	0	9	9	0	0	10	10	10	0	0	0
TFAM	FBgn0038805	HMG_box	0	0	0	0	0	0	0	0	0	0	0	0	0	0	3	0	0	0	0	0	0	0	0	0	0	0	0	0	0	0	0	8	8	8	0	0	0	0	9	0	0	10	10	10	0	0	0
CG7839	FBgn0036124	CBF	0	0	0	0	0	0	0	0	0	0	0	0	0	0	0	0	0	0	0	0	0	0	0	0	0	0	0	0	0	0	0	0	8	8	0	0	0	9	9	0	0	0	10	10	0	0	0
E2f2	FBgn0024371	E2F_TDP	0	0	0	0	0	0	0	0	2	2	0	0	0	0	0	0	0	0	0	0	0	0	0	0	0	0	0	0	0	0	0	0	8	8	0	0	0	9	9	0	0	0	10	10	0	0	0
dmrt11E	FBgn0030477	DM	0	0	0	0	0	0	0	0	0	2	0	0	0	0	0	0	0	0	0	0	0	0	0	0	0	0	0	0	0	0	0	0	0	8	0	0	0	0	0	0	0	10	10	10	0	0	0
ATbp	FBgn0039946	zf-C2H2	0	0	0	0	0	0	0	0	0	0	0	0	0	0	3	0	0	0	0	0	0	0	0	0	0	0	0	0	0	0	0	0	0	8	0	0	0	0	9	0	0	0	0	10	0	0	0
CG10669	FBgn0039329	zf-C2H2	0	0	0	0	0	0	0	0	0	0	0	0	0	0	0	0	0	0	0	0	0	0	0	0	0	0	0	0	0	0	0	0	0	8	0	0	0	0	9	0	0	0	0	10	0	0	0
CG10565	FBgn0037051	Myb_DNA-binding	0	0	0	0	0	0	0	0	0	0	0	0	0	0	0	0	0	0	0	0	0	0	0	0	0	0	0	0	0	0	0	0	8	8	0	0	0	0	9	0	0	10	10	10	0	0	0
Opbp	FBgn0050443	zf-C2H2	0	0	0	0	0	0	0	0	0	0	0	0	0	0	0	0	0	0	0	0	0	0	0	0	0	0	0	0	0	0	0	0	8	8	0	0	0	0	0	0	0	0	10	10	0	0	0
Dp	FBgn0011763	E2F_TDP	0	0	0	0	0	0	0	0	0	0	0	0	0	0	0	0	0	0	0	0	0	0	0	0	0	0	0	0	0	0	0	0	8	8	0	0	0	0	9	0	0	0	10	0	0	0	0
CG14441	FBgn0029895	zf-C2H2	0	0	0	0	0	0	0	0	0	0	0	0	0	0	0	0	0	0	0	0	0	0	0	0	0	0	0	0	0	0	8	8	8	8	0	0	0	0	9	0	0	0	0	10	0	0	0
Smox	FBgn0025800	MH1	0	0	0	0	0	0	0	0	0	2	0	0	0	0	3	0	0	0	0	0	0	0	0	0	0	0	0	0	0	0	0	0	0	8	0	0	0	0	0	0	0	0	0	10	0	0	0
fu2	FBgn0029173	zf-C2H2	0	0	0	0	0	0	0	0	2	2	0	0	0	0	0	0	0	0	0	0	0	0	0	0	0	0	0	0	0	0	0	8	8	8	0	0	0	0	0	0	0	0	10	10	0	0	0
CG1233	FBgn0035137	zf-C2H2	0	0	0	0	0	0	0	0	2	2	0	0	0	0	0	0	0	0	0	0	0	0	0	0	0	0	0	0	0	0	8	8	8	8	0	0	0	0	0	0	10	10	0	0	0	0	0
CG3847	FBgn0029867	zf-C2H2	0	0	0	0	0	0	0	0	2	2	0	0	0	0	0	0	0	0	0	0	0	0	0	0	0	0	0	0	0	0	8	8	8	8	0	0	0	0	0	0	10	10	0	0	0	0	0
CG12391	FBgn0033581	zf-C2H2	0	0	0	0	0	0	0	2	2	2	0	3	0	0	0	0	0	0	0	0	0	0	0	0	0	0	0	0	0	0	0	8	8	8	0	0	0	0	0	0	10	10	10	10	0	0	0
CG7987	FBgn0038244	zf-C2H2	0	0	0	0	0	0	0	0	0	0	0	0	0	0	0	0	0	0	0	0	0	0	0	0	0	0	0	0	0	0	8	8	8	8	0	0	0	0	9	0	10	10	10	10	0	0	0
CG34422	FBgn0085451	ARID	0	0	0	0	0	0	0	2	0	2	0	0	0	0	0	0	0	0	0	0	0	0	0	0	0	0	0	0	0	0	8	8	0	8	0	0	0	0	0	0	10	10	10	0	0	0	0
pfk	FBgn0035405	HTH_psq	0	0	0	0	0	0	0	2	2	2	0	0	3	0	0	0	0	0	0	0	0	0	0	0	0	0	0	0	0	0	0	8	8	8	0	0	0	0	9	0	10	10	10	0	0	0	0
[truncated: 23 more columns]

## Sheet:  1_VIsualPr
gene			VisualPr.4.6	VisualPr.7.8	VisualPr.9.10	VisualPr.11.12	VisualPr.13.16	CNS.4.6	CNS.7.8	CNS.9.10	CNS.11.12	CNS.13.16	Ect_Epi.4.6	Ect_Epi.7.8	Ect_Epi.9.10	Ect_Epi.11.12	Ect_Epi.13.16	SalGl.9.10	SalGl.11.12	SalGl.13.16	Tracheal.9.10	Tracheal.11.12	Tracheal.13.16	FoGut.4.6	FoGut.7.8	FoGut.9.10	FoGut.11.12	FoGut.13.16	SNS.9.10	SNS.11.12	SNS.13.16	Endo_MidGut.4.6	Endo_MidGut.7.8	Endo_MidGut.9.10	Endo_MidGut.11.12	Endo_MidGut.13.16	HiGut.4.6	HiGut.7.8	HiGut.9.10	HiGut.11.12	HiGut.13.16	Meso_Muscle.4.6	Meso_Muscle.7.8	Meso_Muscle.9.10	Meso_Muscle.11.12	Meso_Muscle.13.16	Endocrine_Heart.11.12	Endocrine_Heart.13.16	Blood_Fat.9.10
Doc2	FBgn0035956	T-box	1	1	0	0	0	2	2	2	0	0	3	3	3	3	3	0	0	0	0	0	0	0	0	0	6	0	0	0	0	0	0	0	0	0	9	9	9	9	9	0	0	0	0	0	11	11	0
Doc3	FBgn0035954	T-box	1	1	1	0	0	2	2	2	0	0	3	3	3	3	0	0	0	0	0	0	0	0	0	6	0	0	0	0	0	0	0	0	0	0	9	9	9	9	9	0	0	0	0	0	11	11	0
Doc1	FBgn0028789	T-box	1	1	1	1	0	2	2	2	2	0	3	3	3	3	3	0	0	0	0	0	0	6	6	6	6	6	0	0	0	0	0	0	0	0	9	9	9	9	9	0	0	0	0	0	11	0	0
Blimp-1	FBgn0035625	zf-C2H2	1	1	1	1	0	2	2	0	2	0	3	0	0	0	3	0	0	0	0	0	0	6	6	6	6	6	0	0	0	0	0	0	0	0	0	9	9	9	9	0	0	0	0	0	0	0	0
CG11696	FBgn0030314	AT_hook|zf-C2H2	0	1	1	1	1	0	2	2	2	0	3	3	3	3	0	0	0	0	0	5	5	0	0	0	6	0	0	7	7	0	8	0	0	0	0	9	0	0	0	0	10	10	0	0	0	0	0
l(1)sc	FBgn0002561	HLH	0	0	1	0	0	2	2	2	2	2	3	3	0	0	0	0	0	0	0	0	0	0	0	0	0	0	0	7	7	0	8	8	8	0	0	0	0	0	0	0	0	10	10	0	0	0	0
chn	FBgn0015371	zf-C2H2	1	1	1	1	1	2	2	2	2	2	3	3	3	3	3	0	0	0	0	0	0	0	0	0	0	0	0	0	0	0	0	0	0	0	0	0	0	0	0	10	10	10	10	0	0	0	0
slp1	FBgn0003430	Fork_head	0	1	1	0	0	2	2	2	2	2	3	3	3	3	3	0	0	0	0	0	0	0	0	6	6	6	0	0	0	0	0	0	0	0	0	0	0	0	0	10	10	10	0	0	0	0	12
Optix	FBgn0025360	Homeobox	1	0	0	0	0	2	2	2	2	2	0	0	0	0	3	0	0	0	0	0	0	6	6	6	6	6	0	0	0	0	0	0	0	0	0	0	0	0	0	0	0	0	0	0	0	0	0
hbn	FBgn0008636	Homeobox	0	1	1	0	0	2	2	2	2	2	3	3	0	0	0	0	0	0	0	0	0	6	6	6	6	6	0	0	0	0	0	0	0	0	0	0	0	0	0	0	0	0	0	0	0	0	0
Hmx	FBgn0085448	Homeobox	0	1	1	0	0	2	2	2	2	2	0	0	0	0	0	0	0	0	0	0	0	0	0	0	0	0	0	0	0	0	0	0	0	0	0	0	0	0	0	0	0	0	0	0	0	0	0
toy	FBgn0019650	Homeobox|PAX	1	1	1	1	0	2	2	2	2	2	0	0	0	0	0	0	0	0	0	0	0	0	0	0	0	0	0	0	0	0	0	0	0	0	0	0	0	0	0	0	0	0	0	0	0	0	0
CG9883	FBgn0031435	BEN	1	1	1	0	0	2	2	2	0	0	3	3	0	0	0	0	0	0	0	0	0	0	0	0	0	0	0	0	0	0	0	0	0	0	0	0	0	0	0	0	0	0	0	0	0	0	0
dan	FBgn0039286	HTH_psq_like	1	1	0	0	0	2	2	2	2	2	3	3	0	0	0	0	0	0	0	0	0	0	0	0	0	0	0	0	0	0	0	0	0	0	0	0	0	0	0	0	0	0	0	0	0	0	0
SoxN	FBgn0029123	HMG_box	0	1	1	0	0	2	2	2	2	2	3	3	3	3	3	0	0	0	0	0	0	0	0	0	0	0	0	0	0	0	0	0	0	0	0	0	0	0	0	0	0	0	0	0	0	0	0
Oaz	FBgn0033939	zf-C2H2	0	0	1	0	0	2	2	2	2	2	0	0	3	0	0	0	0	0	0	5	5	0	0	0	0	0	0	0	0	0	0	0	0	0	0	0	0	0	0	0	0	0	0	0	0	0	0
pros	FBgn0004595	Prox1	0	0	1	0	0	2	2	2	2	2	3	3	0	0	3	0	0	0	0	0	0	0	0	0	0	0	0	0	0	0	0	0	0	8	0	0	0	0	0	0	0	0	0	0	0	0	0
Dll	FBgn0000157	Homeobox	1	1	1	0	0	2	2	2	2	2	0	0	0	3	3	0	0	0	0	0	0	0	6	6	6	0	0	0	0	0	0	0	0	0	0	0	0	0	0	0	0	0	0	0	0	0	0
disco	FBgn0000459	zf-C2H2	1	1	1	1	0	0	0	0	0	0	0	3	3	3	0	0	0	0	0	0	0	0	0	6	6	6	0	0	0	8	0	0	0	0	9	9	0	0	0	0	0	0	0	0	0	0	0
so	FBgn0003460	Homeobox	1	1	1	1	0	0	2	0	0	0	0	0	3	3	3	0	0	0	0	0	0	6	6	6	0	0	0	7	7	0	0	0	0	0	0	0	0	0	0	0	10	0	0	0	0	0	0
sens	FBgn0002573	zf-C2H2	0	0	1	0	0	0	0	0	0	0	0	0	3	0	0	0	4	4	0	0	0	0	0	6	0	0	0	0	0	0	0	0	0	0	0	0	0	0	0	0	0	0	0	0	0	0	0
dmrt99B	FBgn0039683	DM	0	0	0	1	1	0	0	2	2	2	0	0	0	0	0	0	0	0	0	0	0	0	0	0	6	6	0	7	7	0	0	0	0	0	0	0	0	0	0	0	0	0	0	0	0	0	0
scro	FBgn0028993	Homeobox	0	0	1	1	1	0	0	0	0	2	0	0	0	0	0	0	0	0	0	0	0	0	6	6	6	6	0	0	0	0	0	0	0	0	0	0	0	0	0	0	0	0	0	0	0	0	0
Rfx	FBgn0020379	RFX_DNA_binding	0	0	0	1	1	0	0	0	2	2	0	0	0	0	0	0	0	0	0	0	0	0	0	0	0	0	0	0	0	0	0	0	0	0	0	0	0	0	0	0	0	0	0	0	0	0	0
gl	FBgn0004618	zf-C2H2	0	0	0	1	1	0	0	0	0	0	0	0	0	0	0	0	0	0	0	0	0	0	0	0	0	0	0	0	0	0	0	0	0	0	0	0	0	0	0	0	0	0	0	0	0	11	0
bi	FBgn0000179	T-box	0	0	1	1	1	0	0	2	2	0	0	0	0	3	0	0	0	0	0	0	0	0	0	0	6	0	0	0	0	0	0	0	0	0	0	0	0	0	0	0	0	0	0	0	0	0	0
HLHmdelta	FBgn0002734	HLH	0	0	0	1	1	0	2	2	2	2	0	3	3	3	0	0	0	0	0	0	0	0	0	0	0	0	7	7	7	0	0	0	0	0	0	0	0	0	0	0	0	0	10	0	0	0	0
HLHmgamma	FBgn0002735	HLH	0	0	0	1	1	0	2	2	2	2	0	3	3	0	0	0	0	0	0	0	0	0	0	0	0	0	0	7	7	0	0	0	8	0	0	0	0	9	0	0	0	0	10	0	0	0	0
E(spl)	FBgn0000591	HLH	0	0	1	1	1	2	2	2	2	2	0	3	3	3	0	0	0	0	0	0	0	0	0	0	0	0	7	7	7	0	0	8	8	0	0	0	0	0	0	0	0	0	0	0	0	0	0
HLHm5	FBgn0002631	HLH	0	0	0	1	1	2	2	2	2	0	0	3	3	3	0	0	0	0	0	0	0	0	0	0	0	0	0	0	0	0	0	0	0	0	0	0	0	0	0	0	0	0	0	0	0	0	0
CG13894	FBgn0035157	THAP	0	0	0	1	0	2	2	2	2	2	3	0	3	3	3	0	0	0	0	0	0	0	0	0	0	0	0	0	0	0	0	0	0	0	0	0	0	0	0	0	0	0	0	0	0	0	0
HLHm7	FBgn0002633	HLH	0	0	0	1	1	0	2	2	0	2	3	3	3	3	3	0	0	0	0	0	0	0	0	0	0	6	0	0	0	0	0	0	0	0	0	0	0	0	9	0	0	0	0	0	0	0	0
mld	FBgn0083077	zf-C2H2	0	0	1	0	1	0	2	2	0	0	0	0	0	0	3	0	0	0	0	5	5	0	0	0	6	6	0	0	0	0	0	0	0	0	0	0	0	0	0	0	0	0	0	0	0	0	0
[truncated: 23 more columns]

## Sheet: 2_CNS
gene			VisualPr.4.6	VisualPr.7.8	VisualPr.9.10	VisualPr.11.12	VisualPr.13.16	CNS.4.6	CNS.7.8	CNS.9.10	CNS.11.12	CNS.13.16	Ect_Epi.4.6	Ect_Epi.7.8	Ect_Epi.9.10	Ect_Epi.11.12	Ect_Epi.13.16	SalGl.9.10	SalGl.11.12	SalGl.13.16	Tracheal.9.10	Tracheal.11.12	Tracheal.13.16	FoGut.4.6	FoGut.7.8	FoGut.9.10	FoGut.11.12	FoGut.13.16	SNS.9.10	SNS.11.12	SNS.13.16	Endo_MidGut.4.6	Endo_MidGut.7.8	Endo_MidGut.9.10	Endo_MidGut.11.12	Endo_MidGut.13.16	HiGut.4.6	HiGut.7.8	HiGut.9.10	HiGut.11.12	HiGut.13.16	Meso_Muscle.4.6	Meso_Muscle.7.8	Meso_Muscle.9.10	Meso_Muscle.11.12	Meso_Muscle.13.16	Endocrine_Heart.11.12	Endocrine_Heart.13.16	Blood_Fat.9.10
C15	FBgn0004863	Homeobox	0	0	0	0	0	0	0	0	0	2	3	3	3	3	3	0	0	0	0	0	0	0	0	0	0	0	0	0	0	0	0	0	0	0	0	0	0	0	0	0	0	0	0	0	0	0	0
ush	FBgn0003963	zf-C2H2	0	0	0	0	0	0	2	0	0	2	3	3	3	3	3	0	0	0	0	0	0	0	0	0	0	0	0	0	0	0	0	0	0	8	0	0	0	0	0	0	10	10	10	0	0	0	0
net	FBgn0002931	HLH	0	0	0	0	0	2	0	0	0	0	3	3	0	0	0	0	4	4	0	0	0	0	0	0	0	0	0	0	0	0	0	0	0	0	0	0	0	0	0	10	10	10	10	0	0	0	0
retn	FBgn0004795	ARID	0	0	0	0	0	2	2	0	0	0	0	3	0	0	0	0	0	0	0	0	0	0	0	0	0	0	0	7	7	0	0	0	0	0	0	0	0	0	0	0	0	10	10	10	0	0	0
CG34422	FBgn0085451	ARID	0	0	0	0	0	0	0	2	0	2	0	0	0	0	0	0	0	0	0	0	0	0	0	0	0	0	0	0	0	0	8	8	0	8	0	0	0	0	0	0	10	10	10	0	0	0	0
Mes4	FBgn0034726	CBFA_NFYB_domain	0	0	0	0	0	0	0	0	2	2	0	0	0	0	0	0	0	0	0	0	0	0	0	0	0	0	0	0	0	8	8	0	0	8	0	0	0	0	0	10	10	10	10	0	0	0	0
CG1620	FBgn0033183	Myb_DNA-binding	0	0	0	0	0	0	0	0	2	2	3	0	0	0	0	0	0	0	0	0	0	0	0	0	0	0	0	0	0	0	8	8	0	0	0	0	0	0	0	0	10	10	0	0	0	0	0
slou	FBgn0002941	Homeobox	0	0	0	0	0	0	0	0	2	2	3	0	0	0	0	0	0	0	0	0	0	0	0	0	0	0	0	0	7	0	0	0	0	0	0	0	0	0	0	0	10	10	10	10	0	0	0
CG11247	FBgn0037120	zf-C2H2	0	0	0	0	0	0	0	2	2	2	3	0	0	0	0	0	0	0	0	0	0	0	0	0	0	6	0	0	0	0	8	8	8	8	0	0	0	0	0	0	10	10	10	10	0	0	0
Ubx	FBgn0003944	Homeobox	0	0	0	0	0	2	0	2	2	2	3	3	3	0	0	0	0	0	0	0	0	0	0	0	0	0	0	0	0	0	0	0	0	0	0	0	0	0	0	10	10	10	10	0	0	11	0
gt	FBgn0001150	bZIP	0	0	0	0	0	2	2	2	2	2	3	0	0	0	0	0	0	0	0	0	0	0	0	0	0	0	0	0	0	0	0	0	0	0	0	0	0	0	0	10	10	10	10	0	11	0	0
Six4	FBgn0027364	Homeobox	0	0	0	0	0	2	2	2	2	2	0	3	0	0	0	0	0	0	0	0	0	0	0	0	0	0	0	0	0	0	0	0	0	0	0	0	0	0	0	0	10	10	10	0	0	0	0
zfh1	FBgn0004606	Homeobox|zf-C2H2	0	0	0	0	0	0	0	2	2	2	0	3	0	0	3	0	0	0	0	0	0	0	0	0	0	0	0	0	0	0	8	0	0	0	0	0	0	0	0	10	10	10	10	0	0	11	0
opa	FBgn0003002	zf-C2H2	0	0	0	0	0	0	0	2	2	2	3	3	3	3	3	0	0	0	0	0	0	0	0	0	0	0	0	0	0	0	0	0	0	8	0	0	0	0	0	10	10	0	10	10	0	0	0
tsh	FBgn0003866	zf-C2H2	0	0	0	0	0	0	0	0	2	2	3	3	3	3	3	0	0	0	0	0	0	0	0	0	0	0	0	0	0	0	0	0	0	8	0	0	0	0	0	10	10	10	10	10	0	0	0
Abd-B	FBgn0000015	Homeobox	0	0	0	0	0	0	0	2	2	2	3	3	3	3	3	0	0	0	0	5	5	0	0	0	0	0	0	0	0	0	0	0	0	0	0	0	0	0	9	10	10	10	10	10	11	11	0
Antp	FBgn0260642	Homeobox	0	0	0	0	0	0	0	2	2	2	3	3	3	3	3	0	0	0	0	0	0	0	0	0	0	0	0	0	0	0	0	0	0	0	0	0	0	0	0	10	10	10	10	0	0	11	0
abd-A	FBgn0000014	Homeobox	0	0	0	0	0	0	0	0	2	2	3	3	3	3	3	0	0	0	0	0	0	0	0	0	0	0	0	0	0	0	0	0	0	0	0	0	0	0	0	0	10	10	10	0	11	11	0
eve	FBgn0000606	Homeobox	0	0	0	0	0	0	0	0	2	0	3	3	3	3	3	0	0	0	0	0	0	0	0	0	0	0	0	0	0	0	0	0	0	0	0	0	0	0	0	10	0	0	0	0	11	11	0
Dfd	FBgn0000439	Homeobox	0	0	0	0	0	0	0	0	2	2	3	3	3	3	3	0	0	0	0	0	0	0	0	0	0	6	0	0	0	0	0	0	0	0	0	0	0	0	0	10	10	10	0	0	0	0	0
Mes2	FBgn0037207	MADF	0	0	0	0	0	0	0	0	2	2	0	0	0	3	3	0	0	0	0	0	0	6	0	0	0	0	0	0	0	8	8	8	0	0	0	0	0	0	0	10	10	10	10	0	0	11	0
gcm	FBgn0014179	GCM	0	0	0	0	0	0	0	0	2	2	0	0	3	3	0	0	0	0	0	0	0	0	0	0	0	0	0	0	0	0	0	0	0	0	0	0	0	0	0	10	10	0	0	0	0	0	12
sna	FBgn0003448	zf-C2H2	0	0	0	0	0	0	0	2	2	2	0	0	3	3	0	0	0	0	0	0	0	0	0	0	0	0	0	0	0	8	8	0	0	0	0	0	0	0	0	10	10	0	0	0	0	0	0
dpn	FBgn0010109	HLH	0	0	0	0	0	2	2	2	2	2	3	3	3	3	0	0	0	0	0	0	0	0	0	0	0	0	0	0	0	0	0	0	8	0	0	9	9	0	0	10	10	0	0	0	0	0	0
run	FBgn0003300	Runt	0	0	0	0	0	2	2	2	2	2	3	3	3	3	0	0	0	0	0	0	0	0	0	0	0	0	0	0	0	0	0	0	0	0	9	9	9	0	0	10	0	0	0	0	0	0	0
prd	FBgn0003145	Homeobox|PAX	0	0	0	0	0	0	2	0	0	0	3	3	3	3	0	0	0	0	0	0	0	0	0	6	6	0	0	0	0	0	0	0	0	0	0	0	0	0	0	10	0	0	0	0	0	0	0
dve	FBgn0020307	Homeobox	0	0	0	0	0	0	2	2	2	2	3	0	3	3	0	0	0	0	0	0	0	0	6	6	6	6	0	0	0	0	8	8	8	8	0	0	0	0	0	0	0	0	0	0	0	0	0
pdm2	FBgn0004394	Homeobox|Pou	0	0	0	0	0	2	2	2	2	2	3	3	3	3	0	0	0	0	0	0	0	0	0	0	6	6	0	0	0	0	0	8	8	8	0	0	0	0	0	0	0	0	0	0	0	0	0
CG3838	FBgn0032130	BESS	0	0	0	0	0	2	2	2	2	2	3	3	3	0	0	0	0	0	0	0	0	0	0	0	0	6	0	0	0	0	8	8	0	8	0	0	0	0	0	0	10	0	0	0	0	0	0
esg	FBgn0001981	zf-C2H2	0	0	0	0	0	2	2	2	2	2	3	3	3	3	3	0	0	0	0	0	0	0	0	0	0	6	0	0	0	0	0	8	8	8	0	0	0	0	0	0	0	0	0	0	0	0	0
CG13624	FBgn0039209	bZIP	0	0	0	0	0	0	2	2	2	2	0	3	3	0	0	0	0	0	0	0	0	0	0	0	0	0	0	0	0	0	0	8	8	0	0	0	0	0	0	0	0	0	0	0	0	0	0
CG13894	FBgn0035157	THAP	0	0	0	1	0	2	2	2	2	2	3	0	3	3	3	0	0	0	0	0	0	0	0	0	0	0	0	0	0	0	0	0	0	0	0	0	0	0	0	0	0	0	0	0	0	0	0
CG16778	FBgn0003715	HTH_psq	0	0	0	0	0	2	2	2	2	2	3	0	0	3	0	0	0	0	0	0	0	0	0	0	0	0	0	0	0	0	0	0	0	0	0	0	0	0	0	0	0	0	0	0	0	0	0
ci	FBgn0004859	zf-C2H2	0	0	0	0	0	2	2	2	0	0	3	3	3	3	3	0	0	0	0	0	0	0	0	0	0	0	0	0	0	0	0	0	0	0	0	0	0	0	0	0	0	0	0	0	0	0	0
grh	FBgn0259211	CP2	0	0	0	0	0	2	2	0	0	0	3	3	0	3	3	0	0	0	0	5	0	0	0	0	0	0	0	0	0	0	0	0	0	0	0	0	0	0	0	0	0	0	0	0	0	0	0
SoxN	FBgn0029123	HMG_box	0	1	1	0	0	2	2	2	2	2	3	3	3	3	3	0	0	0	0	0	0	0	0	0	0	0	0	0	0	0	0	0	0	0	0	0	0	0	0	0	0	0	0	0	0	0	0
btd	FBgn0000233	zf-C2H2	0	0	0	0	0	2	2	2	2	2	0	0	3	3	3	0	0	0	0	0	0	0	0	0	0	0	0	0	0	0	0	0	0	0	0	0	0	0	0	0	0	0	0	0	0	0	0
Scr	FBgn0003339	Homeobox	0	0	0	0	0	0	0	2	0	2	3	3	3	3	3	4	0	0	0	0	0	0	0	0	0	0	0	0	0	0	0	0	0	0	0	0	0	0	0	0	0	0	0	0	0	0	0
D	FBgn0000411	HMG_box	0	0	0	0	0	2	2	2	2	2	3	3	3	3	3	0	0	4	0	0	0	0	0	0	0	0	0	0	0	0	0	0	0	0	9	9	9	9	9	0	0	0	0	0	0	0	0
salm	FBgn0004579	zf-C2H2	0	0	0	0	0	2	2	2	2	2	3	3	3	3	3	0	0	0	0	5	5	0	0	0	0	0	0	0	0	0	0	0	0	0	9	9	0	0	0	0	0	0	0	10	0	0	0
HLHmdelta	FBgn0002734	HLH	0	0	0	1	1	0	2	2	2	2	0	3	3	3	0	0	0	0	0	0	0	0	0	0	0	0	7	7	7	0	0	0	0	0	0	0	0	0	0	0	0	0	10	0	0	0	0
HLHmgamma	FBgn0002735	HLH	0	0	0	1	1	0	2	2	2	2	0	3	3	0	0	0	0	0	0	0	0	0	0	0	0	0	0	7	7	0	0	0	8	0	0	0	0	9	0	0	0	0	10	0	0	0	0
E(spl)	FBgn0000591	HLH	0	0	1	1	1	2	2	2	2	2	0	3	3	3	0	0	0	0	0	0	0	0	0	0	0	0	7	7	7	0	0	8	8	0	0	0	0	0	0	0	0	0	0	0	0	0	0
l(1)sc	FBgn0002561	HLH	0	0	1	0	0	2	2	2	2	2	3	3	0	0	0	0	0	0	0	0	0	0	0	0	0	0	0	7	7	0	8	8	8	0	0	0	0	0	0	0	0	10	10	0	0	0	0
ab	FBgn0259750	zf-C2H2	0	0	0	0	0	0	2	2	2	2	0	0	0	3	3	0	0	0	0	0	0	6	6	6	0	0	0	7	7	0	0	0	0	0	0	0	0	0	0	0	0	10	10	10	0	0	0
so	FBgn0003460	Homeobox	1	1	1	1	0	0	2	0	0	0	0	0	3	3	3	0	0	0	0	0	0	6	6	6	0	0	0	7	7	0	0	0	0	0	0	0	0	0	0	0	10	0	0	0	0	0	0
Dll	FBgn0000157	Homeobox	1	1	1	0	0	2	2	2	2	2	0	0	0	3	3	0	0	0	0	0	0	0	6	6	6	0	0	0	0	0	0	0	0	0	0	0	0	0	0	0	0	0	0	0	0	0	0
ems	FBgn0000576	Homeobox	0	0	0	0	0	2	2	2	2	2	0	3	3	3	3	0	0	0	5	5	5	0	6	6	6	6	0	0	0	0	0	0	0	0	0	0	0	0	0	0	0	0	0	0	0	0	0
chn	FBgn0015371	zf-C2H2	1	1	1	1	1	2	2	2	2	2	3	3	3	3	3	0	0	0	0	0	0	0	0	0	0	0	0	0	0	0	0	0	0	0	0	0	0	0	0	10	10	10	10	0	0	0	0
slp1	FBgn0003430	Fork_head	0	1	1	0	0	2	2	2	2	2	3	3	3	3	3	0	0	0	0	0	0	0	0	6	6	6	0	0	0	0	0	0	0	0	0	0	0	0	0	10	10	10	0	0	0	0	12
CG11696	FBgn0030314	AT_hook|zf-C2H2	0	1	1	1	1	0	2	2	2	0	3	3	3	3	0	0	0	0	0	5	5	0	0	0	6	0	0	7	7	0	8	0	0	0	0	9	0	0	0	0	10	10	0	0	0	0	0
CG12391	FBgn0033581	zf-C2H2	0	0	0	0	0	0	0	2	2	2	0	3	0	0	0	0	0	0	0	0	0	0	0	0	0	0	0	0	0	0	0	8	8	8	0	0	0	0	0	0	10	10	10	10	0	0	0
pfk	FBgn0035405	HTH_psq	0	0	0	0	0	0	0	2	2	2	0	0	3	0	0	0	0	0	0	0	0	0	0	0	0	0	0	0	0	0	0	8	8	8	0	0	0	0	9	0	10	10	10	0	0	0	0
mod(mdg4)	FBgn0002781	BEN|FLYWCH	0	0	0	0	0	0	2	2	2	2	0	0	0	0	0	0	0	0	0	0	0	0	0	0	6	0	0	0	0	0	8	0	8	8	0	9	0	0	0	0	10	10	10	0	0	0	0
row	FBgn0033998	AT_hook	0	0	0	0	0	0	2	2	2	2	0	3	3	0	0	0	0	0	0	0	0	0	6	6	6	0	0	0	0	0	8	8	8	8	0	9	9	9	9	0	10	10	10	0	0	0	0
Med	FBgn0011655	MH1	0	0	0	0	0	0	0	2	2	2	0	0	3	3	0	0	0	0	0	0	0	0	0	0	6	6	0	0	0	0	0	0	0	8	0	0	0	9	9	0	0	0	0	0	0	0	0
vfl	FBgn0259789	zf-C2H2	0	0	0	0	0	0	0	0	2	2	0	0	0	3	3	0	0	0	0	0	5	0	0	0	6	6	0	0	0	0	0	0	8	8	0	0	0	9	9	0	0	0	0	0	0	0	0
Trl	FBgn0013263	GAGA	0	0	0	0	0	0	0	0	0	2	0	0	3	3	0	0	0	4	0	5	0	0	0	0	6	6	0	0	0	0	0	0	8	8	0	0	0	9	9	0	0	0	10	10	0	0	0
su(Hw)	FBgn0003567	zf-C2H2	0	0	0	0	0	0	2	2	2	2	0	0	0	0	0	0	4	4	0	0	0	0	0	0	6	6	0	0	0	0	0	0	8	8	0	0	0	9	9	0	0	0	10	0	0	0	0
HLH106	FBgn0261283	HLH	0	0	0	0	0	0	0	0	0	2	0	0	0	0	0	0	0	0	0	0	0	0	0	0	0	6	0	0	0	0	0	0	8	8	0	0	0	9	9	0	0	0	0	0	0	11	0
Lag1	FBgn0040918	Homeobox	0	0	0	0	0	0	0	0	2	2	0	0	0	0	0	0	0	0	0	0	5	0	0	0	6	6	0	0	0	0	8	8	8	8	0	0	0	9	9	0	10	10	10	0	0	0	0
ap	FBgn0000099	Homeobox	0	0	0	0	0	0	0	0	2	2	0	0	3	3	0	0	0	0	0	0	0	0	0	0	6	6	0	0	0	0	0	0	0	0	0	0	0	9	9	0	0	0	10	10	0	0	0
CG1663	FBgn0033449	zf-C2H2	0	0	0	0	0	2	2	2	2	2	0	0	0	0	0	0	0	0	0	0	0	6	6	6	6	6	0	0	0	0	0	8	8	8	0	0	0	0	0	0	0	0	10	0	0	0	0
lab	FBgn0002522	Homeobox	0	0	0	0	0	0	0	2	2	2	0	3	0	0	0	0	0	0	0	0	0	6	6	6	6	6	0	0	0	8	8	8	8	8	0	0	0	0	0	0	0	0	0	0	0	0	0
croc	FBgn0014143	Fork_head	0	0	0	0	0	0	2	2	2	2	0	0	0	0	0	0	0	0	0	0	0	6	6	6	6	6	0	0	0	8	0	0	0	0	0	0	0	0	9	0	0	0	10	10	0	0	0
Lim1	FBgn0026411	Homeobox	0	0	0	0	0	0	0	0	0	2	0	0	0	0	0	0	0	0	0	0	0	6	6	6	6	6	0	0	0	0	0	0	0	0	0	0	0	0	0	0	0	0	0	0	0	0	0
scro	FBgn0028993	Homeobox	0	0	1	1	1	0	0	0	0	2	0	0	0	0	0	0	0	0	0	0	0	0	6	6	6	6	0	0	0	0	0	0	0	0	0	0	0	0	0	0	0	0	0	0	0	0	0
ato	FBgn0010433	HLH	0	0	0	0	0	0	0	0	0	2	0	3	3	0	0	0	0	0	0	0	0	0	6	6	6	0	0	0	0	0	0	0	0	0	0	0	0	0	0	0	0	0	0	0	0	0	0
CG11152	FBgn0039937	Fork_head	0	0	0	0	0	2	2	2	2	2	0	0	0	0	0	0	0	0	0	0	0	6	6	6	6	6	0	0	0	0	0	0	0	0	0	0	0	0	0	0	0	0	0	0	0	0	0
Optix	FBgn0025360	Homeobox	1	0	0	0	0	2	2	2	2	2	0	0	0	0	3	0	0	0	0	0	0	6	6	6	6	6	0	0	0	0	0	0	0	0	0	0	0	0	0	0	0	0	0	0	0	0	0
Mitf	FBgn0067895	HLH	0	0	0	0	0	2	2	2	2	2	0	0	0	3	3	0	0	0	0	0	0	0	0	0	6	6	0	0	0	0	0	0	0	0	0	0	0	0	0	0	0	0	0	0	0	0	0
oc	FBgn0004102	Homeobox	0	0	0	0	0	2	2	2	2	2	0	0	0	3	3	0	0	0	0	0	0	0	0	6	6	6	0	0	0	0	0	0	0	0	0	0	0	0	0	0	0	0	0	0	0	0	0
CG14962	FBgn0035407	zf-C2H2	0	0	0	0	0	2	2	2	2	2	0	0	0	0	0	0	0	0	0	0	0	0	0	0	6	6	0	0	0	0	0	0	0	0	0	0	0	0	0	0	0	0	0	0	0	0	0
Rx	FBgn0020617	Homeobox	0	0	0	0	0	2	2	2	2	2	0	0	0	0	3	0	0	0	0	0	0	0	0	0	6	6	0	0	0	0	0	0	0	0	0	0	0	0	0	0	0	0	0	0	0	11	0
HGTX	FBgn0040318	Homeobox	0	0	0	0	0	2	2	2	2	2	0	0	3	0	0	0	0	0	0	0	0	0	0	6	6	6	0	0	0	0	0	0	8	0	0	0	0	0	0	0	0	0	0	0	0	0	0
mirr	FBgn0014343	Homeobox	0	0	0	0	0	0	0	2	2	2	0	3	3	3	0	0	0	0	0	0	0	6	6	0	6	6	0	0	0	0	0	0	0	0	0	0	0	0	0	0	0	0	0	0	0	0	0
nub	FBgn0085424	Homeobox|Pou	0	0	0	0	0	0	0	2	2	2	3	3	3	0	0	0	0	0	0	0	0	6	6	0	6	6	0	0	0	0	0	0	8	8	0	0	0	0	0	0	0	0	0	0	0	0	0
hbn	FBgn0008636	Homeobox	0	1	1	0	0	2	2	2	2	2	3	3	0	0	0	0	0	0	0	0	0	6	6	6	6	6	0	0	0	0	0	0	0	0	0	0	0	0	0	0	0	0	0	0	0	0	0
HLHm5	FBgn0002631	HLH	0	0	0	1	1	2	2	2	2	0	0	3	3	3	0	0	0	0	0	0	0	0	0	0	0	0	0	0	0	0	0	0	0	0	0	0	0	0	0	0	0	0	0	0	0	0	0
bi	FBgn0000179	T-box	0	0	1	1	1	0	0	2	2	0	0	0	0	3	0	0	0	0	0	0	0	0	0	0	6	0	0	0	0	0	0	0	0	0	0	0	0	0	0	0	0	0	0	0	0	0	0
HLHm3	FBgn0002609	HLH	0	0	0	0	0	0	0	2	2	0	0	0	3	3	3	0	0	0	0	0	0	0	0	0	6	0	0	0	0	0	0	0	8	8	0	0	0	0	9	0	0	0	10	0	0	0	0
HLHmbeta	FBgn0002733	HLH	0	0	0	0	0	0	2	2	2	0	0	3	3	3	3	0	0	0	0	0	0	0	0	0	0	6	0	0	0	0	0	0	0	8	0	0	0	0	9	0	0	0	0	0	0	0	0
btn	FBgn0014949	Homeobox	0	0	0	0	0	2	0	0	2	2	3	3	3	3	3	0	0	0	0	0	0	0	0	0	6	6	0	0	0	0	0	0	0	0	0	0	0	0	0	0	0	0	0	0	0	0	0
fd96Cb	FBgn0004898	Fork_head	0	0	0	0	0	0	0	0	2	2	3	3	3	3	3	0	0	0	0	0	0	0	0	0	6	0	0	0	0	0	0	0	0	0	0	0	0	0	0	0	0	0	0	0	0	0	0
Sp1	FBgn0020378	zf-C2H2	0	0	0	0	0	0	0	2	2	2	0	0	3	3	3	0	0	0	0	0	0	0	0	0	6	6	0	0	0	0	0	0	0	0	0	0	0	0	0	0	0	0	0	0	0	0	0
esn	FBgn0028642	zf-C2H2	0	0	0	0	0	0	0	2	2	2	0	0	3	3	3	0	0	0	0	0	0	0	0	0	6	6	0	0	0	0	0	0	0	0	0	0	0	9	9	0	0	0	0	0	0	0	0
tio	FBgn0028979	zf-C2H2	0	0	0	0	0	0	0	0	2	2	0	3	3	3	3	0	0	0	0	0	0	0	0	0	6	6	0	0	0	0	0	0	0	0	0	0	9	9	9	0	0	0	0	0	0	0	0
gce	FBgn0030627	HLH	0	0	0	0	0	0	0	0	2	0	0	0	3	3	3	0	0	0	0	0	0	0	6	6	6	6	0	0	0	8	8	0	0	0	0	0	0	0	0	0	0	0	0	0	0	0	0
Stat92E	FBgn0016917	STAT_bind	0	0	0	0	0	0	2	2	0	0	0	0	3	3	0	0	0	0	0	5	0	0	0	0	6	6	0	0	0	0	0	0	8	8	0	0	0	9	9	0	0	0	0	10	0	0	0
elB	FBgn0004858	zf-C2H2	0	0	0	0	0	0	0	2	0	0	0	0	0	3	3	0	0	0	0	5	5	0	0	0	0	6	0	0	0	0	0	0	0	8	0	0	0	9	9	0	0	0	0	0	0	0	0
mld	FBgn0083077	zf-C2H2	0	0	1	0	1	0	2	2	0	0	0	0	0	0	3	0	0	0	0	5	5	0	0	0	6	6	0	0	0	0	0	0	0	0	0	0	0	0	0	0	0	0	0	0	0	0	0
lbe	FBgn0011278	Homeobox	0	0	0	0	0	0	0	0	0	2	0	0	0	3	3	0	0	0	0	0	0	0	0	0	0	0	0	0	0	0	0	0	0	0	0	0	0	0	0	0	0	0	0	0	11	11	0
lbl	FBgn0008651	Homeobox	0	0	0	0	0	0	0	0	0	2	0	0	0	3	3	0	0	0	0	0	0	0	0	0	0	0	0	0	0	0	0	0	0	0	0	0	0	0	0	0	0	0	0	0	11	11	0
pdm3	FBgn0033288	Homeobox|Pou	0	0	0	0	0	0	0	0	2	2	0	0	0	0	0	0	0	0	0	0	0	0	0	0	0	0	0	0	0	0	0	0	0	0	0	0	0	0	0	0	0	0	0	0	11	11	0
jumu	FBgn0015396	Fork_head	0	0	0	0	0	0	0	0	2	2	0	0	0	3	3	0	0	0	0	0	0	0	0	0	0	0	0	0	0	0	0	0	0	0	0	0	0	0	0	0	0	0	0	0	11	11	0
vvl	FBgn0086680	Homeobox|Pou	0	0	0	0	0	0	0	0	2	2	3	0	3	3	3	0	0	0	5	5	0	0	0	0	0	6	0	7	7	0	0	0	0	0	0	0	0	0	9	0	0	0	0	0	11	11	0
kn	FBgn0001319	TIG	0	0	0	0	0	0	0	0	2	2	0	0	0	0	0	0	0	0	0	0	0	6	6	0	0	0	0	7	7	0	0	0	0	0	0	0	0	0	0	0	10	10	0	0	11	11	0
sc	FBgn0004170	HLH	0	0	0	0	0	0	0	2	2	0	0	0	3	0	0	0	0	0	0	0	0	6	0	0	6	0	0	7	7	8	8	8	8	8	0	0	0	0	0	0	0	0	0	0	0	11	0
CG11456	FBgn0037031	zf-C2H2	0	0	0	0	0	0	0	0	2	2	0	0	0	0	0	0	0	0	0	0	0	0	0	0	0	0	0	0	0	0	0	0	0	0	0	0	0	0	0	0	0	0	0	0	0	0	0
fu2	FBgn0029173	zf-C2H2	0	0	0	0	0	0	0	0	2	2	0	0	0	0	0	0	0	0	0	0	0	0	0	0	0	0	0	0	0	0	0	8	8	8	0	0	0	0	0	0	0	0	10	10	0	0	0
Smox	FBgn0025800	MH1	0	0	0	0	0	0	0	0	0	2	0	0	0	0	3	0	0	0	0	0	0	0	0	0	0	0	0	0	0	0	0	0	0	8	0	0	0	0	0	0	0	0	0	10	0	0	0
CG10979	FBgn0037379	zf-C2H2	0	0	0	0	0	2	2	0	2	2	3	3	0	0	0	0	0	0	0	0	0	0	0	0	0	0	0	0	0	0	0	0	8	8	0	0	0	0	0	0	0	0	10	0	0	0	0
CG14711	FBgn0037922	zf-C2H2	0	0	0	0	0	2	0	0	0	0	0	0	0	0	0	0	0	0	0	0	0	0	0	0	0	0	0	0	0	0	0	0	0	0	0	0	0	0	0	0	0	0	0	0	0	0	0
aop	FBgn0000097	Ets	0	0	0	0	0	2	0	0	0	0	3	0	0	0	0	0	0	0	0	0	0	0	0	0	0	0	0	0	0	0	0	0	0	0	0	0	0	0	0	0	0	0	0	0	0	0	0
cic	FBgn0028386	HMG_box	0	0	0	0	0	0	0	2	0	0	0	0	3	0	0	0	0	0	0	0	0	0	0	6	0	0	0	0	0	0	0	0	0	0	0	0	0	0	0	0	0	0	0	0	0	0	0
Bgb	FBgn0013753	CBF-beta	0	0	0	0	0	0	0	0	2	2	0	0	0	0	0	0	0	0	0	0	0	0	0	0	0	0	0	0	0	0	0	0	0	8	0	0	0	0	9	0	0	0	0	0	0	0	0
Ssrp	FBgn0010278	HMG_box	0	0	0	0	0	0	0	0	2	2	0	0	0	0	0	0	0	0	0	0	0	0	0	0	0	0	0	0	0	0	0	0	0	8	0	0	0	0	9	0	0	0	0	0	0	0	0
exd	FBgn0000611	Homeobox	0	0	0	0	0	0	0	0	0	2	0	0	0	0	0	0	0	0	0	0	0	0	0	0	0	0	0	0	0	0	0	0	0	8	0	0	0	0	9	0	0	0	0	10	0	0	0
Su(var)2-HP2	FBgn0026427	AT_hook	0	0	0	0	0	0	0	0	0	2	0	0	0	0	0	0	0	0	0	0	0	0	0	0	0	0	0	0	0	0	0	0	0	0	0	0	0	0	0	0	0	0	0	0	0	0	0
pad	FBgn0038418	zf-C2H2	0	0	0	0	0	0	0	0	0	2	0	0	0	0	0	0	0	0	0	0	0	0	0	0	0	0	0	0	0	0	0	0	0	0	0	0	0	0	0	0	0	0	0	0	0	0	0
G9a	FBgn0040372	AT_hook	0	0	0	0	0	0	0	0	0	2	0	0	0	0	0	0	0	0	0	0	0	0	0	0	0	0	0	0	0	0	0	0	0	0	0	0	0	0	0	0	0	0	0	0	0	0	0
CG9797	FBgn0037621	zf-C2H2	0	0	0	0	0	0	0	0	0	2	0	0	0	0	0	0	0	0	0	0	0	0	0	0	0	0	0	0	0	0	0	0	0	0	0	0	0	0	0	0	0	0	0	0	0	0	0
CG6254	FBgn0037794	zf-C2H2	0	0	0	0	0	0	0	0	0	2	0	0	0	0	0	0	0	0	0	0	0	0	0	0	0	0	0	0	0	0	0	0	0	0	0	0	0	0	0	0	0	0	0	0	0	0	0
CG18011	FBgn0033491	zf-C2H2	0	0	0	0	0	0	0	0	0	2	0	0	0	0	0	0	0	0	0	0	0	0	0	0	0	0	0	0	0	0	0	0	0	0	0	0	0	0	0	0	0	0	0	0	0	0	0
CG17612	FBgn0031597	zf-C2H2	0	0	0	0	0	0	0	0	0	2	0	0	0	0	0	0	0	0	0	0	0	0	0	0	0	0	0	0	0	0	0	0	0	0	0	0	0	0	0	0	0	0	0	0	0	0	0
CG12942	FBgn0033569	zf-C2H2	0	0	0	0	0	0	0	0	0	2	0	0	0	0	0	0	0	0	0	0	0	0	0	0	0	0	0	0	0	0	0	0	0	0	0	0	0	0	0	0	0	0	0	0	0	0	0
cg	FBgn0000289	zf-C2H2	0	0	0	0	0	0	0	0	0	2	0	0	0	0	0	0	0	0	0	0	0	0	0	0	0	0	0	0	0	0	0	0	0	8	0	0	0	0	0	0	0	0	0	0	0	0	0
gfzf	FBgn0250732	FLYWCH	0	0	0	0	0	0	0	0	0	2	0	0	0	0	0	0	0	0	0	0	0	0	0	0	0	0	0	0	0	0	0	0	0	8	0	0	0	0	0	0	0	0	0	0	0	0	0
Taf1	FBgn0010355	AT_hook	0	0	0	0	0	0	0	0	0	2	0	0	0	0	0	0	0	0	0	0	0	0	0	0	0	0	0	0	0	0	0	0	0	8	0	0	0	0	0	0	0	0	0	0	0	0	0
Bap170	FBgn0042085	ARID	0	0	0	0	0	0	0	0	0	2	0	0	0	0	0	0	0	0	0	0	0	0	0	0	0	0	0	0	0	0	0	0	0	8	0	0	0	0	0	0	0	0	0	0	0	0	0
Ada2b	FBgn0037555	Myb_DNA-binding	0	0	0	0	0	0	0	0	0	2	0	0	0	0	0	0	0	0	0	0	0	0	0	0	0	0	0	0	0	0	0	0	0	8	0	0	0	0	0	0	0	0	0	0	0	0	0
CG5591	FBgn0034926	HMG_box	0	0	0	0	0	0	0	0	0	2	0	0	0	0	0	0	0	0	0	0	0	0	0	0	0	0	0	0	0	0	0	0	0	8	0	0	0	0	0	0	0	0	0	0	0	0	0
Jarid2	FBgn0036004	ARID|AT_hook	0	0	0	0	0	0	0	0	0	2	0	0	0	0	0	0	0	0	0	0	0	0	0	0	0	0	0	0	0	0	0	0	0	8	0	0	0	0	0	0	0	0	0	0	0	0	0
CG17385	FBgn0033934	zf-C2H2	0	0	0	0	0	0	0	0	0	2	0	0	0	0	0	0	0	0	0	0	0	0	0	0	0	0	0	0	0	0	0	0	0	8	0	0	0	0	0	0	0	0	0	0	0	0	0
chm	FBgn0028387	zf-C2HC	0	0	0	0	0	0	0	0	0	2	0	0	0	0	0	0	0	0	0	0	0	0	0	0	0	0	0	0	0	0	0	0	0	0	0	0	0	0	0	0	0	0	0	0	0	0	0
woc	FBgn0010328	AT_hook	0	0	0	0	0	0	0	0	0	2	0	0	0	0	0	0	0	0	0	0	0	0	0	0	0	0	0	0	0	0	0	0	0	0	0	0	0	0	0	0	0	0	0	0	0	0	0
Nf-YB	FBgn0032816	CBFA/NFYB_topo|CBFA_NFYB_domain	0	0	0	0	0	0	0	0	0	2	0	0	0	0	0	0	0	0	0	0	0	0	0	0	0	0	0	0	0	0	0	0	0	0	0	0	0	0	0	0	0	0	0	0	0	0	0
Nf-YA	FBgn0035993	CBFB_NFYA	0	0	0	0	0	0	0	0	0	2	0	0	0	0	0	0	0	0	0	0	0	0	0	0	0	0	0	0	0	0	0	0	0	0	0	0	0	0	0	0	0	0	0	0	0	0	0
Dsp1	FBgn0011764	HMG_box	0	0	0	0	0	0	0	0	0	2	0	0	0	0	0	0	0	0	0	0	0	0	0	0	0	0	0	0	0	0	0	0	0	0	0	0	0	0	0	0	0	0	0	0	0	0	0
Dek	FBgn0026533	AT_hook	0	0	0	0	0	0	0	0	0	2	0	0	0	0	0	0	0	0	0	0	0	0	0	0	0	0	0	0	0	0	0	0	0	0	0	0	0	0	0	0	0	0	0	0	0	0	0
D1	FBgn0000412	AT_hook	0	0	0	0	0	0	0	0	0	2	0	0	0	0	0	0	0	0	0	0	0	0	0	0	0	0	0	0	0	0	0	0	0	0	0	0	0	0	0	0	0	0	0	0	0	0	0
CG8944	FBgn0030680	zf-C2H2	0	0	0	0	0	0	0	0	0	2	0	0	0	0	0	0	0	0	0	0	0	0	0	0	0	0	0	0	0	0	0	0	0	0	0	0	0	0	0	0	0	0	0	0	0	0	0
CG4936	FBgn0038768	zf-C2H2	0	0	0	0	0	0	0	0	0	2	0	0	0	0	0	0	0	0	0	0	0	0	0	0	0	0	0	0	0	0	0	0	0	0	0	0	0	0	0	0	0	0	0	0	0	0	0
CG32767	FBgn0052767	zf-C2H2	0	0	0	0	0	0	0	0	0	2	0	0	0	0	0	0	0	0	0	0	0	0	0	0	0	0	0	0	0	0	0	0	0	0	0	0	0	0	0	0	0	0	0	0	0	0	0
CG11970	FBgn0027503	NFRKB	0	0	0	0	0	0	0	0	0	2	0	0	0	0	0	0	0	0	0	0	0	0	0	0	0	0	0	0	0	0	0	0	0	0	0	0	0	0	0	0	0	0	0	0	0	0	0
CG9609	FBgn0030787	zf-C2H2	0	0	0	0	0	0	0	0	0	2	0	0	0	0	0	0	0	0	0	0	0	0	0	0	0	0	0	0	0	0	0	0	0	8	0	0	0	0	0	0	0	0	0	0	0	0	0
HmgD	FBgn0004362	HMG_box	0	0	0	0	0	0	0	0	0	2	0	0	0	0	0	0	0	0	0	0	0	0	0	0	0	6	0	0	0	0	0	0	0	8	0	0	0	0	9	0	0	0	0	0	0	0	0
Snoo	FBgn0085450	Ski_Sno	0	0	0	0	0	0	0	0	0	2	0	0	0	0	0	0	0	0	0	0	0	0	0	0	0	0	0	0	0	0	0	0	0	0	0	0	0	0	0	0	0	0	0	0	0	0	0
lola	FBgn0005630	zf-C2H2	0	0	0	0	0	0	0	0	2	2	0	0	0	0	0	0	0	0	0	0	0	0	0	0	0	0	0	0	0	0	0	0	0	0	0	0	0	0	0	0	0	0	0	0	0	0	0
l(3)neo38	FBgn0086910	zf-C2H2	0	0	0	0	0	0	0	0	2	2	0	0	0	0	0	0	0	0	0	0	0	0	0	0	0	0	0	0	0	0	0	0	0	0	0	0	0	0	0	0	0	0	0	0	0	0	0
Su(var)2-10	FBgn0003612	zf-MIZ	0	0	0	0	0	0	0	0	0	2	0	0	0	0	0	0	0	0	0	0	0	0	0	0	0	0	0	0	0	0	0	0	0	0	0	0	0	0	0	0	0	0	0	0	0	0	0
crp	FBgn0001994	HLH	0	0	0	0	0	0	0	0	0	2	0	0	0	0	0	0	0	0	0	0	0	0	0	0	0	0	0	0	0	0	0	0	0	0	0	0	0	0	0	0	0	0	0	0	0	0	0
Cenp-C	FBgn0086697	AT_hook	0	0	0	0	0	0	0	0	0	2	0	0	0	0	0	0	0	0	0	0	0	0	0	0	0	0	0	0	0	0	0	0	0	0	0	0	0	0	0	0	0	0	0	0	0	0	0
Sry-delta	FBgn0003512	zf-C2H2	0	0	0	0	0	0	0	0	0	2	0	0	0	0	0	0	0	0	0	0	0	0	0	0	0	0	0	0	0	0	0	0	0	0	0	0	0	0	0	0	0	0	0	0	0	0	0
CG7372	FBgn0036522	zf-C2H2	0	0	0	0	0	0	0	0	2	2	0	0	0	0	0	0	0	0	0	0	0	0	0	0	0	0	0	0	0	0	0	0	0	0	0	0	0	0	0	0	0	0	0	0	0	0	0
CG10267	FBgn0037446	zf-C2H2	0	0	0	0	0	0	0	0	0	2	0	0	0	0	0	0	0	0	0	0	0	0	0	0	0	0	0	0	0	0	0	0	0	8	0	0	0	0	0	0	0	0	0	0	0	0	0
Mnf	FBgn0036134	Fork_head	0	0	0	0	0	0	0	0	2	2	0	0	0	0	0	0	0	0	0	0	0	0	0	0	0	0	0	0	0	0	0	0	8	8	0	0	0	0	0	0	0	0	0	0	0	0	0
HmgZ	FBgn0010228	HMG_box	0	0	0	0	0	0	0	0	2	2	0	0	0	0	0	0	0	0	0	0	0	0	0	0	0	0	0	0	0	0	0	0	0	8	0	0	0	0	0	0	0	0	0	0	0	0	0
polybromo	FBgn0039227	HMG_box	0	0	0	0	0	0	0	0	2	2	0	0	0	0	0	0	0	0	0	0	0	0	0	0	0	0	0	0	0	0	0	0	0	8	0	0	0	0	0	0	0	0	0	0	0	0	0
Deaf1	FBgn0013799	SAND	0	0	0	0	0	0	0	0	2	2	0	0	0	0	0	0	0	0	0	0	0	0	0	0	0	0	0	0	0	0	0	0	8	8	0	0	0	0	0	0	0	0	0	0	0	0	0
BtbVII	FBgn0012049	HTH_psq	0	0	0	0	0	0	0	0	2	2	0	0	0	0	0	0	0	0	0	0	0	0	0	0	0	0	0	0	0	0	0	0	8	0	0	0	0	0	0	0	0	0	0	0	0	0	0
CG11902	FBgn0028647	zf-C2H2	0	0	0	0	0	0	0	0	2	2	0	0	0	0	0	0	0	0	0	0	0	0	0	0	0	0	0	0	0	0	0	0	0	0	0	0	0	0	0	0	0	0	0	0	0	0	0
lilli	FBgn0041111	AF-4|AT_hook	0	0	0	0	0	0	0	0	0	2	0	0	0	0	0	0	0	0	0	0	0	0	0	0	0	0	0	0	0	0	0	8	8	0	0	0	0	0	0	0	0	0	0	0	0	0	0
dalao	FBgn0030093	HMG_box	0	0	0	0	0	0	0	0	2	2	0	0	0	0	0	0	0	0	0	0	0	0	0	0	0	0	0	0	0	0	8	0	8	0	0	0	0	0	0	0	0	0	0	0	0	0	0
tgo	FBgn0015014	HLH	0	0	0	0	0	0	0	0	0	2	0	0	0	0	0	0	0	0	0	5	5	0	0	0	0	0	0	0	0	0	0	0	0	0	0	0	0	0	0	0	0	0	0	0	0	0	0
pzg	FBgn0259785	zf-C2H2	0	0	0	0	0	0	2	2	2	2	0	3	3	0	0	0	0	0	0	0	0	0	0	0	0	0	0	0	0	0	0	0	0	8	0	0	0	0	0	0	0	0	0	0	0	0	0
tna	FBgn0026160	zf-MIZ	0	0	0	0	0	0	2	2	2	2	0	3	0	0	0	0	0	0	0	0	0	0	0	0	0	0	0	0	0	0	0	0	0	0	0	0	0	0	0	0	0	0	0	0	0	0	0
CG8290	FBgn0026573	MADF	0	0	0	0	0	0	2	0	2	2	0	3	0	0	0	0	0	0	0	0	0	0	0	0	0	0	0	0	0	0	0	0	0	0	0	0	0	0	0	0	0	0	0	0	0	0	0
pita	FBgn0034878	zf-C2H2	0	0	0	0	0	0	0	0	2	2	0	0	0	0	0	0	0	0	0	0	0	0	0	0	0	0	0	0	0	0	0	0	0	0	0	0	0	0	0	0	0	0	0	0	0	0	0
zf30C	FBgn0022720	zf-C2H2	0	0	0	0	0	0	0	0	2	2	0	0	0	0	0	0	0	0	0	0	0	0	0	0	0	0	0	0	0	0	0	0	0	0	0	0	0	0	0	0	0	0	0	0	0	0	0
Fer2	FBgn0038402	HLH	0	0	0	0	0	0	0	0	2	2	0	0	0	0	0	0	0	0	0	0	0	0	0	0	0	0	0	0	0	0	0	0	0	0	0	0	0	0	0	0	0	0	0	0	0	0	0
Dref	FBgn0015664	zf-BED	0	0	0	0	0	0	0	0	2	2	0	0	0	0	0	0	0	0	0	0	0	0	0	0	0	0	0	0	0	0	0	0	0	0	0	0	0	0	0	0	0	0	0	0	0	0	0
CG4854	FBgn0038766	zf-C2H2	0	0	0	0	0	0	0	0	2	2	0	0	0	0	0	0	0	0	0	0	0	0	0	0	0	0	0	0	0	0	0	0	0	0	0	0	0	0	0	0	0	0	0	0	0	0	0
CG4282	FBgn0034114	AT_hook|zf-C2H2	0	0	0	0	0	0	0	0	2	2	0	0	0	0	0	0	0	0	0	0	0	0	0	0	0	0	0	0	0	0	0	0	0	0	0	0	0	0	0	0	0	0	0	0	0	0	0
CG1845	FBgn0033155	zf-C2H2	0	0	0	0	0	0	0	0	2	2	0	0	0	0	0	0	0	0	0	0	0	0	0	0	0	0	0	0	0	0	0	0	0	0	0	0	0	0	0	0	0	0	0	0	0	0	0
CG11906	FBgn0034425	zf-C2H2	0	0	0	0	0	0	0	0	2	2	0	0	0	0	0	0	0	0	0	0	0	0	0	0	0	0	0	0	0	0	0	0	0	0	0	0	0	0	0	0	0	0	0	0	0	0	0
CG8478	FBgn0037746	zf-C2H2	0	0	0	0	0	0	0	0	2	2	0	0	0	0	0	0	0	0	0	0	0	0	0	0	0	0	0	0	0	0	0	0	0	0	0	0	0	0	0	0	0	0	0	0	0	0	0
CG8924	FBgn0030710	HTH_psq_like	0	0	0	0	0	0	0	0	2	2	0	0	0	0	0	0	0	0	0	0	0	0	0	0	0	0	0	0	0	0	0	0	0	0	0	0	0	0	0	0	0	0	0	0	0	0	0
CG4707	FBgn0035036	zf-C2H2	0	0	0	0	0	0	0	0	2	2	0	0	0	0	0	0	0	0	0	0	0	0	0	0	0	0	0	0	0	0	0	0	0	0	0	0	0	0	0	0	0	0	0	0	0	0	0
CG14965	FBgn0035414	THAP	0	0	0	0	0	0	0	0	2	2	0	0	0	0	0	0	0	0	0	0	0	0	0	0	0	0	0	0	0	0	0	0	0	0	0	0	0	0	0	0	0	0	0	0	0	0	0
CG12299	FBgn0032295	zf-C2H2	0	0	0	0	0	0	0	0	2	2	0	0	0	0	0	0	0	0	0	0	0	0	0	0	0	0	0	0	0	0	0	0	0	0	0	0	0	0	0	0	0	0	0	0	0	0	0
CG11504	FBgn0039733	MADF	0	0	0	0	0	0	0	0	2	2	0	0	0	0	0	0	0	0	0	0	0	0	0	0	0	0	0	0	0	0	0	0	0	0	0	0	0	0	0	0	0	0	0	0	0	0	0
CG33213	FBgn0053213	zf-C2H2	0	0	0	0	0	0	0	2	2	2	0	0	3	0	0	0	0	0	0	0	0	0	0	0	0	0	0	0	0	0	0	0	0	0	0	0	0	0	0	0	0	0	0	0	0	0	0
CG6791	FBgn0037918	zf-C2H2	0	0	0	0	0	0	0	2	2	2	0	0	3	0	0	0	0	0	0	0	0	0	0	0	0	0	0	0	0	0	0	0	0	0	0	0	0	0	0	0	0	0	0	0	0	0	0
CG3227	FBgn0031434	BEN	0	0	0	0	0	0	0	2	2	2	0	0	3	0	0	0	0	0	0	0	0	0	0	0	0	0	0	0	0	0	0	0	0	0	0	0	0	0	0	0	0	0	0	0	0	0	0
CG31875	FBgn0051875	SANT	0	0	0	0	0	0	0	2	2	2	0	0	0	0	0	0	0	0	0	0	0	0	0	0	0	0	0	0	0	0	0	0	0	0	0	0	0	0	0	0	0	0	0	0	0	0	0
Dip3	FBgn0040465	BESS	0	0	0	0	0	0	0	2	2	2	0	0	0	0	0	0	0	0	0	0	0	0	0	0	0	0	0	0	0	0	0	0	0	0	0	0	0	0	0	0	0	0	0	0	0	0	0
jigr1	FBgn0039350	MADF	0	0	0	0	0	0	2	2	2	2	0	0	0	0	0	0	0	0	0	0	0	0	0	0	0	0	0	0	0	0	0	0	0	0	0	0	0	0	0	0	0	0	0	0	0	0	0
CG31365	FBgn0051365	zf-C2H2	0	0	0	0	0	0	0	2	2	2	0	0	0	0	0	0	0	0	0	0	0	0	0	0	0	0	0	0	0	0	0	0	0	0	0	0	0	0	0	0	0	0	0	0	0	0	0
Su(var)3-7	FBgn0003598	BESS	0	0	0	0	0	0	2	2	2	2	0	0	0	0	0	0	0	0	0	0	0	0	0	0	0	0	0	0	0	0	0	0	8	8	0	0	0	0	0	0	0	0	0	0	0	0	0
chif	FBgn0000307	AT_hook	0	0	0	0	0	0	0	2	2	2	0	0	0	0	0	0	0	0	0	0	0	0	0	0	0	0	0	0	0	0	0	0	8	8	0	0	0	0	0	10	0	0	0	0	0	0	0
fs(1)h	FBgn0004656	zeste	0	0	0	0	0	0	0	2	2	2	0	0	0	0	0	0	0	0	0	0	0	0	0	0	0	0	0	0	0	0	0	0	8	8	0	0	0	0	0	0	0	0	0	0	0	0	0
wdn	FBgn0005642	zf-C2H2	0	0	0	0	0	0	0	2	2	2	0	0	0	0	0	0	0	0	0	0	0	0	0	0	6	0	0	0	0	0	0	0	8	0	0	0	0	9	0	0	0	0	0	0	0	0	0
Ptx1	FBgn0020912	Homeobox	0	0	0	0	0	0	0	0	2	2	0	0	0	0	0	0	0	0	0	0	0	0	0	0	0	0	0	7	0	8	8	8	8	8	0	0	0	9	9	0	0	0	0	0	0	0	0
exex	FBgn0041156	Homeobox	0	0	0	0	0	2	0	0	2	2	3	3	0	0	0	0	0	0	0	0	0	0	0	0	0	0	0	0	0	8	8	8	8	8	0	0	0	0	0	0	0	0	0	0	0	0	0
E2f2	FBgn0024371	E2F_TDP	0	0	0	0	0	0	0	0	2	2	0	0	0	0	0	0	0	0	0	0	0	0	0	0	0	0	0	0	0	0	0	0	8	8	0	0	0	9	9	0	0	0	10	10	0	0	0
dmrt11E	FBgn0030477	DM	0	0	0	0	0	0	0	0	0	2	0	0	0	0	0	0	0	0	0	0	0	0	0	0	0	0	0	0	0	0	0	0	0	8	0	0	0	0	0	0	0	10	10	10	0	0	0
Adf1	FBgn0000054	BESS|MADF	0	0	0	0	0	0	0	0	0	2	0	0	0	0	0	0	0	4	0	0	0	0	0	0	0	0	0	0	0	0	0	8	8	8	0	0	9	9	9	0	0	10	10	0	0	0	0
CG1233	FBgn0035137	zf-C2H2	0	0	0	0	0	0	0	0	2	2	0	0	0	0	0	0	0	0	0	0	0	0	0	0	0	0	0	0	0	0	8	8	8	8	0	0	0	0	0	0	10	10	0	0	0	0	0
CG3847	FBgn0029867	zf-C2H2	0	0	0	0	0	0	0	0	2	2	0	0	0	0	0	0	0	0	0	0	0	0	0	0	0	0	0	0	0	0	8	8	8	8	0	0	0	0	0	0	10	10	0	0	0	0	0
maf-S	FBgn0034534	bZIP_Maf	0	0	0	0	0	0	0	0	2	2	0	0	0	0	0	0	0	0	0	0	0	0	0	0	0	0	0	0	0	0	0	8	8	8	0	0	0	0	0	0	0	10	0	0	0	0	0
MESR4	FBgn0034240	zf-C2H2	0	0	0	0	0	0	0	0	2	2	0	0	0	0	0	0	0	0	0	0	0	0	0	0	0	0	0	0	0	0	0	8	8	8	0	0	0	0	0	0	0	0	10	0	0	0	0
Bsg25A	FBgn0000227	BEN	0	0	0	0	0	2	0	0	0	0	0	0	0	0	0	0	0	0	0	0	0	0	0	0	0	0	0	0	0	0	0	0	0	0	0	0	0	0	0	0	0	0	0	0	0	0	0
CG9571	FBgn0031086	Fork_head	0	0	0	0	0	2	0	0	0	0	0	0	0	0	0	0	0	0	0	0	0	6	0	0	0	0	0	0	0	8	0	0	0	0	0	0	0	0	0	10	0	0	0	0	0	0	0
zen	FBgn0004053	Homeobox	0	0	0	0	0	2	0	0	0	0	3	0	0	0	0	0	0	0	0	0	0	0	0	0	0	0	0	0	0	8	0	0	0	0	0	0	0	0	0	0	0	0	0	0	0	0	0
CG30431	FBgn0050431	zf-C2H2	0	0	0	0	0	2	0	0	0	0	0	0	0	0	0	0	0	0	0	0	0	0	0	0	0	0	0	0	0	0	0	0	0	0	0	0	0	0	0	0	0	0	0	0	0	0	0
topi	FBgn0037751	zf-C2H2	0	0	0	0	0	0	0	0	0	2	0	0	0	0	0	0	0	0	0	0	0	0	0	0	0	0	0	0	0	0	0	0	0	0	0	0	0	0	0	0	0	0	0	0	0	0	0
CG16815	FBgn0032491	bZIP	0	0	0	0	0	0	2	0	0	0	0	0	0	0	0	0	0	0	0	0	0	0	0	0	0	0	0	0	0	8	0	0	0	0	0	0	0	0	0	0	0	0	0	0	0	0	0
B-H1	FBgn0011758	Homeobox	0	0	0	0	0	0	0	0	0	2	0	0	3	3	3	0	0	0	0	0	0	0	0	0	0	0	0	0	0	0	0	0	0	0	0	0	0	0	0	0	0	0	0	0	0	0	0
Poxn	FBgn0003130	PAX	0	0	0	0	0	0	0	0	0	2	0	0	3	0	3	0	0	0	0	0	5	0	0	0	0	0	0	0	0	0	0	0	0	0	0	0	0	0	0	0	0	0	0	0	0	0	0
B-H2	FBgn0004854	Homeobox	0	0	0	0	0	0	2	2	0	2	0	0	3	3	3	0	0	0	0	0	0	0	0	0	0	0	0	0	0	0	0	0	0	0	0	0	0	0	0	0	0	0	0	0	0	0	0
pb	FBgn0051481	Homeobox	0	0	0	0	0	0	0	0	0	2	0	0	3	0	0	0	0	0	0	0	0	0	0	0	0	0	0	0	7	0	0	0	0	0	0	0	0	0	0	0	0	0	10	10	0	0	0
E5	FBgn0008646	Homeobox	0	0	0	0	0	2	2	2	0	0	3	0	0	3	0	0	0	0	5	5	5	0	0	0	0	0	0	0	0	0	0	0	0	0	0	0	0	0	0	0	0	0	0	0	0	0	0
trh	FBgn0003749	HLH	0	0	0	0	0	0	0	0	0	2	0	0	0	0	0	4	4	4	5	5	5	0	0	0	0	0	0	0	0	0	0	0	0	0	0	0	0	0	0	0	0	0	0	0	0	0	0
Camta	FBgn0259234	CG-1|TIG	0	0	0	0	0	0	0	0	0	2	0	0	0	0	0	0	0	0	0	0	0	0	0	0	0	6	0	0	0	0	0	0	0	8	0	0	0	0	9	0	0	0	0	0	0	0	0
jim	FBgn0027339	zf-C2H2	0	0	0	0	0	0	0	0	0	2	0	0	0	0	0	0	0	0	0	0	0	0	0	0	0	6	0	0	0	0	0	0	0	0	0	0	0	0	9	0	0	0	0	10	0	0	0
NC2beta	FBgn0028926	CBFA_NFYB_domain	0	0	0	0	0	0	0	0	0	2	0	0	0	0	3	0	0	0	0	0	0	0	0	0	0	6	0	0	0	0	0	0	0	0	0	0	0	0	9	0	0	0	0	0	0	0	0
mxc	FBgn0260789	AT_hook	0	0	0	0	0	0	0	0	0	2	0	0	0	0	0	0	0	0	0	0	0	0	0	0	0	0	0	0	0	0	0	0	0	0	0	0	0	0	0	0	0	0	0	0	0	0	0
tj	FBgn0000964	bZIP_Maf	0	0	0	0	0	0	0	0	0	2	0	0	0	0	0	0	0	0	0	0	0	0	0	0	0	0	0	0	0	0	0	0	0	0	0	0	0	0	0	0	0	0	0	0	0	0	0
NfI	FBgn0042696	MH1	0	0	0	0	0	0	0	0	0	2	0	0	0	0	3	0	0	0	0	0	0	0	0	0	0	0	0	0	0	0	0	0	0	0	0	0	0	0	0	0	0	0	0	10	0	0	0
ewg	FBgn0005427	Nrf1_DNA-bind	0	0	0	0	0	0	0	0	0	2	0	0	0	0	0	0	0	0	0	0	0	0	0	0	0	0	0	0	0	0	0	0	0	0	0	0	0	0	0	0	0	0	10	10	0	0	0
CG9418	FBgn0026582	HMG_box	0	0	0	0	0	0	0	0	0	2	0	0	0	0	0	0	0	0	0	0	0	0	0	0	0	0	0	0	0	0	0	0	0	0	0	0	0	0	0	0	0	0	0	0	0	0	0
Sry-beta	FBgn0003511	zf-C2H2	0	0	0	0	0	0	0	0	0	2	0	0	0	0	0	0	0	0	0	0	0	0	0	0	0	0	0	0	0	0	0	0	0	0	0	0	0	0	0	0	0	0	0	0	0	0	0
CG7101	FBgn0030963	zf-C2H2	0	0	0	0	0	0	0	0	0	2	0	0	0	0	0	0	0	0	0	0	0	0	0	0	0	0	0	0	0	0	0	0	0	0	0	0	0	0	0	0	0	0	0	0	0	0	0
CG6654	FBgn0038301	zf-C2H2	0	0	0	0	0	0	0	0	0	2	0	0	0	0	0	0	0	0	0	0	0	0	0	0	0	0	0	0	0	0	0	0	0	0	0	0	0	0	0	0	0	0	0	0	0	0	0
CG3726	FBgn0029824	AT_hook|HTH_psq_like	0	0	0	0	0	0	0	0	0	2	0	0	0	0	0	0	0	0	0	0	0	0	0	0	0	0	0	0	0	0	0	0	0	0	0	0	0	0	0	0	0	0	0	0	0	0	0
CG12236	FBgn0029822	zf-C2H2	0	0	0	0	0	0	0	0	0	2	0	0	0	0	0	0	0	0	0	0	0	0	0	0	0	0	0	0	0	0	0	0	0	0	0	0	0	0	0	0	0	0	0	0	0	0	0
lid	FBgn0031759	ARID|zf-C5HC2	0	0	0	0	0	0	0	0	0	2	0	0	0	0	0	0	0	0	0	0	0	0	0	0	0	0	0	0	0	0	0	0	0	0	0	0	0	0	0	0	0	0	0	0	0	0	0
dimm	FBgn0023091	HLH	0	0	0	0	0	0	0	0	0	2	0	0	0	0	0	0	0	0	0	0	0	0	0	0	0	0	0	0	0	0	0	0	0	0	0	0	0	0	0	0	0	0	0	0	0	11	0
CG4820	FBgn0037876	zf-C2H2	0	0	0	0	0	0	0	0	0	2	0	0	0	0	0	0	0	0	0	0	0	0	0	0	0	0	0	0	0	0	0	0	0	0	0	0	0	0	0	0	0	10	0	0	0	0	0
CG17568	FBgn0032763	zf-C2H2	0	0	0	0	0	0	0	0	0	2	0	0	0	0	0	0	0	0	0	0	0	0	0	0	0	0	0	0	0	0	0	0	0	8	0	0	0	0	0	0	0	0	0	0	0	0	0
CG18476	FBgn0037931	zf-C2H2	0	0	0	0	0	0	0	0	0	2	0	0	0	0	0	0	0	0	0	0	0	0	0	0	0	0	0	0	0	0	0	0	0	8	0	0	0	0	0	0	0	0	0	0	0	0	0
Lim3	FBgn0002023	Homeobox	0	0	0	0	0	0	0	0	0	2	0	0	0	0	0	0	0	0	0	0	0	0	0	0	0	6	0	0	0	0	0	0	0	8	0	0	0	0	0	0	0	0	0	0	0	0	0
her	FBgn0001185	zf-C2H2	0	0	0	0	0	0	0	0	0	2	0	0	0	0	0	0	0	0	0	0	0	0	0	0	0	0	0	0	0	0	0	0	0	8	0	0	0	0	0	0	0	0	0	0	0	0	0
CG30403	FBgn0050403	BESS	0	0	0	0	0	0	0	0	0	2	0	0	0	0	0	0	0	0	0	0	0	0	0	0	0	0	0	0	0	0	0	0	0	0	0	0	0	0	0	0	0	0	0	0	0	0	0
cyc	FBgn0023094	HLH	0	0	0	0	0	0	0	0	0	2	0	0	0	0	0	0	0	0	0	0	0	0	0	0	0	0	0	0	0	0	0	0	0	0	0	0	0	0	0	0	0	0	0	0	0	0	0
chinmo	FBgn0086758	zf-C2H2	0	0	0	0	0	0	0	0	0	2	0	0	0	0	0	0	0	0	0	0	0	0	0	0	0	0	0	0	0	0	0	0	0	0	0	0	0	0	0	0	0	0	0	0	0	0	0
rn	FBgn0259172	zf-C2H2	0	0	0	0	0	0	0	0	0	2	0	0	0	0	0	0	0	0	0	0	0	0	0	0	0	0	0	0	0	0	0	0	0	0	0	0	0	0	0	0	0	0	0	0	0	0	0
CG6765	FBgn0035903	zf-C2H2	0	0	0	0	0	0	0	0	0	2	0	0	0	0	0	0	0	0	0	0	0	0	0	0	0	0	0	0	0	0	0	0	0	0	0	0	0	0	0	0	0	0	0	0	0	0	0
CG11093	FBgn0039932	Ski_Sno	0	0	0	0	0	0	0	0	0	2	0	0	0	0	0	0	0	0	0	0	0	0	0	0	0	0	0	0	0	0	0	0	0	0	0	0	0	0	0	0	0	0	0	0	0	0	0
Sox102F	FBgn0039938	HMG_box	0	0	0	0	0	0	0	0	0	2	0	0	0	0	0	0	0	0	0	0	0	0	0	0	0	0	0	0	0	0	0	0	0	0	0	0	0	0	0	0	0	0	0	0	0	0	0
br	FBgn0000210	zf-C2H2	0	0	0	0	0	0	0	0	0	2	0	0	0	0	0	0	0	0	0	0	0	0	0	0	0	0	0	0	0	0	0	0	0	0	0	0	0	0	0	0	0	0	0	0	0	0	0
RunxB	FBgn0259162	Runt	0	0	0	0	0	0	0	0	0	2	0	0	0	0	0	0	0	0	0	0	0	0	0	0	0	0	0	0	0	0	0	0	0	0	0	0	0	0	0	0	0	0	0	0	0	0	0
PHDP	FBgn0025334	Homeobox	0	0	0	0	0	0	0	0	0	2	0	0	0	0	0	0	0	0	0	0	0	0	0	0	0	0	0	0	0	0	0	0	0	0	0	0	0	0	0	0	0	0	0	0	0	0	0
Crg-1	FBgn0021738	Fork_head	0	0	0	0	0	0	0	0	0	2	0	0	0	0	0	0	0	0	0	0	0	0	0	0	0	0	0	0	0	0	0	0	0	0	0	0	0	0	0	0	0	0	0	0	0	0	0
CG9817	FBgn0030219	zf-C2H2	0	0	0	0	0	0	0	0	0	2	0	0	0	0	0	0	0	0	0	0	0	0	0	0	0	0	0	0	0	0	0	0	0	0	0	0	0	0	0	0	0	0	0	0	0	0	0
CG2052	FBgn0039905	zf-C2H2	0	0	0	0	0	0	0	0	0	2	0	0	0	0	0	0	0	0	0	0	0	0	0	0	0	0	0	0	0	0	0	0	0	0	0	0	0	0	0	0	0	0	0	0	0	0	0
CG17803	FBgn0038547	zf-C2H2	0	0	0	0	0	0	0	0	0	2	0	0	0	0	0	0	0	0	0	0	0	0	0	0	0	0	0	0	0	0	0	0	0	0	0	0	0	0	0	0	0	0	0	0	0	0	0
CG16899	FBgn0037735	Fork_head	0	0	0	0	0	0	0	0	0	2	0	0	0	0	0	0	0	0	0	0	0	0	0	0	0	0	0	0	0	0	0	0	0	0	0	0	0	0	0	0	0	0	0	0	0	0	0
CG10147	FBgn0035702	zf-C2H2	0	0	0	0	0	0	0	0	0	2	0	0	0	0	0	0	0	0	0	0	0	0	0	0	0	0	0	0	0	0	0	0	0	0	0	0	0	0	0	0	0	0	0	0	0	0	0
ro	FBgn0003267	Homeobox	0	0	0	0	0	0	0	0	0	2	0	0	0	0	0	0	0	0	0	0	5	0	0	0	0	0	0	0	0	0	0	0	0	0	0	0	0	0	0	0	0	0	0	0	0	0	0
Chrac-16	FBgn0043001	CBFA_NFYB_domain	0	0	0	0	0	0	0	0	0	2	0	0	0	0	0	0	0	0	0	0	0	0	0	0	0	0	0	0	0	0	0	0	0	0	0	0	0	0	0	0	10	10	10	0	0	0	0
acj6	FBgn0000028	Homeobox|Pou	0	0	0	0	0	0	0	0	2	2	0	0	0	0	0	0	0	0	0	0	0	0	0	0	0	0	0	0	0	0	0	0	0	0	0	0	0	0	0	0	0	10	10	0	0	0	0
hang	FBgn0026575	zf-C2H2	0	0	0	0	0	0	0	2	2	2	0	0	0	0	0	0	0	0	0	0	0	0	0	0	0	0	0	0	0	0	0	0	0	0	0	0	0	0	0	0	10	10	0	0	0	0	0
jing	FBgn0086655	zf-C2H2	0	0	0	0	0	0	2	0	2	2	0	0	0	3	0	0	0	0	0	0	0	0	0	0	0	0	0	0	0	0	8	0	0	0	0	9	0	0	0	0	0	10	10	10	0	0	0
term	FBgn0003683	zf-C2H2	0	0	0	0	0	0	2	0	0	0	0	3	0	0	0	0	0	0	0	0	0	0	6	0	0	0	0	0	0	0	8	0	0	0	0	9	9	0	0	0	10	0	0	0	0	0	0
tll	FBgn0003720	zf-C4	0	0	0	0	0	2	2	2	2	2	0	0	0	0	0	0	0	0	0	0	0	0	0	0	0	0	0	0	0	8	8	0	0	0	9	9	9	0	0	0	0	0	0	0	0	0	0
zfh2	FBgn0004607	Homeobox|zf-C2H2	0	0	0	0	0	2	2	2	2	2	0	0	0	0	3	0	0	0	0	0	0	0	0	0	0	0	0	0	0	8	8	8	0	0	9	9	9	9	9	0	0	0	0	0	0	0	0
hkb	FBgn0261434	zf-C2H2	0	0	0	0	0	2	2	2	2	2	0	0	0	0	0	4	4	0	0	0	0	6	6	0	0	0	0	0	0	8	8	0	0	0	0	0	0	0	0	0	0	0	0	0	0	0	0
ct	FBgn0004198	CUT|Homeobox	0	0	0	0	0	0	0	2	2	2	0	0	0	0	0	0	0	0	0	5	5	0	0	0	0	0	0	0	0	0	0	0	0	0	0	9	9	9	9	0	0	0	0	0	0	0	0
otp	FBgn0015524	Homeobox	0	0	0	0	0	0	0	0	2	2	0	0	0	0	3	0	0	0	0	0	0	0	0	0	0	0	0	0	0	0	0	0	0	0	0	9	9	9	9	0	0	0	0	0	0	0	0
Gsc	FBgn0010323	Homeobox	0	0	0	0	0	2	2	2	2	2	0	0	0	0	0	0	0	0	0	0	0	0	0	0	0	0	7	7	7	0	0	0	0	0	0	0	0	0	0	0	0	0	0	0	0	0	0
ase	FBgn0000137	HLH	0	0	0	0	0	0	0	2	2	2	0	0	0	0	0	0	0	0	0	0	0	0	0	0	0	0	7	7	7	0	0	0	8	0	0	0	0	0	0	0	0	0	0	0	0	0	0
CG13296	FBgn0035687	zf-C2H2	0	0	0	0	0	0	0	0	2	2	0	0	0	0	0	0	0	0	0	0	0	0	0	0	0	0	0	7	7	0	0	0	0	0	0	0	0	0	0	0	0	0	0	0	0	0	0
Fer1	FBgn0037475	HLH	0	0	0	0	0	0	0	0	2	2	0	0	0	0	0	0	0	0	0	0	0	0	0	0	0	6	0	7	7	0	0	0	0	8	0	0	0	0	0	0	0	0	0	0	0	0	0
dmrt99B	FBgn0039683	DM	0	0	0	1	1	0	0	2	2	2	0	0	0	0	0	0	0	0	0	0	0	0	0	0	6	6	0	7	7	0	0	0	0	0	0	0	0	0	0	0	0	0	0	0	0	0	0
salr	FBgn0000287	zf-C2H2	0	0	0	0	0	0	0	0	2	2	0	0	0	3	3	0	0	0	0	5	5	0	0	0	0	0	0	0	0	0	0	0	0	0	0	0	0	0	0	0	0	0	0	0	0	0	0
unpg	FBgn0015561	Homeobox	0	0	0	0	0	0	0	2	2	2	0	0	0	0	0	0	0	0	0	5	5	0	0	0	0	0	0	0	0	0	0	0	0	0	0	0	0	0	0	0	0	0	0	0	0	0	0
klu	FBgn0013469	zf-C2H2	0	0	0	0	0	0	0	2	2	2	0	0	0	3	0	0	0	0	0	5	5	0	0	0	0	0	0	0	0	0	0	0	8	0	0	0	0	0	9	0	0	0	0	0	0	0	0
svp	FBgn0003651	zf-C4	0	0	0	0	0	0	0	2	2	2	0	0	0	3	3	0	0	0	0	0	0	0	0	0	0	0	0	0	0	0	0	0	0	0	0	0	0	0	0	0	0	0	0	0	0	0	0
Ets21C	FBgn0005660	Ets	0	0	0	0	0	0	0	0	2	2	0	0	0	0	0	0	0	0	0	0	0	0	0	0	0	6	0	0	0	0	0	0	0	0	0	0	0	0	0	0	0	0	0	0	0	0	0
Vsx1	FBgn0029775	Homeobox	0	0	0	0	0	0	0	0	2	2	0	0	0	0	0	0	0	0	0	0	0	0	0	0	6	6	0	0	0	0	0	0	0	0	0	0	0	0	0	0	0	0	0	0	0	0	0
gsb-n	FBgn0001147	Homeobox|PAX	0	0	0	0	0	0	0	0	2	2	0	0	0	0	3	0	0	0	0	0	0	0	0	0	6	6	0	0	0	0	0	0	0	0	0	0	0	0	0	0	0	0	10	0	0	0	0
CG9650	FBgn0029939	zf-C2H2	0	0	0	0	0	0	0	2	2	2	0	0	0	0	0	0	0	0	0	0	0	0	0	0	6	6	0	0	0	0	0	0	0	0	0	0	0	0	0	0	0	0	10	0	0	0	0
dac	FBgn0005677	Ski_Sno	0	0	0	0	0	0	0	2	2	2	0	0	0	0	0	0	0	0	0	0	0	0	0	0	6	0	0	0	0	0	0	0	0	0	0	0	0	0	9	0	0	0	0	0	0	0	0
Ets65A	FBgn0005658	Ets	0	0	0	0	0	0	0	0	2	2	0	0	0	0	0	0	0	0	0	0	0	0	0	0	0	0	0	0	0	0	0	0	0	0	0	0	0	0	0	0	0	0	0	0	0	0	0
unc-4	FBgn0024184	Homeobox	0	0	0	0	0	0	0	0	2	2	0	0	0	0	0	0	0	0	0	0	0	0	0	0	0	0	0	0	0	0	0	0	0	0	0	0	0	0	0	0	0	0	0	0	0	0	0
onecut	FBgn0028996	CUT|Homeobox	0	0	0	0	0	0	0	0	2	2	0	0	0	0	0	0	0	0	0	0	0	0	0	0	0	0	0	0	7	0	0	0	0	0	0	0	0	0	0	0	0	0	0	0	0	0	0
CG12605	FBgn0035481	zf-C2H2	0	0	0	0	0	0	0	0	2	2	0	0	0	0	0	0	0	0	0	0	0	0	0	0	0	0	0	0	0	0	0	0	0	0	0	0	0	0	0	0	0	0	0	0	0	0	0
CG13287	FBgn0035643	zf-C2H2	0	0	0	0	0	2	0	0	2	2	0	0	0	0	0	0	0	0	0	0	0	0	0	0	0	0	0	0	0	0	0	0	0	0	0	0	0	0	0	0	0	0	0	0	0	0	0
CG6854	FBgn0036478	BESS|MADF	0	0	0	0	0	0	0	0	2	2	3	0	0	0	0	0	0	0	0	0	0	0	0	0	0	0	0	0	0	0	0	0	0	0	0	0	0	0	0	0	0	0	0	0	0	0	0
A3-3	FBgn0028550	bZIP	0	0	0	0	0	0	0	0	2	2	0	0	0	0	0	0	0	0	0	0	0	0	0	0	0	0	0	0	0	0	0	0	0	0	0	0	0	0	0	0	0	0	0	0	0	0	0
CG7357	FBgn0038551	zf-C2H2	0	0	0	0	0	0	0	0	2	2	0	0	0	0	0	0	0	0	0	0	0	0	0	0	0	0	0	0	0	0	0	0	0	0	0	0	0	0	0	0	0	0	0	0	0	0	0
eg	FBgn0000560	zf-C4	0	0	0	0	0	0	0	0	2	2	0	0	0	0	0	0	0	0	0	0	0	0	0	0	0	0	0	0	0	0	0	0	0	0	0	0	0	0	0	0	0	0	0	0	0	0	0
CG18599	FBgn0038592	Homeobox	0	0	0	0	0	0	0	0	2	2	0	0	0	0	0	0	0	0	0	0	0	0	0	0	0	0	0	0	0	0	0	0	0	0	0	0	0	0	0	0	0	0	0	0	0	0	0
BEAF-32	FBgn0015602	BESS|zf-BED	0	0	0	0	0	0	0	2	2	2	0	0	0	0	0	0	0	0	0	0	0	0	0	0	0	0	0	0	0	0	0	0	0	0	0	0	0	0	0	0	0	0	0	0	0	0	0
CG8359	FBgn0037634	BESS	0	0	0	0	0	0	0	2	2	2	0	0	0	0	0	0	0	0	0	0	0	0	0	0	0	0	0	0	0	0	0	0	0	0	0	0	0	0	0	0	0	0	0	0	0	0	0
CTCF	FBgn0035769	zf-C2H2	0	0	0	0	0	0	0	2	2	2	0	0	0	0	0	0	0	0	0	0	0	0	0	0	0	0	0	0	0	0	0	0	0	0	0	0	0	0	0	0	0	0	0	0	0	0	0
fd59A	FBgn0004896	Fork_head	0	0	0	0	0	0	0	2	2	2	0	0	0	0	0	0	0	0	0	0	0	0	0	0	0	0	0	0	0	0	0	0	0	0	0	0	0	0	0	0	0	0	0	0	0	0	0
CG33557	FBgn0053557	HLH	0	0	0	0	0	0	0	2	2	2	0	0	0	0	0	0	0	0	0	0	0	0	0	0	0	0	0	0	0	0	0	0	0	0	0	0	0	0	0	0	0	0	0	0	0	0	0
repo	FBgn0011701	Homeobox	0	0	0	0	0	0	0	0	2	2	0	0	0	0	0	0	0	0	0	0	0	0	0	0	0	0	0	0	0	0	0	0	0	0	0	0	0	0	0	0	0	0	0	0	0	0	0
sqz	FBgn0010768	zf-C2H2	0	0	0	0	0	0	0	0	2	2	0	0	0	0	0	0	0	0	0	0	0	0	0	0	0	0	0	0	0	0	0	0	0	0	0	0	0	0	0	0	0	0	0	0	0	0	0
nerfin-2	FBgn0041105	zf-C2H2	0	0	0	0	0	0	0	0	2	2	0	0	0	0	0	0	0	0	0	0	0	0	0	0	0	0	0	0	0	0	0	0	0	0	0	0	0	0	0	0	0	0	0	0	0	0	0
bsh	FBgn0000529	Homeobox	0	0	0	0	0	0	0	0	2	2	0	0	0	0	0	0	0	0	0	0	0	0	0	0	0	0	0	0	0	0	0	0	0	0	0	0	0	0	0	0	0	0	0	0	0	0	0
Side	FBgn0032741	HLH	0	0	0	0	0	0	0	0	2	2	0	0	0	0	0	0	0	0	0	0	0	0	0	0	0	0	0	0	0	0	0	0	0	0	0	0	0	0	0	0	0	0	0	0	0	0	0
Oli	FBgn0032651	HLH	0	0	0	0	0	0	0	0	2	2	0	0	0	0	0	0	0	0	0	0	0	0	0	0	0	0	0	0	0	0	0	0	0	0	0	0	0	0	0	0	0	0	0	0	0	0	0
Hey	FBgn0027788	HLH	0	0	0	0	0	0	0	0	2	2	0	0	0	0	0	0	0	0	0	0	0	0	0	0	0	0	0	0	0	0	0	0	0	0	0	0	0	0	0	0	0	0	0	0	0	0	0
HLH4C	FBgn0011277	HLH	0	0	0	0	0	0	0	0	2	2	0	0	0	0	0	0	0	0	0	0	0	0	0	0	0	0	0	0	0	0	0	0	0	0	0	0	0	0	0	0	0	0	0	0	0	0	0
HLH3B	FBgn0011276	HLH	0	0	0	0	0	0	0	0	2	2	0	0	0	0	0	0	0	0	0	0	0	0	0	0	0	0	0	0	0	0	0	0	0	0	0	0	0	0	0	0	0	0	0	0	0	0	0
Fer3	FBgn0037937	HLH	0	0	0	0	0	0	0	0	2	2	0	0	0	0	0	0	0	0	0	0	0	0	0	0	0	0	0	0	0	0	0	0	0	0	0	0	0	0	0	0	0	0	0	0	0	0	0
Dbx	Fgn0250756	Homeobox	0	0	0	0	0	0	0	0	2	2	0	0	0	0	0	0	0	0	0	0	0	0	0	0	0	0	0	0	0	0	0	0	0	0	0	0	0	0	0	0	0	0	0	0	0	0	0
CG4328	FBgn0036274	Homeobox	0	0	0	0	0	0	0	0	2	2	0	0	0	0	0	0	0	0	0	0	0	0	0	0	0	0	0	0	0	0	0	0	0	0	0	0	0	0	0	0	0	0	0	0	0	0	0
CG34340	FBgn0085369	Homeobox	0	0	0	0	0	0	0	0	2	2	0	0	0	0	0	0	0	0	0	0	0	0	0	0	0	0	0	0	0	0	0	0	0	0	0	0	0	0	0	0	0	0	0	0	0	0	0
CG18619	FBgn0032202	bZIP	0	0	0	0	0	0	0	0	2	2	0	0	0	0	0	0	0	0	0	0	0	0	0	0	0	0	0	0	0	0	0	0	0	0	0	0	0	0	0	0	0	0	0	0	0	0	0
CG11560	FBgn0036249	zf-BED	0	0	0	0	0	0	0	0	2	2	0	0	0	0	0	0	0	0	0	0	0	0	0	0	0	0	0	0	0	0	0	0	0	0	0	0	0	0	0	0	0	0	0	0	0	0	0
ey	FBgn0005558	Homeobox|PAX	0	0	0	0	0	0	0	2	2	2	0	0	0	0	0	0	0	0	0	0	0	0	0	0	0	0	0	0	0	0	0	0	0	0	0	0	0	0	0	0	0	0	0	0	0	0	0
CG17802	FBgn0038549	zf-C2H2	0	0	0	0	0	0	0	0	2	0	0	0	0	0	0	0	0	0	0	0	0	0	0	0	0	0	0	0	0	0	0	0	0	0	0	0	0	0	0	0	0	0	0	0	0	0	0
CG12768	FBgn0037206	MADF	0	0	0	0	0	0	0	0	2	2	0	0	0	0	0	0	0	0	0	0	0	0	0	0	0	0	0	0	0	0	0	0	0	0	0	0	0	0	0	0	0	0	0	0	0	0	0
Kr-h1	FBgn0028420	zf-C2H2	0	0	0	0	0	0	0	0	2	2	0	0	0	0	0	0	0	0	0	5	0	0	0	0	0	0	0	0	0	0	0	0	8	0	0	0	0	0	0	0	0	0	0	0	0	0	0
Rfx	FBgn0020379	RFX_DNA_binding	0	0	0	1	1	0	0	0	2	2	0	0	0	0	0	0	0	0	0	0	0	0	0	0	0	0	0	0	0	0	0	0	0	0	0	0	0	0	0	0	0	0	0	0	0	0	0
D19A	FBgn0022935	zf-C2H2	0	0	0	0	0	0	0	0	0	2	0	0	0	0	0	0	0	0	0	0	0	0	0	0	0	0	0	0	0	0	0	0	0	0	0	0	0	0	0	0	0	0	0	0	0	0	0
sd	FBgn0003345	TEA	0	0	0	0	0	0	0	2	2	2	0	0	3	0	0	0	0	0	0	0	0	0	0	0	0	0	0	0	0	0	0	0	0	0	0	0	0	0	0	0	0	0	0	0	0	0	0
Mnt	FBgn0023215	HLH	0	0	0	0	0	0	0	2	2	2	0	0	0	0	0	0	4	4	0	0	0	0	0	0	0	0	0	0	0	0	0	0	0	0	0	0	0	0	0	0	0	0	0	0	0	0	0
cas	FBgn0004878	AT_hook|zf-C2H2	0	0	0	0	0	2	2	2	2	2	3	3	0	0	0	0	0	0	0	0	0	0	0	0	0	0	0	0	0	0	0	0	0	0	0	0	0	0	0	0	0	0	0	0	0	0	0
ind	FBgn0025776	Homeobox	0	0	0	0	0	2	2	2	2	2	3	3	0	0	0	0	0	0	0	0	0	0	0	0	0	0	0	0	0	0	0	0	0	0	0	0	0	0	0	0	0	0	0	0	0	0	0
danr	FBgn0039283	HTH_psq_like	0	0	0	0	0	2	2	2	2	2	3	3	0	0	0	0	0	0	0	0	0	0	0	0	0	0	0	0	0	0	0	0	0	0	0	0	0	0	0	10	0	0	0	0	0	0	0
Neu2	FBgn0037085	zf-C2H2	0	0	0	0	0	2	2	2	2	0	3	3	0	0	0	0	0	0	0	0	0	0	0	0	0	0	0	0	0	0	0	0	0	0	0	0	0	0	0	0	0	0	0	0	0	0	0
vnd	FBgn0003986	Homeobox	0	0	0	0	0	2	2	2	2	2	3	0	0	0	0	0	0	0	0	0	0	0	0	0	0	0	0	0	0	0	0	0	0	8	0	0	0	0	0	0	0	0	0	0	0	0	0
CG15696	FBgn0038833	Homeobox	0	0	0	0	0	2	2	2	2	0	0	0	0	0	0	0	0	0	0	0	0	0	0	0	0	0	0	0	0	0	0	0	0	0	0	0	0	0	0	0	0	0	0	0	0	0	0
tap	FBgn0015550	HLH	0	0	0	0	0	2	2	2	2	2	0	0	0	0	0	0	0	0	0	0	0	0	0	0	0	0	0	0	0	0	0	0	0	0	0	0	0	0	0	0	0	0	0	0	0	0	0
sim	FBgn0004666	HLH	0	0	0	0	0	2	2	2	2	2	0	0	0	0	0	0	0	0	0	0	0	0	0	0	0	0	0	0	0	8	8	0	0	0	0	0	0	0	0	0	0	0	0	0	0	0	0
CG31670	FBgn0031375	zf-C2H2	0	0	0	0	0	2	2	2	2	2	0	0	0	0	0	0	0	0	0	0	0	0	0	0	0	0	0	0	0	0	0	0	0	0	0	0	9	9	0	0	0	0	0	0	0	0	0
CG32105	FBgn0052105	Homeobox	0	0	0	0	0	2	2	0	2	2	3	0	0	0	0	0	0	0	0	0	0	0	0	0	0	0	0	0	0	8	0	0	0	0	0	0	9	0	0	0	0	0	0	0	0	0	0
achi	FBgn0033749	Homeobox	0	0	0	0	0	0	2	2	2	2	0	3	0	0	0	0	0	0	0	0	0	0	0	0	0	0	0	0	0	0	0	0	0	0	0	0	0	0	0	0	0	0	0	0	0	0	0
nerfin-1	FBgn0028999	zf-C2H2	0	0	0	0	0	0	2	2	2	2	3	3	0	0	0	0	0	0	0	0	0	0	0	0	0	0	0	0	0	0	0	0	8	0	0	0	0	0	0	0	0	0	0	0	0	0	0
E2f	FBgn0011766	E2F_TDP	0	0	0	0	0	2	2	2	2	2	0	3	0	0	0	0	0	0	0	0	0	0	0	0	0	0	0	0	0	0	0	0	8	8	0	0	0	0	0	0	0	0	0	0	0	0	0
brat	FBgn0010300	zf-B_box	0	0	0	0	0	2	2	2	2	2	3	3	0	0	0	0	0	0	0	0	0	0	0	0	0	0	0	0	0	0	0	0	0	0	0	0	0	0	0	10	0	0	0	0	0	0	0
ftz	FBgn0001077	Homeobox	0	0	0	0	0	0	0	2	2	0	3	3	0	0	0	0	0	0	0	0	0	0	0	0	0	0	0	0	0	0	0	0	0	0	0	0	9	0	0	10	0	0	0	0	0	0	0
hb	FBgn0001180	zf-C2H2	0	0	0	0	0	2	2	2	2	2	3	3	0	0	0	0	0	0	0	0	0	6	0	0	0	0	0	0	0	0	0	0	0	0	9	9	9	0	0	0	0	0	0	0	0	0	0
Hmx	FBgn0085448	Homeobox	0	1	1	0	0	2	2	2	2	2	0	0	0	0	0	0	0	0	0	0	0	0	0	0	0	0	0	0	0	0	0	0	0	0	0	0	0	0	0	0	0	0	0	0	0	0	0
toy	FBgn0019650	Homeobox|PAX	1	1	1	1	0	2	2	2	2	2	0	0	0	0	0	0	0	0	0	0	0	0	0	0	0	0	0	0	0	0	0	0	0	0	0	0	0	0	0	0	0	0	0	0	0	0	0
CG9883	FBgn0031435	BEN	1	1	1	0	0	2	2	2	0	0	3	3	0	0	0	0	0	0	0	0	0	0	0	0	0	0	0	0	0	0	0	0	0	0	0	0	0	0	0	0	0	0	0	0	0	0	0
dan	FBgn0039286	HTH_psq_like	1	1	0	0	0	2	2	2	2	2	3	3	0	0	0	0	0	0	0	0	0	0	0	0	0	0	0	0	0	0	0	0	0	0	0	0	0	0	0	0	0	0	0	0	0	0	0
Oaz	FBgn0033939	zf-C2H2	0	0	1	0	0	2	2	2	2	2	0	0	3	0	0	0	0	0	0	5	5	0	0	0	0	0	0	0	0	0	0	0	0	0	0	0	0	0	0	0	0	0	0	0	0	0	0
AP-2	FBgn0023417	TF_AP-2	0	0	0	0	0	0	0	2	2	2	0	0	0	0	0	0	0	0	0	0	0	0	0	0	0	0	0	0	0	0	0	0	0	0	0	0	0	0	0	0	0	0	0	0	0	0	0
scrt	FBgn0004880	zf-C2H2	0	0	0	0	0	0	0	2	2	2	0	0	0	0	0	0	0	0	0	0	0	0	0	0	0	0	0	0	0	0	0	0	0	0	0	0	0	0	0	0	0	0	0	0	0	0	0
wor	FBgn0001983	zf-C2H2	0	0	0	0	0	0	0	2	2	2	0	0	0	0	0	0	0	0	0	0	0	0	0	0	0	0	0	0	0	0	0	0	0	0	0	0	0	0	0	0	0	0	0	0	0	0	0
fd96Ca	FBgn0004897	Fork_head	0	0	0	0	0	0	0	2	2	2	0	0	3	0	0	0	0	0	0	0	0	0	0	0	0	0	0	0	0	0	0	0	0	0	0	0	0	0	0	0	0	0	0	0	0	0	0
seq	FBgn0028991	zf-C2H2	0	0	0	0	0	2	2	2	2	2	0	0	3	0	0	0	0	0	0	0	0	0	0	0	0	0	0	0	0	0	0	0	0	0	0	0	0	0	0	0	0	0	0	0	0	0	0
ss	FBgn0003513	HLH	0	0	0	0	0	0	2	0	0	0	0	0	0	0	0	0	0	0	0	0	0	0	0	0	0	0	0	0	0	0	0	0	0	0	0	0	0	0	0	0	0	0	0	0	0	0	0
ac	FBgn0000022	HLH	0	0	0	0	0	0	2	2	2	0	3	0	0	0	0	0	0	0	0	0	0	0	0	0	0	0	0	0	7	0	0	0	0	0	0	0	0	0	0	0	0	0	0	0	0	0	0
Su(H)	FBgn0004837	TIG	0	0	0	0	0	2	0	0	2	2	3	3	0	0	0	0	0	0	0	0	0	0	0	0	0	0	0	0	0	0	0	0	0	0	9	9	0	0	0	0	0	0	0	0	0	0	0
pros	FBgn0004595	Prox1	0	0	1	0	0	2	2	2	2	2	3	3	0	0	3	0	0	0	0	0	0	0	0	0	0	0	0	0	0	0	0	0	0	8	0	0	0	0	0	0	0	0	0	0	0	0	0
bowl	FBgn0004893	zf-C2H2	0	0	0	0	0	2	2	0	0	0	0	0	3	3	3	0	4	0	0	0	0	0	6	6	6	6	0	0	0	8	8	8	8	8	0	9	9	9	9	0	0	0	0	0	0	0	0
emc	FBgn0000575	HLH	0	0	0	0	0	0	2	0	0	2	3	3	3	3	3	0	0	0	0	0	0	0	6	6	6	0	0	0	0	8	8	8	8	0	0	9	9	9	0	0	10	10	10	0	0	0	0
fkh	FBgn0000659	Fork_head	0	0	0	0	0	0	0	2	2	2	0	0	0	0	3	4	4	4	0	0	0	6	6	6	6	6	0	7	7	8	8	8	8	8	9	9	9	9	9	0	0	0	0	0	0	0	0
dm	FBgn0000472	HLH	0	0	0	0	0	2	0	0	0	0	0	0	0	3	3	4	4	4	0	5	0	6	6	6	6	6	0	0	0	8	8	8	8	8	0	0	0	9	9	10	10	10	10	10	0	11	0
Dr	FBgn0000492	Homeobox	0	0	0	0	0	2	2	2	0	2	3	3	3	3	3	0	4	0	0	0	0	0	0	6	0	6	0	7	7	0	0	0	0	0	0	0	0	0	9	0	10	10	10	10	0	0	0
HLHm7	FBgn0002633	HLH	0	0	0	1	1	0	2	2	0	2	3	3	3	3	3	0	0	0	0	0	0	0	0	0	0	6	0	0	0	0	0	0	0	0	0	0	0	0	9	0	0	0	0	0	0	0	0
pnt	FBgn0003118	Ets	0	0	0	0	0	2	2	2	2	2	0	3	3	3	3	0	0	0	0	0	0	6	6	6	6	6	0	0	0	0	0	0	0	0	0	0	0	9	9	0	0	10	10	10	0	11	0
knrl	FBgn0001323	zf-C4	0	0	0	0	0	2	2	2	0	0	3	0	3	3	3	0	0	0	0	5	5	6	6	6	6	6	0	0	0	8	8	8	0	0	0	0	0	9	9	10	10	10	0	0	0	0	0
odd	FBgn0002985	zf-C2H2	0	0	0	0	0	2	2	2	0	2	3	3	3	3	3	0	0	0	0	0	0	6	6	6	6	6	0	0	0	0	0	0	0	0	0	0	0	9	9	10	10	10	0	0	11	11	0
CG1621	FBgn0033182	BESS	0	0	0	0	0	2	2	2	0	0	3	3	3	3	3	0	0	0	0	0	0	0	0	0	6	6	0	0	0	0	0	0	0	0	0	9	9	0	0	0	0	0	0	0	0	0	0
sob	FBgn0004892	zf-C2H2	0	0	0	0	0	2	2	2	0	0	3	3	3	3	3	0	0	0	0	0	0	0	6	6	6	6	0	0	0	0	0	0	0	0	0	9	9	9	9	0	10	0	0	0	0	0	0
en	FBgn0000577	Homeobox	0	0	0	0	0	2	2	2	2	2	3	3	3	3	3	0	0	0	0	0	0	0	0	0	6	6	0	0	0	0	0	0	0	0	0	9	9	9	9	10	10	10	0	0	0	0	0
noc	FBgn0005771	zf-C2H2	0	0	0	0	0	2	2	2	0	0	3	3	3	0	0	0	0	0	0	5	0	0	0	0	6	6	0	0	0	0	0	8	8	8	0	9	9	9	9	0	10	10	10	10	0	0	0
brk	FBgn0024250	BrkDBD	0	0	0	0	0	2	2	2	2	2	3	3	3	3	3	4	4	0	0	5	0	0	0	0	6	0	0	0	0	0	0	0	8	8	0	0	0	9	0	0	10	10	0	10	0	0	0
Doc2	FBgn0035956	T-box	1	1	0	0	0	2	2	2	0	0	3	3	3	3	3	0	0	0	0	0	0	0	0	0	6	0	0	0	0	0	0	0	0	0	9	9	9	9	9	0	0	0	0	0	11	11	0
Doc3	FBgn0035954	T-box	1	1	1	0	0	2	2	2	0	0	3	3	3	3	0	0	0	0	0	0	0	0	0	6	0	0	0	0	0	0	0	0	0	0	9	9	9	9	9	0	0	0	0	0	11	11	0
Doc1	FBgn0028789	T-box	1	1	1	1	0	2	2	2	2	0	3	3	3	3	3	0	0	0	0	0	0	6	6	6	6	6	0	0	0	0	0	0	0	0	9	9	9	9	9	0	0	0	0	0	11	0	0
inv	FBgn0001269	Homeobox	0	0	0	0	0	2	2	2	2	2	3	3	3	3	3	0	4	0	0	0	0	0	0	0	6	6	0	0	0	0	0	0	0	0	0	0	0	9	9	0	0	0	0	0	0	0	0
slp2	FBgn0004567	Fork_head	0	0	0	0	0	2	2	2	2	2	3	3	3	3	3	0	0	0	0	0	0	0	0	0	6	6	0	0	0	0	0	0	0	0	0	0	0	0	0	0	0	0	0	10	0	0	0
grn	FBgn0001138	GATA	0	0	0	0	0	2	2	2	2	2	3	3	3	3	3	0	0	0	0	5	5	0	0	6	6	6	0	0	0	0	0	0	0	8	0	0	0	0	0	0	0	0	0	0	0	0	0
h	FBgn0001168	HLH	0	0	0	0	0	2	2	2	0	0	3	3	3	3	3	0	0	0	0	0	0	6	6	6	6	0	0	0	0	0	0	0	0	0	0	0	0	9	9	0	0	0	0	0	0	0	0
shn	FBgn0003396	zf-C2H2	0	0	0	0	0	2	0	0	0	0	3	3	3	3	3	0	0	0	0	0	0	6	6	6	6	6	0	0	0	0	0	0	0	8	0	0	0	0	9	0	0	0	0	0	0	0	0
Awh	FBgn0013751	Homeobox	0	0	0	0	0	2	2	2	2	2	0	3	3	3	3	0	0	0	0	0	0	0	6	6	6	6	0	0	0	0	0	0	0	0	0	0	0	0	0	0	0	0	0	0	0	0	0
mid	FBgn0005511	T-box	0	0	0	0	0	2	2	2	2	2	3	3	3	3	3	0	0	0	0	0	0	6	6	6	6	6	0	0	0	0	0	0	0	0	0	0	0	0	0	0	0	0	0	0	11	11	0
gsb	FBgn0001148	Homeobox|PAX	0	0	0	0	0	2	2	0	2	0	3	3	3	3	3	0	0	0	0	0	0	6	6	6	6	6	0	0	0	0	0	0	0	0	0	0	0	0	0	0	0	0	0	0	0	0	0
tup	FBgn0003896	Homeobox	0	0	0	0	0	2	2	2	2	2	3	3	3	3	3	0	0	0	0	0	0	6	6	6	6	6	0	7	0	0	0	0	0	0	0	0	0	0	0	0	0	0	0	0	11	11	0
apt	FBgn0015903	SANT	0	0	0	0	0	2	2	2	2	2	3	3	3	3	3	0	0	0	0	5	0	6	6	6	6	6	0	0	0	8	8	8	0	0	9	9	9	0	9	0	0	0	0	0	11	11	0
Blimp-1	FBgn0035625	zf-C2H2	1	1	1	1	0	2	2	0	2	0	3	0	0	0	3	0	0	0	0	0	0	6	6	6	6	6	0	0	0	0	0	0	0	0	0	9	9	9	9	0	0	0	0	0	0	0	0
Kr	FBgn0001325	zf-C2H2	0	0	0	0	0	2	2	2	2	2	3	3	3	0	0	0	0	0	0	0	0	6	6	6	6	0	7	7	0	8	8	0	0	0	0	9	9	9	0	0	0	0	0	0	0	0	0
[truncated: 23 more columns]

## Sheet: 3_EctEpi
gene			VisualPr.4.6	VisualPr.7.8	VisualPr.9.10	VisualPr.11.12	VisualPr.13.16	CNS.4.6	CNS.7.8	CNS.9.10	CNS.11.12	CNS.13.16	Ect_Epi.4.6	Ect_Epi.7.8	Ect_Epi.9.10	Ect_Epi.11.12	Ect_Epi.13.16	SalGl.9.10	SalGl.11.12	SalGl.13.16	Tracheal.9.10	Tracheal.11.12	Tracheal.13.16	FoGut.4.6	FoGut.7.8	FoGut.9.10	FoGut.11.12	FoGut.13.16	SNS.9.10	SNS.11.12	SNS.13.16	Endo_MidGut.4.6	Endo_MidGut.7.8	Endo_MidGut.9.10	Endo_MidGut.11.12	Endo_MidGut.13.16	HiGut.4.6	HiGut.7.8	HiGut.9.10	HiGut.11.12	HiGut.13.16	Meso_Muscle.4.6	Meso_Muscle.7.8	Meso_Muscle.9.10	Meso_Muscle.11.12	Meso_Muscle.13.16	Endocrine_Heart.11.12	Endocrine_Heart.13.16	Blood_Fat.9.10
CG12391	FBgn0033581	zf-C2H2	0	0	0	0	0	0	0	2	2	2	0	3	0	0	0	0	0	0	0	0	0	0	0	0	0	0	0	0	0	0	0	8	8	8	0	0	0	0	0	0	10	10	10	10	0	0	0
pfk	FBgn0035405	HTH_psq	0	0	0	0	0	0	0	2	2	2	0	0	3	0	0	0	0	0	0	0	0	0	0	0	0	0	0	0	0	0	0	8	8	8	0	0	0	0	9	0	10	10	10	0	0	0	0
row	FBgn0033998	AT_hook	0	0	0	0	0	0	2	2	2	2	0	3	3	0	0	0	0	0	0	0	0	0	6	6	6	0	0	0	0	0	8	8	8	8	0	9	9	9	9	0	10	10	10	0	0	0	0
Med	FBgn0011655	MH1	0	0	0	0	0	0	0	2	2	2	0	0	3	3	0	0	0	0	0	0	0	0	0	0	6	6	0	0	0	0	0	0	0	8	0	0	0	9	9	0	0	0	0	0	0	0	0
vfl	FBgn0259789	zf-C2H2	0	0	0	0	0	0	0	0	2	2	0	0	0	3	3	0	0	0	0	0	5	0	0	0	6	6	0	0	0	0	0	0	8	8	0	0	0	9	9	0	0	0	0	0	0	0	0
Stat92E	FBgn0016917	STAT_bind	0	0	0	0	0	0	2	2	0	0	0	0	3	3	0	0	0	0	0	5	0	0	0	0	6	6	0	0	0	0	0	0	8	8	0	0	0	9	9	0	0	0	0	10	0	0	0
Trl	FBgn0013263	GAGA	0	0	0	0	0	0	0	0	0	2	0	0	3	3	0	0	0	4	0	5	0	0	0	0	6	6	0	0	0	0	0	0	8	8	0	0	0	9	9	0	0	0	10	10	0	0	0
pnt	FBgn0003118	Ets	0	0	0	0	0	2	2	2	2	2	0	3	3	3	3	0	0	0	0	0	0	6	6	6	6	6	0	0	0	0	0	0	0	0	0	0	0	9	9	0	0	10	10	10	0	11	0
CG10979	FBgn0037379	zf-C2H2	0	0	0	0	0	2	2	0	2	2	3	3	0	0	0	0	0	0	0	0	0	0	0	0	0	0	0	0	0	0	0	0	8	8	0	0	0	0	0	0	0	0	10	0	0	0	0
Smox	FBgn0025800	MH1	0	0	0	0	0	0	0	0	0	2	0	0	0	0	3	0	0	0	0	0	0	0	0	0	0	0	0	0	0	0	0	0	0	8	0	0	0	0	0	0	0	0	0	10	0	0	0
mld	FBgn0083077	zf-C2H2	0	0	1	0	1	0	2	2	0	0	0	0	0	0	3	0	0	0	0	5	5	0	0	0	6	6	0	0	0	0	0	0	0	0	0	0	0	0	0	0	0	0	0	0	0	0	0
eve	FBgn0000606	Homeobox	0	0	0	0	0	0	0	0	2	0	3	3	3	3	3	0	0	0	0	0	0	0	0	0	0	0	0	0	0	0	0	0	0	0	0	0	0	0	0	10	0	0	0	0	11	11	0
pnr	FBgn0003117	GATA	0	0	0	0	0	0	0	0	0	0	3	3	3	3	3	0	0	0	0	0	0	0	0	0	0	0	0	0	0	0	0	0	0	0	0	0	0	0	0	0	0	10	0	0	11	11	0
vvl	FBgn0086680	Homeobox|Pou	0	0	0	0	0	0	0	0	2	2	3	0	3	3	3	0	0	0	5	5	0	0	0	0	0	6	0	7	7	0	0	0	0	0	0	0	0	0	9	0	0	0	0	0	11	11	0
HLHm7	FBgn0002633	HLH	0	0	0	1	1	0	2	2	0	2	3	3	3	3	3	0	0	0	0	0	0	0	0	0	0	6	0	0	0	0	0	0	0	0	0	0	0	0	9	0	0	0	0	0	0	0	0
Hr39	FBgn0261239	zf-C4	0	0	0	0	0	0	0	0	0	0	0	0	0	3	3	0	0	0	0	0	0	0	0	0	6	6	0	0	0	0	0	0	0	0	0	0	0	9	9	0	0	0	0	0	0	0	0
Sox21b	FBgn0042630	HMG_box	0	0	0	0	0	0	0	0	0	0	0	0	0	3	3	0	0	0	0	0	0	0	0	0	0	6	0	0	0	0	0	0	0	0	0	0	0	9	9	0	0	0	0	0	0	0	0
CG14860	FBgn0038273	THAP	0	0	0	0	0	0	0	0	0	0	0	0	0	0	3	0	0	0	0	0	0	0	0	0	6	6	0	0	0	0	0	0	0	0	0	0	0	9	9	0	0	0	0	0	0	0	0
CG12029	FBgn0035454	zf-C2H2	0	0	0	0	0	0	0	0	0	0	0	0	0	3	3	0	0	0	0	0	0	0	0	0	6	6	0	0	0	0	0	0	0	0	0	0	0	0	9	0	0	0	0	0	0	0	0
Hnf4	FBgn0004914	zf-C4	0	0	0	0	0	0	0	0	0	0	0	0	0	0	3	0	0	0	0	0	0	0	0	0	6	6	0	0	0	0	0	0	8	8	0	0	0	9	9	0	0	0	0	0	0	0	0
Sox100B	FBgn0024288	HMG_box	0	0	0	0	0	0	0	0	0	0	0	0	0	3	3	0	0	0	0	0	0	0	0	0	0	0	0	0	0	0	0	0	8	8	0	0	0	9	9	0	0	0	0	0	0	0	0
foxo	FBgn0038197	Fork_head	0	0	0	0	0	0	0	0	0	0	0	0	0	3	3	0	0	0	0	0	0	0	0	0	6	6	0	0	0	0	0	0	8	8	0	0	0	0	0	0	0	0	0	0	0	0	0
Hr46	FBgn0000448	zf-C4	0	0	0	0	0	0	0	0	0	0	0	0	0	0	3	0	0	0	0	5	5	0	0	0	0	6	0	0	0	0	0	0	8	8	0	0	0	9	9	0	0	0	0	0	0	0	0
elB	FBgn0004858	zf-C2H2	0	0	0	0	0	0	0	2	0	0	0	0	0	3	3	0	0	0	0	5	5	0	0	0	0	6	0	0	0	0	0	0	0	8	0	0	0	9	9	0	0	0	0	0	0	0	0
dys	FBgn0039411	HLH	0	0	0	0	0	0	0	0	0	0	0	0	0	3	3	0	0	0	0	5	5	0	0	0	6	6	0	0	0	0	0	0	0	0	0	0	0	9	9	0	0	0	0	0	11	11	0
CG11966	FBgn0037645	zf-C2H2	0	0	0	0	0	0	0	0	0	0	3	3	3	0	3	0	0	0	0	0	5	0	0	0	0	6	0	0	0	0	0	0	0	0	0	0	0	0	0	0	0	0	0	0	0	0	0
ken	FBgn0011236	zf-C2H2	0	0	0	0	0	0	0	0	0	0	3	3	3	0	3	0	0	0	0	0	5	0	0	0	0	6	0	0	0	0	0	0	0	0	0	9	9	0	0	0	0	0	0	0	0	0	0
H15	FBgn0016660	T-box	0	0	0	0	0	0	0	0	0	0	0	0	0	0	3	0	0	0	0	0	0	0	0	0	0	6	0	0	0	0	0	0	0	0	0	0	0	0	0	0	0	0	0	0	0	11	0
ftz-f1	FBgn0001078	zf-C4	0	0	0	0	0	0	0	0	0	0	0	0	0	0	3	0	0	0	0	0	5	0	0	0	0	6	0	0	0	0	0	0	0	0	0	0	0	0	0	0	0	0	0	0	0	0	0
CG15269	FBgn0028878	zf-C2H2	0	0	0	0	0	0	0	0	0	0	0	0	0	0	3	0	0	0	0	5	5	0	0	0	0	0	0	0	0	0	0	0	0	0	0	0	0	0	0	0	0	0	0	0	0	0	0
vri	FBgn0016076	bZIP	0	0	0	0	0	0	0	0	0	0	0	0	0	0	3	0	0	0	0	0	5	0	0	0	0	6	0	0	0	0	0	0	0	0	0	0	0	0	9	0	0	0	0	0	0	0	12
Xrp1	FBgn0261113	AT_hook	0	0	0	0	0	0	0	0	0	0	0	0	0	3	3	0	0	0	0	5	5	0	0	0	0	0	0	0	0	0	0	0	0	0	0	0	0	0	0	0	0	0	0	0	0	0	0
salr	FBgn0000287	zf-C2H2	0	0	0	0	0	0	0	0	2	2	0	0	0	3	3	0	0	0	0	5	5	0	0	0	0	0	0	0	0	0	0	0	0	0	0	0	0	0	0	0	0	0	0	0	0	0	0
CG10348	FBgn0032707	zf-C2H2	0	0	0	0	0	0	0	0	0	0	0	0	0	3	3	0	0	0	0	0	5	0	0	0	0	0	0	0	0	0	0	0	0	0	0	0	0	0	0	0	0	0	0	0	0	0	0
Eip78C	FBgn0004865	zf-C4	0	0	0	0	0	0	0	0	0	0	0	0	0	0	3	0	0	0	0	0	5	0	0	0	0	0	0	0	0	0	0	0	0	0	0	0	0	0	0	0	0	0	0	0	0	0	0
CG9876	FBgn0034821	Homeobox	0	0	0	0	0	0	0	0	0	0	0	0	0	3	3	0	0	0	0	0	5	0	0	0	0	0	0	0	0	0	0	0	0	0	0	0	0	0	0	0	0	0	0	0	0	11	0
ovo	FBgn0003028	zf-C2H2	0	0	0	0	0	0	0	0	0	0	0	0	0	3	3	0	0	0	0	0	0	0	0	0	0	0	0	0	0	0	0	0	0	0	0	0	0	0	0	0	0	0	0	0	0	0	0
H2.0	FBgn0001170	Homeobox	0	0	0	0	0	0	0	0	0	0	0	0	0	3	3	0	0	0	0	0	0	0	0	0	0	0	0	0	0	0	0	0	0	0	0	0	0	0	0	0	0	0	10	10	0	0	0
dei	FBgn0008649	HLH	0	0	0	0	0	0	0	0	0	0	0	0	0	0	3	0	0	0	0	0	0	0	0	0	0	0	0	0	0	0	0	0	0	0	0	0	0	0	0	0	0	0	10	10	0	0	0
NfI	FBgn0042696	MH1	0	0	0	0	0	0	0	0	0	2	0	0	0	0	3	0	0	0	0	0	0	0	0	0	0	0	0	0	0	0	0	0	0	0	0	0	0	0	0	0	0	0	0	10	0	0	0
luna	FBgn0040765	zf-C2H2	0	0	0	0	0	0	0	0	0	0	0	0	0	0	3	0	0	0	0	0	0	0	0	0	0	0	0	0	0	0	0	0	0	0	0	0	0	0	0	0	0	0	0	0	0	0	0
caup	FBgn0015919	Homeobox	0	0	0	0	0	0	0	0	0	0	0	0	0	3	3	0	0	0	0	0	5	0	6	6	6	6	0	0	0	0	0	0	0	0	0	0	0	0	0	0	0	0	0	0	0	0	0
gce	FBgn0030627	HLH	0	0	0	0	0	0	0	0	2	0	0	0	3	3	3	0	0	0	0	0	0	0	6	6	6	6	0	0	0	8	8	0	0	0	0	0	0	0	0	0	0	0	0	0	0	0	0
CG9793	FBgn0037620	zf-C2H2	0	0	0	0	0	0	0	0	0	0	0	0	0	0	3	0	0	0	0	0	0	0	0	0	0	6	0	0	0	0	0	0	0	0	0	0	0	0	0	0	0	0	0	0	0	0	0
sr	FBgn0003499	zf-C2H2	0	0	0	0	0	0	0	0	0	0	0	0	0	0	3	0	0	0	0	0	0	0	0	0	0	6	0	0	0	0	0	0	0	0	0	0	0	0	0	0	0	0	0	0	0	0	0
CG8089	FBgn0033993	zf-C2H2	0	0	0	0	0	0	0	0	0	0	0	0	0	0	3	0	0	0	0	0	0	0	0	0	0	6	0	0	0	0	0	0	0	0	0	0	0	0	0	0	0	0	0	0	0	0	0
Ets98B	FBgn0005659	Ets	0	0	0	0	0	0	0	0	0	0	0	0	0	0	3	0	0	0	0	0	0	0	0	0	0	6	0	0	0	0	0	0	0	0	0	0	0	0	9	0	0	0	0	0	0	0	0
OdsH	FBgn0026058	Homeobox	0	0	0	0	0	0	0	0	0	0	0	0	0	0	3	0	0	0	0	0	0	0	0	0	6	6	0	0	0	0	0	0	0	0	0	0	0	0	0	0	0	0	0	0	0	0	0
gsb-n	FBgn0001147	Homeobox|PAX	0	0	0	0	0	0	0	0	2	2	0	0	0	0	3	0	0	0	0	0	0	0	0	0	6	6	0	0	0	0	0	0	0	0	0	0	0	0	0	0	0	0	10	0	0	0	0
ara	FBgn0015904	Homeobox	0	0	0	0	0	0	0	0	0	0	3	0	3	3	3	0	0	0	0	0	0	0	0	0	6	6	0	0	0	0	0	0	0	0	0	0	0	0	0	0	0	0	0	0	0	0	0
disco-r	FBgn0042650	zf-C2H2	0	0	0	0	0	0	0	0	0	0	0	0	0	3	0	0	0	0	0	0	0	0	0	6	6	6	0	0	0	0	0	0	0	0	0	0	0	0	0	0	0	0	0	10	0	0	0
btn	FBgn0014949	Homeobox	0	0	0	0	0	2	0	0	2	2	3	3	3	3	3	0	0	0	0	0	0	0	0	0	6	6	0	0	0	0	0	0	0	0	0	0	0	0	0	0	0	0	0	0	0	0	0
fd96Cb	FBgn0004898	Fork_head	0	0	0	0	0	0	0	0	2	2	3	3	3	3	3	0	0	0	0	0	0	0	0	0	6	0	0	0	0	0	0	0	0	0	0	0	0	0	0	0	0	0	0	0	0	0	0
Sp1	FBgn0020378	zf-C2H2	0	0	0	0	0	0	0	2	2	2	0	0	3	3	3	0	0	0	0	0	0	0	0	0	6	6	0	0	0	0	0	0	0	0	0	0	0	0	0	0	0	0	0	0	0	0	0
esn	FBgn0028642	zf-C2H2	0	0	0	0	0	0	0	2	2	2	0	0	3	3	3	0	0	0	0	0	0	0	0	0	6	6	0	0	0	0	0	0	0	0	0	0	0	9	9	0	0	0	0	0	0	0	0
tio	FBgn0028979	zf-C2H2	0	0	0	0	0	0	0	0	2	2	0	3	3	3	3	0	0	0	0	0	0	0	0	0	6	6	0	0	0	0	0	0	0	0	0	0	9	9	9	0	0	0	0	0	0	0	0
ap	FBgn0000099	Homeobox	0	0	0	0	0	0	0	0	2	2	0	0	3	3	0	0	0	0	0	0	0	0	0	0	6	6	0	0	0	0	0	0	0	0	0	0	0	9	9	0	0	0	10	10	0	0	0
gcm	FBgn0014179	GCM	0	0	0	0	0	0	0	0	2	2	0	0	3	3	0	0	0	0	0	0	0	0	0	0	0	0	0	0	0	0	0	0	0	0	0	0	0	0	0	10	10	0	0	0	0	0	12
sna	FBgn0003448	zf-C2H2	0	0	0	0	0	0	0	2	2	2	0	0	3	3	0	0	0	0	0	0	0	0	0	0	0	0	0	0	0	8	8	0	0	0	0	0	0	0	0	10	10	0	0	0	0	0	0
Dfd	FBgn0000439	Homeobox	0	0	0	0	0	0	0	0	2	2	3	3	3	3	3	0	0	0	0	0	0	0	0	0	0	6	0	0	0	0	0	0	0	0	0	0	0	0	0	10	10	10	0	0	0	0	0
gcm2	FBgn0019809	GCM	0	0	0	0	0	0	0	0	0	0	0	0	0	0	3	0	0	0	0	0	0	0	0	0	0	0	0	0	0	0	0	0	0	0	0	0	0	0	0	10	10	10	10	0	0	0	0
rgr	FBgn0033310	zf-C2H2	0	0	0	0	0	0	0	0	0	0	0	0	0	3	3	0	0	0	0	0	0	0	0	0	0	0	0	0	0	0	0	0	0	8	0	0	0	0	0	10	10	10	10	10	0	0	0
Ubx	FBgn0003944	Homeobox	0	0	0	0	0	2	0	2	2	2	3	3	3	0	0	0	0	0	0	0	0	0	0	0	0	0	0	0	0	0	0	0	0	0	0	0	0	0	0	10	10	10	10	0	0	11	0
gt	FBgn0001150	bZIP	0	0	0	0	0	2	2	2	2	2	3	0	0	0	0	0	0	0	0	0	0	0	0	0	0	0	0	0	0	0	0	0	0	0	0	0	0	0	0	10	10	10	10	0	11	0	0
Six4	FBgn0027364	Homeobox	0	0	0	0	0	2	2	2	2	2	0	3	0	0	0	0	0	0	0	0	0	0	0	0	0	0	0	0	0	0	0	0	0	0	0	0	0	0	0	0	10	10	10	0	0	0	0
zfh1	FBgn0004606	Homeobox|zf-C2H2	0	0	0	0	0	0	0	2	2	2	0	3	0	0	3	0	0	0	0	0	0	0	0	0	0	0	0	0	0	0	8	0	0	0	0	0	0	0	0	10	10	10	10	0	0	11	0
pzg	FBgn0259785	zf-C2H2	0	0	0	0	0	0	2	2	2	2	0	3	3	0	0	0	0	0	0	0	0	0	0	0	0	0	0	0	0	0	0	0	0	8	0	0	0	0	0	0	0	0	0	0	0	0	0
tna	FBgn0026160	zf-MIZ	0	0	0	0	0	0	2	2	2	2	0	3	0	0	0	0	0	0	0	0	0	0	0	0	0	0	0	0	0	0	0	0	0	0	0	0	0	0	0	0	0	0	0	0	0	0	0
CG8290	FBgn0026573	MADF	0	0	0	0	0	0	2	0	2	2	0	3	0	0	0	0	0	0	0	0	0	0	0	0	0	0	0	0	0	0	0	0	0	0	0	0	0	0	0	0	0	0	0	0	0	0	0
CG33213	FBgn0053213	zf-C2H2	0	0	0	0	0	0	0	2	2	2	0	0	3	0	0	0	0	0	0	0	0	0	0	0	0	0	0	0	0	0	0	0	0	0	0	0	0	0	0	0	0	0	0	0	0	0	0
CG6791	FBgn0037918	zf-C2H2	0	0	0	0	0	0	0	2	2	2	0	0	3	0	0	0	0	0	0	0	0	0	0	0	0	0	0	0	0	0	0	0	0	0	0	0	0	0	0	0	0	0	0	0	0	0	0
CG3227	FBgn0031434	BEN	0	0	0	0	0	0	0	2	2	2	0	0	3	0	0	0	0	0	0	0	0	0	0	0	0	0	0	0	0	0	0	0	0	0	0	0	0	0	0	0	0	0	0	0	0	0	0
sd	FBgn0003345	TEA	0	0	0	0	0	0	0	2	2	2	0	0	3	0	0	0	0	0	0	0	0	0	0	0	0	0	0	0	0	0	0	0	0	0	0	0	0	0	0	0	0	0	0	0	0	0	0
cic	FBgn0028386	HMG_box	0	0	0	0	0	0	0	2	0	0	0	0	3	0	0	0	0	0	0	0	0	0	0	6	0	0	0	0	0	0	0	0	0	0	0	0	0	0	0	0	0	0	0	0	0	0	0
ATbp	FBgn0039946	zf-C2H2	0	0	0	0	0	0	0	0	0	0	0	0	0	0	3	0	0	0	0	0	0	0	0	0	0	0	0	0	0	0	0	0	0	8	0	0	0	0	9	0	0	0	0	10	0	0	0
hth	FBgn0001235	Homeobox	0	0	0	0	0	0	0	0	0	0	0	0	0	0	3	0	0	0	0	0	0	0	0	0	6	6	0	0	0	0	0	0	0	8	0	0	0	0	9	0	0	0	0	0	0	0	0
NC2beta	FBgn0028926	CBFA_NFYB_domain	0	0	0	0	0	0	0	0	0	2	0	0	0	0	3	0	0	0	0	0	0	0	0	0	0	6	0	0	0	0	0	0	0	0	0	0	0	0	9	0	0	0	0	0	0	0	0
CG10654	FBgn0036294	zf-C2H2	0	0	0	0	0	0	0	0	0	0	0	0	0	0	3	0	4	4	0	0	0	0	0	0	0	0	0	0	0	0	0	0	0	0	0	0	0	0	9	0	0	0	0	0	0	0	0
NFAT	FBgn0030505	RHD|TIG	0	0	0	0	0	0	0	0	0	0	0	0	0	0	3	0	0	0	0	0	0	0	0	0	0	0	0	0	0	0	0	0	0	0	0	0	0	0	9	0	0	0	0	0	0	0	0
aop	FBgn0000097	Ets	0	0	0	0	0	2	0	0	0	0	3	0	0	0	0	0	0	0	0	0	0	0	0	0	0	0	0	0	0	0	0	0	0	0	0	0	0	0	0	0	0	0	0	0	0	0	0
jumu	FBgn0015396	Fork_head	0	0	0	0	0	0	0	0	2	2	0	0	0	3	3	0	0	0	0	0	0	0	0	0	0	0	0	0	0	0	0	0	0	0	0	0	0	0	0	0	0	0	0	0	11	11	0
klu	FBgn0013469	zf-C2H2	0	0	0	0	0	0	0	2	2	2	0	0	0	3	0	0	0	0	0	5	5	0	0	0	0	0	0	0	0	0	0	0	8	0	0	0	0	0	9	0	0	0	0	0	0	0	0
svp	FBgn0003651	zf-C4	0	0	0	0	0	0	0	2	2	2	0	0	0	3	3	0	0	0	0	0	0	0	0	0	0	0	0	0	0	0	0	0	0	0	0	0	0	0	0	0	0	0	0	0	0	0	0
HLHm5	FBgn0002631	HLH	0	0	0	1	1	2	2	2	2	0	0	3	3	3	0	0	0	0	0	0	0	0	0	0	0	0	0	0	0	0	0	0	0	0	0	0	0	0	0	0	0	0	0	0	0	0	0
bi	FBgn0000179	T-box	0	0	1	1	1	0	0	2	2	0	0	0	0	3	0	0	0	0	0	0	0	0	0	0	6	0	0	0	0	0	0	0	0	0	0	0	0	0	0	0	0	0	0	0	0	0	0
HLHm3	FBgn0002609	HLH	0	0	0	0	0	0	0	2	2	0	0	0	3	3	3	0	0	0	0	0	0	0	0	0	6	0	0	0	0	0	0	0	8	8	0	0	0	0	9	0	0	0	10	0	0	0	0
HLHmbeta	FBgn0002733	HLH	0	0	0	0	0	0	2	2	2	0	0	3	3	3	3	0	0	0	0	0	0	0	0	0	0	6	0	0	0	0	0	0	0	8	0	0	0	0	9	0	0	0	0	0	0	0	0
ato	FBgn0010433	HLH	0	0	0	0	0	0	0	0	0	2	0	3	3	0	0	0	0	0	0	0	0	0	6	6	6	0	0	0	0	0	0	0	0	0	0	0	0	0	0	0	0	0	0	0	0	0	0
prd	FBgn0003145	Homeobox|PAX	0	0	0	0	0	0	2	0	0	0	3	3	3	3	0	0	0	0	0	0	0	0	0	6	6	0	0	0	0	0	0	0	0	0	0	0	0	0	0	10	0	0	0	0	0	0	0
Poxn	FBgn0003130	PAX	0	0	0	0	0	0	0	0	0	2	0	0	3	0	3	0	0	0	0	0	5	0	0	0	0	0	0	0	0	0	0	0	0	0	0	0	0	0	0	0	0	0	0	0	0	0	0
amos	FBgn0003270	HLH	0	0	0	0	0	0	0	0	0	0	3	3	3	0	0	0	0	0	0	0	0	0	0	0	0	0	0	0	0	0	0	0	0	0	0	0	0	0	0	0	0	0	0	0	0	0	0
sens	FBgn0002573	zf-C2H2	0	0	1	0	0	0	0	0	0	0	0	0	3	0	0	0	4	4	0	0	0	0	0	6	0	0	0	0	0	0	0	0	0	0	0	0	0	0	0	0	0	0	0	0	0	0	0
lbe	FBgn0011278	Homeobox	0	0	0	0	0	0	0	0	0	2	0	0	0	3	3	0	0	0	0	0	0	0	0	0	0	0	0	0	0	0	0	0	0	0	0	0	0	0	0	0	0	0	0	0	11	11	0
lbl	FBgn0008651	Homeobox	0	0	0	0	0	0	0	0	0	2	0	0	0	3	3	0	0	0	0	0	0	0	0	0	0	0	0	0	0	0	0	0	0	0	0	0	0	0	0	0	0	0	0	0	11	11	0
eyg	FBgn0000625	Homeobox|PAX	0	0	0	0	0	0	0	0	0	0	0	0	0	3	3	4	4	0	0	0	0	0	0	0	0	0	0	0	0	0	0	0	0	0	0	0	0	0	0	0	0	0	0	0	0	0	0
sv	FBgn0005561	PAX	0	0	0	0	0	0	0	0	0	0	0	0	0	3	0	0	0	0	0	0	0	0	0	0	0	0	0	0	0	0	0	0	0	0	0	0	0	0	0	0	0	0	0	0	0	0	0
B-H1	FBgn0011758	Homeobox	0	0	0	0	0	0	0	0	0	2	0	0	3	3	3	0	0	0	0	0	0	0	0	0	0	0	0	0	0	0	0	0	0	0	0	0	0	0	0	0	0	0	0	0	0	0	0
al	FBgn0000061	Homeobox	0	0	0	0	0	0	0	0	0	0	0	0	3	3	3	0	0	0	0	0	0	0	0	0	0	0	0	0	0	0	0	0	0	8	0	0	0	0	0	0	0	0	0	0	0	0	0
fd96Ca	FBgn0004897	Fork_head	0	0	0	0	0	0	0	2	2	2	0	0	3	0	0	0	0	0	0	0	0	0	0	0	0	0	0	0	0	0	0	0	0	0	0	0	0	0	0	0	0	0	0	0	0	0	0
seq	FBgn0028991	zf-C2H2	0	0	0	0	0	2	2	2	2	2	0	0	3	0	0	0	0	0	0	0	0	0	0	0	0	0	0	0	0	0	0	0	0	0	0	0	0	0	0	0	0	0	0	0	0	0	0
B-H2	FBgn0004854	Homeobox	0	0	0	0	0	0	2	2	0	2	0	0	3	3	3	0	0	0	0	0	0	0	0	0	0	0	0	0	0	0	0	0	0	0	0	0	0	0	0	0	0	0	0	0	0	0	0
pb	FBgn0051481	Homeobox	0	0	0	0	0	0	0	0	0	2	0	0	3	0	0	0	0	0	0	0	0	0	0	0	0	0	0	0	7	0	0	0	0	0	0	0	0	0	0	0	0	0	10	10	0	0	0
HLHmdelta	FBgn0002734	HLH	0	0	0	1	1	0	2	2	2	2	0	3	3	3	0	0	0	0	0	0	0	0	0	0	0	0	7	7	7	0	0	0	0	0	0	0	0	0	0	0	0	0	10	0	0	0	0
HLHmgamma	FBgn0002735	HLH	0	0	0	1	1	0	2	2	2	2	0	3	3	0	0	0	0	0	0	0	0	0	0	0	0	0	0	7	7	0	0	0	8	0	0	0	0	9	0	0	0	0	10	0	0	0	0
E(spl)	FBgn0000591	HLH	0	0	1	1	1	2	2	2	2	2	0	3	3	3	0	0	0	0	0	0	0	0	0	0	0	0	7	7	7	0	0	8	8	0	0	0	0	0	0	0	0	0	0	0	0	0	0
ab	FBgn0259750	zf-C2H2	0	0	0	0	0	0	2	2	2	2	0	0	0	3	3	0	0	0	0	0	0	6	6	6	0	0	0	7	7	0	0	0	0	0	0	0	0	0	0	0	0	10	10	10	0	0	0
so	FBgn0003460	Homeobox	1	1	1	1	0	0	2	0	0	0	0	0	3	3	3	0	0	0	0	0	0	6	6	6	0	0	0	7	7	0	0	0	0	0	0	0	0	0	0	0	10	0	0	0	0	0	0
CG11696	FBgn0030314	AT_hook|zf-C2H2	0	1	1	1	1	0	2	2	2	0	3	3	3	3	0	0	0	0	0	5	5	0	0	0	6	0	0	7	7	0	8	0	0	0	0	9	0	0	0	0	10	10	0	0	0	0	0
CG1620	FBgn0033183	Myb_DNA-binding	0	0	0	0	0	0	0	0	2	2	3	0	0	0	0	0	0	0	0	0	0	0	0	0	0	0	0	0	0	0	8	8	0	0	0	0	0	0	0	0	10	10	0	0	0	0	0
slou	FBgn0002941	Homeobox	0	0	0	0	0	0	0	0	2	2	3	0	0	0	0	0	0	0	0	0	0	0	0	0	0	0	0	0	7	0	0	0	0	0	0	0	0	0	0	0	10	10	10	10	0	0	0
CG11247	FBgn0037120	zf-C2H2	0	0	0	0	0	0	0	2	2	2	3	0	0	0	0	0	0	0	0	0	0	0	0	0	0	6	0	0	0	0	8	8	8	8	0	0	0	0	0	0	10	10	10	10	0	0	0
exex	FBgn0041156	Homeobox	0	0	0	0	0	2	0	0	2	2	3	3	0	0	0	0	0	0	0	0	0	0	0	0	0	0	0	0	0	8	8	8	8	8	0	0	0	0	0	0	0	0	0	0	0	0	0
l(1)sc	FBgn0002561	HLH	0	0	1	0	0	2	2	2	2	2	3	3	0	0	0	0	0	0	0	0	0	0	0	0	0	0	0	7	7	0	8	8	8	0	0	0	0	0	0	0	0	10	10	0	0	0	0
CG3838	FBgn0032130	BESS	0	0	0	0	0	2	2	2	2	2	3	3	3	0	0	0	0	0	0	0	0	0	0	0	0	6	0	0	0	0	8	8	0	8	0	0	0	0	0	0	10	0	0	0	0	0	0
esg	FBgn0001981	zf-C2H2	0	0	0	0	0	2	2	2	2	2	3	3	3	3	3	0	0	0	0	0	0	0	0	0	0	6	0	0	0	0	0	8	8	8	0	0	0	0	0	0	0	0	0	0	0	0	0
CG13624	FBgn0039209	bZIP	0	0	0	0	0	0	2	2	2	2	0	3	3	0	0	0	0	0	0	0	0	0	0	0	0	0	0	0	0	0	0	8	8	0	0	0	0	0	0	0	0	0	0	0	0	0	0
dve	FBgn0020307	Homeobox	0	0	0	0	0	0	2	2	2	2	3	0	3	3	0	0	0	0	0	0	0	0	6	6	6	6	0	0	0	0	8	8	8	8	0	0	0	0	0	0	0	0	0	0	0	0	0
pdm2	FBgn0004394	Homeobox|Pou	0	0	0	0	0	2	2	2	2	2	3	3	3	3	0	0	0	0	0	0	0	0	0	0	6	6	0	0	0	0	0	8	8	8	0	0	0	0	0	0	0	0	0	0	0	0	0
mirr	FBgn0014343	Homeobox	0	0	0	0	0	0	0	2	2	2	0	3	3	3	0	0	0	0	0	0	0	6	6	0	6	6	0	0	0	0	0	0	0	0	0	0	0	0	0	0	0	0	0	0	0	0	0
nub	FBgn0085424	Homeobox|Pou	0	0	0	0	0	0	0	2	2	2	3	3	3	0	0	0	0	0	0	0	0	6	6	0	6	6	0	0	0	0	0	0	8	8	0	0	0	0	0	0	0	0	0	0	0	0	0
lab	FBgn0002522	Homeobox	0	0	0	0	0	0	0	2	2	2	0	3	0	0	0	0	0	0	0	0	0	6	6	6	6	6	0	0	0	8	8	8	8	8	0	0	0	0	0	0	0	0	0	0	0	0	0
cnc	FBgn0000338	bZIP	0	0	0	0	0	0	0	0	0	0	3	3	3	0	3	0	0	0	0	0	0	6	6	6	6	6	0	0	0	0	0	0	8	8	0	0	0	0	0	0	0	0	0	0	0	0	0
byn	FBgn0011723	T-box	0	0	0	0	0	0	0	0	0	0	0	0	0	3	3	0	0	0	0	0	0	0	0	0	0	0	0	0	0	0	0	0	0	0	9	9	9	9	9	0	0	0	0	0	0	0	0
otp	FBgn0015524	Homeobox	0	0	0	0	0	0	0	0	2	2	0	0	0	0	3	0	0	0	0	0	0	0	0	0	0	0	0	0	0	0	0	0	0	0	0	9	9	9	9	0	0	0	0	0	0	0	0
zfh2	FBgn0004607	Homeobox|zf-C2H2	0	0	0	0	0	2	2	2	2	2	0	0	0	0	3	0	0	0	0	0	0	0	0	0	0	0	0	0	0	8	8	8	0	0	9	9	9	9	9	0	0	0	0	0	0	0	0
jing	FBgn0086655	zf-C2H2	0	0	0	0	0	0	2	0	2	2	0	0	0	3	0	0	0	0	0	0	0	0	0	0	0	0	0	0	0	0	8	0	0	0	0	9	0	0	0	0	0	10	10	10	0	0	0
term	FBgn0003683	zf-C2H2	0	0	0	0	0	0	2	0	0	0	0	3	0	0	0	0	0	0	0	0	0	0	6	0	0	0	0	0	0	0	8	0	0	0	0	9	9	0	0	0	10	0	0	0	0	0	0
D	FBgn0000411	HMG_box	0	0	0	0	0	2	2	2	2	2	3	3	3	3	3	0	0	4	0	0	0	0	0	0	0	0	0	0	0	0	0	0	0	0	9	9	9	9	9	0	0	0	0	0	0	0	0
salm	FBgn0004579	zf-C2H2	0	0	0	0	0	2	2	2	2	2	3	3	3	3	3	0	0	0	0	5	5	0	0	0	0	0	0	0	0	0	0	0	0	0	9	9	0	0	0	0	0	0	0	10	0	0	0
dpn	FBgn0010109	HLH	0	0	0	0	0	2	2	2	2	2	3	3	3	3	0	0	0	0	0	0	0	0	0	0	0	0	0	0	0	0	0	0	8	0	0	9	9	0	0	10	10	0	0	0	0	0	0
run	FBgn0003300	Runt	0	0	0	0	0	2	2	2	2	2	3	3	3	3	0	0	0	0	0	0	0	0	0	0	0	0	0	0	0	0	0	0	0	0	9	9	9	0	0	10	0	0	0	0	0	0	0
Su(H)	FBgn0004837	TIG	0	0	0	0	0	2	0	0	2	2	3	3	0	0	0	0	0	0	0	0	0	0	0	0	0	0	0	0	0	0	0	0	0	0	9	9	0	0	0	0	0	0	0	0	0	0	0
hb	FBgn0001180	zf-C2H2	0	0	0	0	0	2	2	2	2	2	3	3	0	0	0	0	0	0	0	0	0	6	0	0	0	0	0	0	0	0	0	0	0	0	9	9	9	0	0	0	0	0	0	0	0	0	0
CG13894	FBgn0035157	THAP	0	0	0	1	0	2	2	2	2	2	3	0	3	3	3	0	0	0	0	0	0	0	0	0	0	0	0	0	0	0	0	0	0	0	0	0	0	0	0	0	0	0	0	0	0	0	0
CG16778	FBgn0003715	HTH_psq	0	0	0	0	0	2	2	2	2	2	3	0	0	3	0	0	0	0	0	0	0	0	0	0	0	0	0	0	0	0	0	0	0	0	0	0	0	0	0	0	0	0	0	0	0	0	0
E5	FBgn0008646	Homeobox	0	0	0	0	0	2	2	2	0	0	3	0	0	3	0	0	0	0	5	5	5	0	0	0	0	0	0	0	0	0	0	0	0	0	0	0	0	0	0	0	0	0	0	0	0	0	0
Oaz	FBgn0033939	zf-C2H2	0	0	1	0	0	2	2	2	2	2	0	0	3	0	0	0	0	0	0	5	5	0	0	0	0	0	0	0	0	0	0	0	0	0	0	0	0	0	0	0	0	0	0	0	0	0	0
ci	FBgn0004859	zf-C2H2	0	0	0	0	0	2	2	2	0	0	3	3	3	3	3	0	0	0	0	0	0	0	0	0	0	0	0	0	0	0	0	0	0	0	0	0	0	0	0	0	0	0	0	0	0	0	0
grh	FBgn0259211	CP2	0	0	0	0	0	2	2	0	0	0	3	3	0	3	3	0	0	0	0	5	0	0	0	0	0	0	0	0	0	0	0	0	0	0	0	0	0	0	0	0	0	0	0	0	0	0	0
SoxN	FBgn0029123	HMG_box	0	1	1	0	0	2	2	2	2	2	3	3	3	3	3	0	0	0	0	0	0	0	0	0	0	0	0	0	0	0	0	0	0	0	0	0	0	0	0	0	0	0	0	0	0	0	0
btd	FBgn0000233	zf-C2H2	0	0	0	0	0	2	2	2	2	2	0	0	3	3	3	0	0	0	0	0	0	0	0	0	0	0	0	0	0	0	0	0	0	0	0	0	0	0	0	0	0	0	0	0	0	0	0
Scr	FBgn0003339	Homeobox	0	0	0	0	0	0	0	2	0	2	3	3	3	3	3	4	0	0	0	0	0	0	0	0	0	0	0	0	0	0	0	0	0	0	0	0	0	0	0	0	0	0	0	0	0	0	0
CG9883	FBgn0031435	BEN	1	1	1	0	0	2	2	2	0	0	3	3	0	0	0	0	0	0	0	0	0	0	0	0	0	0	0	0	0	0	0	0	0	0	0	0	0	0	0	0	0	0	0	0	0	0	0
dan	FBgn0039286	HTH_psq_like	1	1	0	0	0	2	2	2	2	2	3	3	0	0	0	0	0	0	0	0	0	0	0	0	0	0	0	0	0	0	0	0	0	0	0	0	0	0	0	0	0	0	0	0	0	0	0
achi	FBgn0033749	Homeobox	0	0	0	0	0	0	2	2	2	2	0	3	0	0	0	0	0	0	0	0	0	0	0	0	0	0	0	0	0	0	0	0	0	0	0	0	0	0	0	0	0	0	0	0	0	0	0
nerfin-1	FBgn0028999	zf-C2H2	0	0	0	0	0	0	2	2	2	2	3	3	0	0	0	0	0	0	0	0	0	0	0	0	0	0	0	0	0	0	0	0	8	0	0	0	0	0	0	0	0	0	0	0	0	0	0
E2f	FBgn0011766	E2F_TDP	0	0	0	0	0	2	2	2	2	2	0	3	0	0	0	0	0	0	0	0	0	0	0	0	0	0	0	0	0	0	0	0	8	8	0	0	0	0	0	0	0	0	0	0	0	0	0
brat	FBgn0010300	zf-B_box	0	0	0	0	0	2	2	2	2	2	3	3	0	0	0	0	0	0	0	0	0	0	0	0	0	0	0	0	0	0	0	0	0	0	0	0	0	0	0	10	0	0	0	0	0	0	0
cas	FBgn0004878	AT_hook|zf-C2H2	0	0	0	0	0	2	2	2	2	2	3	3	0	0	0	0	0	0	0	0	0	0	0	0	0	0	0	0	0	0	0	0	0	0	0	0	0	0	0	0	0	0	0	0	0	0	0
ind	FBgn0025776	Homeobox	0	0	0	0	0	2	2	2	2	2	3	3	0	0	0	0	0	0	0	0	0	0	0	0	0	0	0	0	0	0	0	0	0	0	0	0	0	0	0	0	0	0	0	0	0	0	0
danr	FBgn0039283	HTH_psq_like	0	0	0	0	0	2	2	2	2	2	3	3	0	0	0	0	0	0	0	0	0	0	0	0	0	0	0	0	0	0	0	0	0	0	0	0	0	0	0	10	0	0	0	0	0	0	0
Neu2	FBgn0037085	zf-C2H2	0	0	0	0	0	2	2	2	2	0	3	3	0	0	0	0	0	0	0	0	0	0	0	0	0	0	0	0	0	0	0	0	0	0	0	0	0	0	0	0	0	0	0	0	0	0	0
vnd	FBgn0003986	Homeobox	0	0	0	0	0	2	2	2	2	2	3	0	0	0	0	0	0	0	0	0	0	0	0	0	0	0	0	0	0	0	0	0	0	8	0	0	0	0	0	0	0	0	0	0	0	0	0
CG32105	FBgn0052105	Homeobox	0	0	0	0	0	2	2	0	2	2	3	0	0	0	0	0	0	0	0	0	0	0	0	0	0	0	0	0	0	8	0	0	0	0	0	0	9	0	0	0	0	0	0	0	0	0	0
CG6854	FBgn0036478	BESS|MADF	0	0	0	0	0	0	0	0	2	2	3	0	0	0	0	0	0	0	0	0	0	0	0	0	0	0	0	0	0	0	0	0	0	0	0	0	0	0	0	0	0	0	0	0	0	0	0
ac	FBgn0000022	HLH	0	0	0	0	0	0	2	2	2	0	3	0	0	0	0	0	0	0	0	0	0	0	0	0	0	0	0	0	7	0	0	0	0	0	0	0	0	0	0	0	0	0	0	0	0	0	0
ftz	FBgn0001077	Homeobox	0	0	0	0	0	0	0	2	2	0	3	3	0	0	0	0	0	0	0	0	0	0	0	0	0	0	0	0	0	0	0	0	0	0	0	0	9	0	0	10	0	0	0	0	0	0	0
pros	FBgn0004595	Prox1	0	0	1	0	0	2	2	2	2	2	3	3	0	0	3	0	0	0	0	0	0	0	0	0	0	0	0	0	0	0	0	0	0	8	0	0	0	0	0	0	0	0	0	0	0	0	0
Mitf	FBgn0067895	HLH	0	0	0	0	0	2	2	2	2	2	0	0	0	3	3	0	0	0	0	0	0	0	0	0	6	6	0	0	0	0	0	0	0	0	0	0	0	0	0	0	0	0	0	0	0	0	0
oc	FBgn0004102	Homeobox	0	0	0	0	0	2	2	2	2	2	0	0	0	3	3	0	0	0	0	0	0	0	0	6	6	6	0	0	0	0	0	0	0	0	0	0	0	0	0	0	0	0	0	0	0	0	0
Rx	FBgn0020617	Homeobox	0	0	0	0	0	2	2	2	2	2	0	0	0	0	3	0	0	0	0	0	0	0	0	0	6	6	0	0	0	0	0	0	0	0	0	0	0	0	0	0	0	0	0	0	0	11	0
Optix	FBgn0025360	Homeobox	1	0	0	0	0	2	2	2	2	2	0	0	0	0	3	0	0	0	0	0	0	6	6	6	6	6	0	0	0	0	0	0	0	0	0	0	0	0	0	0	0	0	0	0	0	0	0
HGTX	FBgn0040318	Homeobox	0	0	0	0	0	2	2	2	2	2	0	0	3	0	0	0	0	0	0	0	0	0	0	6	6	6	0	0	0	0	0	0	8	0	0	0	0	0	0	0	0	0	0	0	0	0	0
Dll	FBgn0000157	Homeobox	1	1	1	0	0	2	2	2	2	2	0	0	0	3	3	0	0	0	0	0	0	0	6	6	6	0	0	0	0	0	0	0	0	0	0	0	0	0	0	0	0	0	0	0	0	0	0
ems	FBgn0000576	Homeobox	0	0	0	0	0	2	2	2	2	2	0	3	3	3	3	0	0	0	5	5	5	0	6	6	6	6	0	0	0	0	0	0	0	0	0	0	0	0	0	0	0	0	0	0	0	0	0
Blimp-1	FBgn0035625	zf-C2H2	1	1	1	1	0	2	2	0	2	0	3	0	0	0	3	0	0	0	0	0	0	6	6	6	6	6	0	0	0	0	0	0	0	0	0	9	9	9	9	0	0	0	0	0	0	0	0
disco	FBgn0000459	zf-C2H2	1	1	1	1	0	0	0	0	0	0	0	3	3	3	0	0	0	0	0	0	0	0	0	6	6	6	0	0	0	8	0	0	0	0	9	9	0	0	0	0	0	0	0	0	0	0	0
inv	FBgn0001269	Homeobox	0	0	0	0	0	2	2	2	2	2	3	3	3	3	3	0	4	0	0	0	0	0	0	0	6	6	0	0	0	0	0	0	0	0	0	0	0	9	9	0	0	0	0	0	0	0	0
slp2	FBgn0004567	Fork_head	0	0	0	0	0	2	2	2	2	2	3	3	3	3	3	0	0	0	0	0	0	0	0	0	6	6	0	0	0	0	0	0	0	0	0	0	0	0	0	0	0	0	0	10	0	0	0
grn	FBgn0001138	GATA	0	0	0	0	0	2	2	2	2	2	3	3	3	3	3	0	0	0	0	5	5	0	0	6	6	6	0	0	0	0	0	0	0	8	0	0	0	0	0	0	0	0	0	0	0	0	0
h	FBgn0001168	HLH	0	0	0	0	0	2	2	2	0	0	3	3	3	3	3	0	0	0	0	0	0	6	6	6	6	0	0	0	0	0	0	0	0	0	0	0	0	9	9	0	0	0	0	0	0	0	0
shn	FBgn0003396	zf-C2H2	0	0	0	0	0	2	0	0	0	0	3	3	3	3	3	0	0	0	0	0	0	6	6	6	6	6	0	0	0	0	0	0	0	8	0	0	0	0	9	0	0	0	0	0	0	0	0
Awh	FBgn0013751	Homeobox	0	0	0	0	0	2	2	2	2	2	0	3	3	3	3	0	0	0	0	0	0	0	6	6	6	6	0	0	0	0	0	0	0	0	0	0	0	0	0	0	0	0	0	0	0	0	0
mid	FBgn0005511	T-box	0	0	0	0	0	2	2	2	2	2	3	3	3	3	3	0	0	0	0	0	0	6	6	6	6	6	0	0	0	0	0	0	0	0	0	0	0	0	0	0	0	0	0	0	11	11	0
gsb	FBgn0001148	Homeobox|PAX	0	0	0	0	0	2	2	0	2	0	3	3	3	3	3	0	0	0	0	0	0	6	6	6	6	6	0	0	0	0	0	0	0	0	0	0	0	0	0	0	0	0	0	0	0	0	0
hbn	FBgn0008636	Homeobox	0	1	1	0	0	2	2	2	2	2	3	3	0	0	0	0	0	0	0	0	0	6	6	6	6	6	0	0	0	0	0	0	0	0	0	0	0	0	0	0	0	0	0	0	0	0	0
tup	FBgn0003896	Homeobox	0	0	0	0	0	2	2	2	2	2	3	3	3	3	3	0	0	0	0	0	0	6	6	6	6	6	0	7	0	0	0	0	0	0	0	0	0	0	0	0	0	0	0	0	11	11	0
kni	FBgn0001320	zf-C4	0	0	0	0	0	0	0	0	0	0	3	3	3	3	3	0	0	0	0	5	5	6	6	6	6	6	0	0	0	8	8	0	0	0	0	0	0	9	9	10	10	0	0	0	0	0	0
knrl	FBgn0001323	zf-C4	0	0	0	0	0	2	2	2	0	0	3	0	3	3	3	0	0	0	0	5	5	6	6	6	6	6	0	0	0	8	8	8	0	0	0	0	0	9	9	10	10	10	0	0	0	0	0
apt	FBgn0015903	SANT	0	0	0	0	0	2	2	2	2	2	3	3	3	3	3	0	0	0	0	5	0	6	6	6	6	6	0	0	0	8	8	8	0	0	9	9	9	0	9	0	0	0	0	0	11	11	0
drm	FBgn0024244	zf-C2H2	0	0	0	0	0	0	0	0	0	0	3	3	3	3	3	0	0	0	0	0	0	6	6	6	6	6	0	0	0	0	0	0	0	0	9	9	9	9	9	0	0	0	0	0	0	11	0
CG1621	FBgn0033182	BESS	0	0	0	0	0	2	2	2	0	0	3	3	3	3	3	0	0	0	0	0	0	0	0	0	6	6	0	0	0	0	0	0	0	0	0	9	9	0	0	0	0	0	0	0	0	0	0
sob	FBgn0004892	zf-C2H2	0	0	0	0	0	2	2	2	0	0	3	3	3	3	3	0	0	0	0	0	0	0	6	6	6	6	0	0	0	0	0	0	0	0	0	9	9	9	9	0	10	0	0	0	0	0	0
en	FBgn0000577	Homeobox	0	0	0	0	0	2	2	2	2	2	3	3	3	3	3	0	0	0	0	0	0	0	0	0	6	6	0	0	0	0	0	0	0	0	0	9	9	9	9	10	10	10	0	0	0	0	0
noc	FBgn0005771	zf-C2H2	0	0	0	0	0	2	2	2	0	0	3	3	3	0	0	0	0	0	0	5	0	0	0	0	6	6	0	0	0	0	0	8	8	8	0	9	9	9	9	0	10	10	10	10	0	0	0
opa	FBgn0003002	zf-C2H2	0	0	0	0	0	0	0	2	2	2	3	3	3	3	3	0	0	0	0	0	0	0	0	0	0	0	0	0	0	0	0	0	0	8	0	0	0	0	0	10	10	0	10	10	0	0	0
tsh	FBgn0003866	zf-C2H2	0	0	0	0	0	0	0	0	2	2	3	3	3	3	3	0	0	0	0	0	0	0	0	0	0	0	0	0	0	0	0	0	0	8	0	0	0	0	0	10	10	10	10	10	0	0	0
Antp	FBgn0260642	Homeobox	0	0	0	0	0	0	0	2	2	2	3	3	3	3	3	0	0	0	0	0	0	0	0	0	0	0	0	0	0	0	0	0	0	0	0	0	0	0	0	10	10	10	10	0	0	11	0
abd-A	FBgn0000014	Homeobox	0	0	0	0	0	0	0	0	2	2	3	3	3	3	3	0	0	0	0	0	0	0	0	0	0	0	0	0	0	0	0	0	0	0	0	0	0	0	0	0	10	10	10	0	11	11	0
Abd-B	FBgn0000015	Homeobox	0	0	0	0	0	0	0	2	2	2	3	3	3	3	3	0	0	0	0	5	5	0	0	0	0	0	0	0	0	0	0	0	0	0	0	0	0	0	9	10	10	10	10	10	11	11	0
Dr	FBgn0000492	Homeobox	0	0	0	0	0	2	2	2	0	2	3	3	3	3	3	0	4	0	0	0	0	0	0	6	0	6	0	7	7	0	0	0	0	0	0	0	0	0	9	0	10	10	10	10	0	0	0
chn	FBgn0015371	zf-C2H2	1	1	1	1	1	2	2	2	2	2	3	3	3	3	3	0	0	0	0	0	0	0	0	0	0	0	0	0	0	0	0	0	0	0	0	0	0	0	0	10	10	10	10	0	0	0	0
odd	FBgn0002985	zf-C2H2	0	0	0	0	0	2	2	2	0	2	3	3	3	3	3	0	0	0	0	0	0	6	6	6	6	6	0	0	0	0	0	0	0	0	0	0	0	9	9	10	10	10	0	0	11	11	0
slp1	FBgn0003430	Fork_head	0	1	1	0	0	2	2	2	2	2	3	3	3	3	3	0	0	0	0	0	0	0	0	6	6	6	0	0	0	0	0	0	0	0	0	0	0	0	0	10	10	10	0	0	0	0	12
brk	FBgn0024250	BrkDBD	0	0	0	0	0	2	2	2	2	2	3	3	3	3	3	4	4	0	0	5	0	0	0	0	6	0	0	0	0	0	0	0	8	8	0	0	0	9	0	0	10	10	0	10	0	0	0
Doc2	FBgn0035956	T-box	1	1	0	0	0	2	2	2	0	0	3	3	3	3	3	0	0	0	0	0	0	0	0	0	6	0	0	0	0	0	0	0	0	0	9	9	9	9	9	0	0	0	0	0	11	11	0
Doc3	FBgn0035954	T-box	1	1	1	0	0	2	2	2	0	0	3	3	3	3	0	0	0	0	0	0	0	0	0	6	0	0	0	0	0	0	0	0	0	0	9	9	9	9	9	0	0	0	0	0	11	11	0
Doc1	FBgn0028789	T-box	1	1	1	1	0	2	2	2	2	0	3	3	3	3	3	0	0	0	0	0	0	6	6	6	6	6	0	0	0	0	0	0	0	0	9	9	9	9	9	0	0	0	0	0	11	0	0
Glut4EF	FBgn0263097	C-clamp	0	0	0	0	0	0	0	0	0	0	3	3	0	0	0	0	4	4	0	0	0	0	0	0	0	0	0	0	0	0	0	0	0	0	0	0	0	0	0	0	0	0	0	0	0	0	0
net	FBgn0002931	HLH	0	0	0	0	0	2	0	0	0	0	3	3	0	0	0	0	4	4	0	0	0	0	0	0	0	0	0	0	0	0	0	0	0	0	0	0	0	0	0	10	10	10	10	0	0	0	0
kay	FBgn0001297	bZIP	0	0	0	0	0	0	0	0	0	0	0	3	0	0	0	0	0	0	0	0	0	0	0	0	0	0	0	0	0	0	0	0	0	8	0	0	0	0	9	0	0	10	0	0	0	0	0
retn	FBgn0004795	ARID	0	0	0	0	0	2	2	0	0	0	0	3	0	0	0	0	0	0	0	0	0	0	0	0	0	0	0	7	7	0	0	0	0	0	0	0	0	0	0	0	0	10	10	10	0	0	0
zen	FBgn0004053	Homeobox	0	0	0	0	0	2	0	0	0	0	3	0	0	0	0	0	0	0	0	0	0	0	0	0	0	0	0	0	0	8	0	0	0	0	0	0	0	0	0	0	0	0	0	0	0	0	0
zen2	FBgn0004054	Homeobox	0	0	0	0	0	0	0	0	0	0	3	0	0	0	0	0	0	0	0	0	0	6	0	0	0	0	0	0	0	8	0	0	0	0	0	0	0	0	0	0	0	0	0	0	0	0	0
bun	FBgn0259176	TSC22	0	0	0	0	0	0	0	0	0	0	3	0	0	0	0	0	0	0	0	0	0	0	6	6	6	0	0	0	0	8	8	8	0	0	0	0	0	0	0	0	0	0	0	0	0	0	0
peb	FBgn0003053	zf-C2H2	0	0	0	0	0	0	0	0	0	0	3	3	0	3	3	0	0	0	5	5	0	0	0	0	0	0	0	0	0	8	8	8	8	8	0	0	0	0	0	0	0	0	0	0	0	0	0
C15	FBgn0004863	Homeobox	0	0	0	0	0	0	0	0	0	2	3	3	3	3	3	0	0	0	0	0	0	0	0	0	0	0	0	0	0	0	0	0	0	0	0	0	0	0	0	0	0	0	0	0	0	0	0
ush	FBgn0003963	zf-C2H2	0	0	0	0	0	0	2	0	0	2	3	3	3	3	3	0	0	0	0	0	0	0	0	0	0	0	0	0	0	0	0	0	0	8	0	0	0	0	0	0	10	10	10	0	0	0	0
emc	FBgn0000575	HLH	0	0	0	0	0	0	2	0	0	2	3	3	3	3	3	0	0	0	0	0	0	0	6	6	6	0	0	0	0	8	8	8	8	0	0	9	9	9	0	0	10	10	10	0	0	0	0
CrebA	FBgn0004396	bZIP	0	0	0	0	0	0	0	0	0	0	0	0	3	3	3	0	4	4	0	5	5	0	0	0	6	6	0	0	0	0	0	0	0	0	0	0	0	0	0	10	10	10	10	0	0	0	0
Mes2	FBgn0037207	MADF	0	0	0	0	0	0	0	0	2	2	0	0	0	3	3	0	0	0	0	0	0	6	0	0	0	0	0	0	0	8	8	8	0	0	0	0	0	0	0	10	10	10	10	0	0	11	0
Kr	FBgn0001325	zf-C2H2	0	0	0	0	0	2	2	2	2	2	3	3	3	0	0	0	0	0	0	0	0	6	6	6	6	0	7	7	0	8	8	0	0	0	0	9	9	9	0	0	0	0	0	0	0	0	0
sc	FBgn0004170	HLH	0	0	0	0	0	0	0	2	2	0	0	0	3	0	0	0	0	0	0	0	0	6	0	0	6	0	0	7	7	8	8	8	8	8	0	0	0	0	0	0	0	0	0	0	0	11	0
fkh	FBgn0000659	Fork_head	0	0	0	0	0	0	0	2	2	2	0	0	0	0	3	4	4	4	0	0	0	6	6	6	6	6	0	7	7	8	8	8	8	8	9	9	9	9	9	0	0	0	0	0	0	0	0
Pdp1	FBgn0016694	bZIP	0	0	0	0	0	0	0	0	0	0	0	0	0	0	3	0	0	0	0	0	0	0	0	0	0	0	0	0	0	8	8	8	8	8	0	0	0	0	0	0	0	0	10	10	0	0	0
TFAM	FBgn0038805	HMG_box	0	0	0	0	0	0	0	0	0	0	0	0	0	0	3	0	0	0	0	0	0	0	0	0	0	0	0	0	0	0	0	8	8	8	0	0	0	0	9	0	0	10	10	10	0	0	0
gem	FBgn0050011	CP2	0	0	0	0	0	0	0	0	0	0	0	0	0	3	3	0	0	0	0	0	0	0	0	0	0	6	0	0	0	0	0	8	8	8	0	0	0	0	0	0	0	0	0	0	0	0	0
bowl	FBgn0004893	zf-C2H2	0	0	0	0	0	2	2	0	0	0	0	0	3	3	3	0	4	0	0	0	0	0	6	6	6	6	0	0	0	8	8	8	8	8	0	9	9	9	9	0	0	0	0	0	0	0	0
ttk	FBgn0003870	zf-C2H2	0	0	0	0	0	0	0	0	0	0	0	0	0	3	3	0	4	0	0	0	0	0	0	0	6	6	0	0	0	8	8	8	8	8	0	0	0	9	9	0	0	0	0	0	0	0	0
cad	FBgn0000251	Homeobox	0	0	0	0	0	0	0	0	0	0	0	3	3	3	3	0	0	0	0	0	0	0	0	0	0	0	0	0	0	0	8	8	8	8	9	9	9	9	0	0	0	0	0	0	0	0	0
rib	FBgn0003254	HTH_psq	0	0	0	0	0	0	0	0	0	0	0	0	0	3	3	0	0	0	0	0	0	6	6	6	6	6	0	0	0	8	8	8	8	0	9	9	9	9	0	0	0	10	10	0	11	0	0
dm	FBgn0000472	HLH	0	0	0	0	0	2	0	0	0	0	0	0	0	3	3	4	4	4	0	5	0	6	6	6	6	6	0	0	0	8	8	8	8	8	0	0	0	9	9	10	10	10	10	10	0	11	0
[truncated: 23 more columns]

## Sheet: 4_SalGl
gene			VisualPr.4.6	VisualPr.7.8	VisualPr.9.10	VisualPr.11.12	VisualPr.13.16	CNS.4.6	CNS.7.8	CNS.9.10	CNS.11.12	CNS.13.16	Ect_Epi.4.6	Ect_Epi.7.8	Ect_Epi.9.10	Ect_Epi.11.12	Ect_Epi.13.16	SalGl.9.10	SalGl.11.12	SalGl.13.16	Tracheal.9.10	Tracheal.11.12	Tracheal.13.16	FoGut.4.6	FoGut.7.8	FoGut.9.10	FoGut.11.12	FoGut.13.16	SNS.9.10	SNS.11.12	SNS.13.16	Endo_MidGut.4.6	Endo_MidGut.7.8	Endo_MidGut.9.10	Endo_MidGut.11.12	Endo_MidGut.13.16	HiGut.4.6	HiGut.7.8	HiGut.9.10	HiGut.11.12	HiGut.13.16	Meso_Muscle.4.6	Meso_Muscle.7.8	Meso_Muscle.9.10	Meso_Muscle.11.12	Meso_Muscle.13.16	Endocrine_Heart.11.12	Endocrine_Heart.13.16	Blood_Fat.9.10
bowl	FBgn0004893	zf-C2H2	0	0	0	0	0	2	2	0	0	0	0	0	3	3	3	0	4	0	0	0	0	0	6	6	6	6	0	0	0	8	8	8	8	8	0	9	9	9	9	0	0	0	0	0	0	0	0
ttk	FBgn0003870	zf-C2H2	0	0	0	0	0	0	0	0	0	0	0	0	0	3	3	0	4	0	0	0	0	0	0	0	6	6	0	0	0	8	8	8	8	8	0	0	0	9	9	0	0	0	0	0	0	0	0
CHES-1-like	FBgn0029504	Fork_head	0	0	0	0	0	0	0	0	0	0	0	0	0	0	0	0	4	0	0	0	0	0	6	6	6	0	0	0	0	0	8	8	8	8	0	0	0	9	9	0	0	0	10	10	11	0	0
dm	FBgn0000472	HLH	0	0	0	0	0	2	0	0	0	0	0	0	0	3	3	4	4	4	0	5	0	6	6	6	6	6	0	0	0	8	8	8	8	8	0	0	0	9	9	10	10	10	10	10	0	11	0
fkh	FBgn0000659	Fork_head	0	0	0	0	0	0	0	2	2	2	0	0	0	0	3	4	4	4	0	0	0	6	6	6	6	6	0	7	7	8	8	8	8	8	9	9	9	9	9	0	0	0	0	0	0	0	0
D	FBgn0000411	HMG_box	0	0	0	0	0	2	2	2	2	2	3	3	3	3	3	0	0	4	0	0	0	0	0	0	0	0	0	0	0	0	0	0	0	0	9	9	9	9	9	0	0	0	0	0	0	0	0
inv	FBgn0001269	Homeobox	0	0	0	0	0	2	2	2	2	2	3	3	3	3	3	0	4	0	0	0	0	0	0	0	6	6	0	0	0	0	0	0	0	0	0	0	0	9	9	0	0	0	0	0	0	0	0
Scr	FBgn0003339	Homeobox	0	0	0	0	0	0	0	2	0	2	3	3	3	3	3	4	0	0	0	0	0	0	0	0	0	0	0	0	0	0	0	0	0	0	0	0	0	0	0	0	0	0	0	0	0	0	0
brk	FBgn0024250	BrkDBD	0	0	0	0	0	2	2	2	2	2	3	3	3	3	3	4	4	0	0	5	0	0	0	0	6	0	0	0	0	0	0	0	8	8	0	0	0	9	0	0	10	10	0	10	0	0	0
Dr	FBgn0000492	Homeobox	0	0	0	0	0	2	2	2	0	2	3	3	3	3	3	0	4	0	0	0	0	0	0	6	0	6	0	7	7	0	0	0	0	0	0	0	0	0	9	0	10	10	10	10	0	0	0
hkb	FBgn0261434	zf-C2H2	0	0	0	0	0	2	2	2	2	2	0	0	0	0	0	4	4	0	0	0	0	6	6	0	0	0	0	0	0	8	8	0	0	0	0	0	0	0	0	0	0	0	0	0	0	0	0
Trl	FBgn0013263	GAGA	0	0	0	0	0	0	0	0	0	2	0	0	3	3	0	0	0	4	0	5	0	0	0	0	6	6	0	0	0	0	0	0	8	8	0	0	0	9	9	0	0	0	10	10	0	0	0
su(Hw)	FBgn0003567	zf-C2H2	0	0	0	0	0	0	2	2	2	2	0	0	0	0	0	0	4	4	0	0	0	0	0	0	6	6	0	0	0	0	0	0	8	8	0	0	0	9	9	0	0	0	10	0	0	0	0
Adf1	FBgn0000054	BESS|MADF	0	0	0	0	0	0	0	0	0	2	0	0	0	0	0	0	0	4	0	0	0	0	0	0	0	0	0	0	0	0	0	8	8	8	0	0	9	9	9	0	0	10	10	0	0	0	0
Max	FBgn0017578	HLH	0	0	0	0	0	0	0	0	0	0	0	0	0	0	0	0	4	0	0	0	0	0	0	0	0	0	0	0	0	0	0	8	8	8	0	0	0	9	9	0	0	10	10	10	0	0	0
CG10654	FBgn0036294	zf-C2H2	0	0	0	0	0	0	0	0	0	0	0	0	0	0	3	0	4	4	0	0	0	0	0	0	0	0	0	0	0	0	0	0	0	0	0	0	0	0	9	0	0	0	0	0	0	0	0
Xbp1	FBgn0021872	bZIP	0	0	0	0	0	0	0	0	0	0	0	0	0	0	0	0	4	0	0	5	0	0	0	0	0	0	0	0	0	0	0	0	0	0	0	0	0	9	0	0	0	10	10	0	0	0	0
Glut4EF	FBgn0263097	C-clamp	0	0	0	0	0	0	0	0	0	0	3	3	0	0	0	0	4	4	0	0	0	0	0	0	0	0	0	0	0	0	0	0	0	0	0	0	0	0	0	0	0	0	0	0	0	0	0
net	FBgn0002931	HLH	0	0	0	0	0	2	0	0	0	0	3	3	0	0	0	0	4	4	0	0	0	0	0	0	0	0	0	0	0	0	0	0	0	0	0	0	0	0	0	10	10	10	10	0	0	0	0
eyg	FBgn0000625	Homeobox|PAX	0	0	0	0	0	0	0	0	0	0	0	0	0	3	3	4	4	0	0	0	0	0	0	0	0	0	0	0	0	0	0	0	0	0	0	0	0	0	0	0	0	0	0	0	0	0	0
sens	FBgn0002573	zf-C2H2	0	0	1	0	0	0	0	0	0	0	0	0	3	0	0	0	4	4	0	0	0	0	0	6	0	0	0	0	0	0	0	0	0	0	0	0	0	0	0	0	0	0	0	0	0	0	0
CG7556	FBgn0030990	SANT	0	0	0	0	0	0	0	0	0	0	0	0	0	0	0	0	0	4	0	0	0	0	0	0	0	0	0	0	0	0	0	0	0	0	0	0	0	0	0	0	0	0	0	0	0	0	0
sage	FBgn0037672	HLH	0	0	0	0	0	0	0	0	0	0	0	0	0	0	0	0	4	4	0	0	0	0	0	0	0	0	0	0	0	0	0	0	0	0	0	0	0	0	0	0	0	0	0	0	0	0	0
toe	FBgn0036285	Homeobox|PAX	0	0	0	0	0	0	0	0	0	0	0	0	0	0	0	0	4	0	0	0	0	0	0	0	0	0	0	0	0	0	0	0	0	0	0	0	0	0	0	0	0	0	0	0	0	0	0
trh	FBgn0003749	HLH	0	0	0	0	0	0	0	0	0	2	0	0	0	0	0	4	4	4	5	5	5	0	0	0	0	0	0	0	0	0	0	0	0	0	0	0	0	0	0	0	0	0	0	0	0	0	0
Mnt	FBgn0023215	HLH	0	0	0	0	0	0	0	2	2	2	0	0	0	0	0	0	4	4	0	0	0	0	0	0	0	0	0	0	0	0	0	0	0	0	0	0	0	0	0	0	0	0	0	0	0	0	0
Hr78	FBgn0015239	zf-C4	0	0	0	0	0	0	0	0	0	0	0	0	0	0	0	0	4	4	0	0	0	0	0	0	6	6	0	0	0	0	0	0	8	8	0	0	0	0	0	0	0	0	10	0	0	0	0
CrebA	FBgn0004396	bZIP	0	0	0	0	0	0	0	0	0	0	0	0	3	3	3	0	4	4	0	5	5	0	0	0	6	6	0	0	0	0	0	0	0	0	0	0	0	0	0	10	10	10	10	0	0	0	0
[truncated: 23 more columns]

## Sheet: 5_Tracheal
gene			VisualPr.4.6	VisualPr.7.8	VisualPr.9.10	VisualPr.11.12	VisualPr.13.16	CNS.4.6	CNS.7.8	CNS.9.10	CNS.11.12	CNS.13.16	Ect_Epi.4.6	Ect_Epi.7.8	Ect_Epi.9.10	Ect_Epi.11.12	Ect_Epi.13.16	SalGl.9.10	SalGl.11.12	SalGl.13.16	Tracheal.9.10	Tracheal.11.12	Tracheal.13.16	FoGut.4.6	FoGut.7.8	FoGut.9.10	FoGut.11.12	FoGut.13.16	SNS.9.10	SNS.11.12	SNS.13.16	Endo_MidGut.4.6	Endo_MidGut.7.8	Endo_MidGut.9.10	Endo_MidGut.11.12	Endo_MidGut.13.16	HiGut.4.6	HiGut.7.8	HiGut.9.10	HiGut.11.12	HiGut.13.16	Meso_Muscle.4.6	Meso_Muscle.7.8	Meso_Muscle.9.10	Meso_Muscle.11.12	Meso_Muscle.13.16	Endocrine_Heart.11.12	Endocrine_Heart.13.16	Blood_Fat.9.10
brk	FBgn0024250	BrkDBD	0	0	0	0	0	2	2	2	2	2	3	3	3	3	3	4	4	0	0	5	0	0	0	0	6	0	0	0	0	0	0	0	8	8	0	0	0	9	0	0	10	10	0	10	0	0	0
noc	FBgn0005771	zf-C2H2	0	0	0	0	0	2	2	2	0	0	3	3	3	0	0	0	0	0	0	5	0	0	0	0	6	6	0	0	0	0	0	8	8	8	0	9	9	9	9	0	10	10	10	10	0	0	0
CrebA	FBgn0004396	bZIP	0	0	0	0	0	0	0	0	0	0	0	0	3	3	3	0	4	4	0	5	5	0	0	0	6	6	0	0	0	0	0	0	0	0	0	0	0	0	0	10	10	10	10	0	0	0	0
dm	FBgn0000472	HLH	0	0	0	0	0	2	0	0	0	0	0	0	0	3	3	4	4	4	0	5	0	6	6	6	6	6	0	0	0	8	8	8	8	8	0	0	0	9	9	10	10	10	10	10	0	11	0
kni	FBgn0001320	zf-C4	0	0	0	0	0	0	0	0	0	0	3	3	3	3	3	0	0	0	0	5	5	6	6	6	6	6	0	0	0	8	8	0	0	0	0	0	0	9	9	10	10	0	0	0	0	0	0
knrl	FBgn0001323	zf-C4	0	0	0	0	0	2	2	2	0	0	3	0	3	3	3	0	0	0	0	5	5	6	6	6	6	6	0	0	0	8	8	8	0	0	0	0	0	9	9	10	10	10	0	0	0	0	0
apt	FBgn0015903	SANT	0	0	0	0	0	2	2	2	2	2	3	3	3	3	3	0	0	0	0	5	0	6	6	6	6	6	0	0	0	8	8	8	0	0	9	9	9	0	9	0	0	0	0	0	11	11	0
Abd-B	FBgn0000015	Homeobox	0	0	0	0	0	0	0	2	2	2	3	3	3	3	3	0	0	0	0	5	5	0	0	0	0	0	0	0	0	0	0	0	0	0	0	0	0	0	9	10	10	10	10	10	11	11	0
vvl	FBgn0086680	Homeobox|Pou	0	0	0	0	0	0	0	0	2	2	3	0	3	3	3	0	0	0	5	5	0	0	0	0	0	6	0	7	7	0	0	0	0	0	0	0	0	0	9	0	0	0	0	0	11	11	0
grn	FBgn0001138	GATA	0	0	0	0	0	2	2	2	2	2	3	3	3	3	3	0	0	0	0	5	5	0	0	6	6	6	0	0	0	0	0	0	0	8	0	0	0	0	0	0	0	0	0	0	0	0	0
salm	FBgn0004579	zf-C2H2	0	0	0	0	0	2	2	2	2	2	3	3	3	3	3	0	0	0	0	5	5	0	0	0	0	0	0	0	0	0	0	0	0	0	9	9	0	0	0	0	0	0	0	10	0	0	0
E5	FBgn0008646	Homeobox	0	0	0	0	0	2	2	2	0	0	3	0	0	3	0	0	0	0	5	5	5	0	0	0	0	0	0	0	0	0	0	0	0	0	0	0	0	0	0	0	0	0	0	0	0	0	0
grh	FBgn0259211	CP2	0	0	0	0	0	2	2	0	0	0	3	3	0	3	3	0	0	0	0	5	0	0	0	0	0	0	0	0	0	0	0	0	0	0	0	0	0	0	0	0	0	0	0	0	0	0	0
ems	FBgn0000576	Homeobox	0	0	0	0	0	2	2	2	2	2	0	3	3	3	3	0	0	0	5	5	5	0	6	6	6	6	0	0	0	0	0	0	0	0	0	0	0	0	0	0	0	0	0	0	0	0	0
CG11696	FBgn0030314	AT_hook|zf-C2H2	0	1	1	1	1	0	2	2	2	0	3	3	3	3	0	0	0	0	0	5	5	0	0	0	6	0	0	7	7	0	8	0	0	0	0	9	0	0	0	0	10	10	0	0	0	0	0
Stat92E	FBgn0016917	STAT_bind	0	0	0	0	0	0	2	2	0	0	0	0	3	3	0	0	0	0	0	5	0	0	0	0	6	6	0	0	0	0	0	0	8	8	0	0	0	9	9	0	0	0	0	10	0	0	0
Trl	FBgn0013263	GAGA	0	0	0	0	0	0	0	0	0	2	0	0	3	3	0	0	0	4	0	5	0	0	0	0	6	6	0	0	0	0	0	0	8	8	0	0	0	9	9	0	0	0	10	10	0	0	0
vfl	FBgn0259789	zf-C2H2	0	0	0	0	0	0	0	0	2	2	0	0	0	3	3	0	0	0	0	0	5	0	0	0	6	6	0	0	0	0	0	0	8	8	0	0	0	9	9	0	0	0	0	0	0	0	0
Lag1	FBgn0040918	Homeobox	0	0	0	0	0	0	0	0	2	2	0	0	0	0	0	0	0	0	0	0	5	0	0	0	6	6	0	0	0	0	8	8	8	8	0	0	0	9	9	0	10	10	10	0	0	0	0
CG11966	FBgn0037645	zf-C2H2	0	0	0	0	0	0	0	0	0	0	3	3	3	0	3	0	0	0	0	0	5	0	0	0	0	6	0	0	0	0	0	0	0	0	0	0	0	0	0	0	0	0	0	0	0	0	0
ken	FBgn0011236	zf-C2H2	0	0	0	0	0	0	0	0	0	0	3	3	3	0	3	0	0	0	0	0	5	0	0	0	0	6	0	0	0	0	0	0	0	0	0	9	9	0	0	0	0	0	0	0	0	0	0
CG10348	FBgn0032707	zf-C2H2	0	0	0	0	0	0	0	0	0	0	0	0	0	3	3	0	0	0	0	0	5	0	0	0	0	0	0	0	0	0	0	0	0	0	0	0	0	0	0	0	0	0	0	0	0	0	0
Eip78C	FBgn0004865	zf-C4	0	0	0	0	0	0	0	0	0	0	0	0	0	0	3	0	0	0	0	0	5	0	0	0	0	0	0	0	0	0	0	0	0	0	0	0	0	0	0	0	0	0	0	0	0	0	0
CG9876	FBgn0034821	Homeobox	0	0	0	0	0	0	0	0	0	0	0	0	0	3	3	0	0	0	0	0	5	0	0	0	0	0	0	0	0	0	0	0	0	0	0	0	0	0	0	0	0	0	0	0	0	11	0
Xrp1	FBgn0261113	AT_hook	0	0	0	0	0	0	0	0	0	0	0	0	0	3	3	0	0	0	0	5	5	0	0	0	0	0	0	0	0	0	0	0	0	0	0	0	0	0	0	0	0	0	0	0	0	0	0
ro	FBgn0003267	Homeobox	0	0	0	0	0	0	0	0	0	2	0	0	0	0	0	0	0	0	0	0	5	0	0	0	0	0	0	0	0	0	0	0	0	0	0	0	0	0	0	0	0	0	0	0	0	0	0
slbo	FBgn0005638	bZIP	0	0	0	0	0	0	0	0	0	0	0	0	0	0	0	0	0	0	0	5	5	0	0	0	0	0	0	0	0	0	0	0	0	0	0	0	0	0	0	0	0	0	0	0	0	0	0
Dif	FBgn0011274	RHD|TIG	0	0	0	0	0	0	0	0	0	0	0	0	0	0	0	0	0	0	0	0	5	0	0	0	0	0	0	0	0	0	0	0	0	0	0	0	0	0	0	0	0	0	0	0	0	0	0
CG15269	FBgn0028878	zf-C2H2	0	0	0	0	0	0	0	0	0	0	0	0	0	0	3	0	0	0	0	5	5	0	0	0	0	0	0	0	0	0	0	0	0	0	0	0	0	0	0	0	0	0	0	0	0	0	0
ftz-f1	FBgn0001078	zf-C4	0	0	0	0	0	0	0	0	0	0	0	0	0	0	3	0	0	0	0	0	5	0	0	0	0	6	0	0	0	0	0	0	0	0	0	0	0	0	0	0	0	0	0	0	0	0	0
vri	FBgn0016076	bZIP	0	0	0	0	0	0	0	0	0	0	0	0	0	0	3	0	0	0	0	0	5	0	0	0	0	6	0	0	0	0	0	0	0	0	0	0	0	0	9	0	0	0	0	0	0	0	12
Poxn	FBgn0003130	PAX	0	0	0	0	0	0	0	0	0	2	0	0	3	0	3	0	0	0	0	0	5	0	0	0	0	0	0	0	0	0	0	0	0	0	0	0	0	0	0	0	0	0	0	0	0	0	0
caup	FBgn0015919	Homeobox	0	0	0	0	0	0	0	0	0	0	0	0	0	3	3	0	0	0	0	0	5	0	6	6	6	6	0	0	0	0	0	0	0	0	0	0	0	0	0	0	0	0	0	0	0	0	0
mld	FBgn0083077	zf-C2H2	0	0	1	0	1	0	2	2	0	0	0	0	0	0	3	0	0	0	0	5	5	0	0	0	6	6	0	0	0	0	0	0	0	0	0	0	0	0	0	0	0	0	0	0	0	0	0
salr	FBgn0000287	zf-C2H2	0	0	0	0	0	0	0	0	2	2	0	0	0	3	3	0	0	0	0	5	5	0	0	0	0	0	0	0	0	0	0	0	0	0	0	0	0	0	0	0	0	0	0	0	0	0	0
unpg	FBgn0015561	Homeobox	0	0	0	0	0	0	0	2	2	2	0	0	0	0	0	0	0	0	0	5	5	0	0	0	0	0	0	0	0	0	0	0	0	0	0	0	0	0	0	0	0	0	0	0	0	0	0
klu	FBgn0013469	zf-C2H2	0	0	0	0	0	0	0	2	2	2	0	0	0	3	0	0	0	0	0	5	5	0	0	0	0	0	0	0	0	0	0	0	8	0	0	0	0	0	9	0	0	0	0	0	0	0	0
Kr-h1	FBgn0028420	zf-C2H2	0	0	0	0	0	0	0	0	2	2	0	0	0	0	0	0	0	0	0	5	0	0	0	0	0	0	0	0	0	0	0	0	8	0	0	0	0	0	0	0	0	0	0	0	0	0	0
ct	FBgn0004198	CUT|Homeobox	0	0	0	0	0	0	0	2	2	2	0	0	0	0	0	0	0	0	0	5	5	0	0	0	0	0	0	0	0	0	0	0	0	0	0	9	9	9	9	0	0	0	0	0	0	0	0
Oaz	FBgn0033939	zf-C2H2	0	0	1	0	0	2	2	2	2	2	0	0	3	0	0	0	0	0	0	5	5	0	0	0	0	0	0	0	0	0	0	0	0	0	0	0	0	0	0	0	0	0	0	0	0	0	0
Xbp1	FBgn0021872	bZIP	0	0	0	0	0	0	0	0	0	0	0	0	0	0	0	0	4	0	0	5	0	0	0	0	0	0	0	0	0	0	0	0	0	0	0	0	0	9	0	0	0	10	10	0	0	0	0
tgo	FBgn0015014	HLH	0	0	0	0	0	0	0	0	0	2	0	0	0	0	0	0	0	0	0	5	5	0	0	0	0	0	0	0	0	0	0	0	0	0	0	0	0	0	0	0	0	0	0	0	0	0	0
CG31612	FBgn0051612	zf-C2H2	0	0	0	0	0	0	0	0	0	0	0	0	0	0	0	0	0	0	0	0	5	0	0	0	0	0	0	0	0	0	0	0	0	0	0	0	0	0	0	0	10	10	10	0	0	0	0
trh	FBgn0003749	HLH	0	0	0	0	0	0	0	0	0	2	0	0	0	0	0	4	4	4	5	5	5	0	0	0	0	0	0	0	0	0	0	0	0	0	0	0	0	0	0	0	0	0	0	0	0	0	0
Hr46	FBgn0000448	zf-C4	0	0	0	0	0	0	0	0	0	0	0	0	0	0	3	0	0	0	0	5	5	0	0	0	0	6	0	0	0	0	0	0	8	8	0	0	0	9	9	0	0	0	0	0	0	0	0
elB	FBgn0004858	zf-C2H2	0	0	0	0	0	0	0	2	0	0	0	0	0	3	3	0	0	0	0	5	5	0	0	0	0	6	0	0	0	0	0	0	0	8	0	0	0	9	9	0	0	0	0	0	0	0	0
dys	FBgn0039411	HLH	0	0	0	0	0	0	0	0	0	0	0	0	0	3	3	0	0	0	0	5	5	0	0	0	6	6	0	0	0	0	0	0	0	0	0	0	0	9	9	0	0	0	0	0	11	11	0
NK7.1	FBgn0024321	Homeobox	0	0	0	0	0	0	0	0	0	0	0	0	0	0	0	0	0	0	0	5	5	0	0	0	0	6	0	0	0	8	8	0	8	8	0	0	0	0	0	0	0	0	10	10	0	11	0
peb	FBgn0003053	zf-C2H2	0	0	0	0	0	0	0	0	0	0	3	3	0	3	3	0	0	0	5	5	0	0	0	0	0	0	0	0	0	8	8	8	8	8	0	0	0	0	0	0	0	0	0	0	0	0	0
[truncated: 23 more columns]

## Sheet: 6_FoGut
gene			VisualPr.4.6	VisualPr.7.8	VisualPr.9.10	VisualPr.11.12	VisualPr.13.16	CNS.4.6	CNS.7.8	CNS.9.10	CNS.11.12	CNS.13.16	Ect_Epi.4.6	Ect_Epi.7.8	Ect_Epi.9.10	Ect_Epi.11.12	Ect_Epi.13.16	SalGl.9.10	SalGl.11.12	SalGl.13.16	Tracheal.9.10	Tracheal.11.12	Tracheal.13.16	FoGut.4.6	FoGut.7.8	FoGut.9.10	FoGut.11.12	FoGut.13.16	SNS.9.10	SNS.11.12	SNS.13.16	Endo_MidGut.4.6	Endo_MidGut.7.8	Endo_MidGut.9.10	Endo_MidGut.11.12	Endo_MidGut.13.16	HiGut.4.6	HiGut.7.8	HiGut.9.10	HiGut.11.12	HiGut.13.16	Meso_Muscle.4.6	Meso_Muscle.7.8	Meso_Muscle.9.10	Meso_Muscle.11.12	Meso_Muscle.13.16	Endocrine_Heart.11.12	Endocrine_Heart.13.16	Blood_Fat.9.10
odd	FBgn0002985	zf-C2H2	0	0	0	0	0	2	2	2	0	2	3	3	3	3	3	0	0	0	0	0	0	6	6	6	6	6	0	0	0	0	0	0	0	0	0	0	0	9	9	10	10	10	0	0	11	11	0
slp1	FBgn0003430	Fork_head	0	1	1	0	0	2	2	2	2	2	3	3	3	3	3	0	0	0	0	0	0	0	0	6	6	6	0	0	0	0	0	0	0	0	0	0	0	0	0	10	10	10	0	0	0	0	12
Dr	FBgn0000492	Homeobox	0	0	0	0	0	2	2	2	0	2	3	3	3	3	3	0	4	0	0	0	0	0	0	6	0	6	0	7	7	0	0	0	0	0	0	0	0	0	9	0	10	10	10	10	0	0	0
brk	FBgn0024250	BrkDBD	0	0	0	0	0	2	2	2	2	2	3	3	3	3	3	4	4	0	0	5	0	0	0	0	6	0	0	0	0	0	0	0	8	8	0	0	0	9	0	0	10	10	0	10	0	0	0
apt	FBgn0015903	SANT	0	0	0	0	0	2	2	2	2	2	3	3	3	3	3	0	0	0	0	5	0	6	6	6	6	6	0	0	0	8	8	8	0	0	9	9	9	0	9	0	0	0	0	0	11	11	0
drm	FBgn0024244	zf-C2H2	0	0	0	0	0	0	0	0	0	0	3	3	3	3	3	0	0	0	0	0	0	6	6	6	6	6	0	0	0	0	0	0	0	0	9	9	9	9	9	0	0	0	0	0	0	11	0
inv	FBgn0001269	Homeobox	0	0	0	0	0	2	2	2	2	2	3	3	3	3	3	0	4	0	0	0	0	0	0	0	6	6	0	0	0	0	0	0	0	0	0	0	0	9	9	0	0	0	0	0	0	0	0
slp2	FBgn0004567	Fork_head	0	0	0	0	0	2	2	2	2	2	3	3	3	3	3	0	0	0	0	0	0	0	0	0	6	6	0	0	0	0	0	0	0	0	0	0	0	0	0	0	0	0	0	10	0	0	0
grn	FBgn0001138	GATA	0	0	0	0	0	2	2	2	2	2	3	3	3	3	3	0	0	0	0	5	5	0	0	6	6	6	0	0	0	0	0	0	0	8	0	0	0	0	0	0	0	0	0	0	0	0	0
h	FBgn0001168	HLH	0	0	0	0	0	2	2	2	0	0	3	3	3	3	3	0	0	0	0	0	0	6	6	6	6	0	0	0	0	0	0	0	0	0	0	0	0	9	9	0	0	0	0	0	0	0	0
shn	FBgn0003396	zf-C2H2	0	0	0	0	0	2	0	0	0	0	3	3	3	3	3	0	0	0	0	0	0	6	6	6	6	6	0	0	0	0	0	0	0	8	0	0	0	0	9	0	0	0	0	0	0	0	0
Awh	FBgn0013751	Homeobox	0	0	0	0	0	2	2	2	2	2	0	3	3	3	3	0	0	0	0	0	0	0	6	6	6	6	0	0	0	0	0	0	0	0	0	0	0	0	0	0	0	0	0	0	0	0	0
mid	FBgn0005511	T-box	0	0	0	0	0	2	2	2	2	2	3	3	3	3	3	0	0	0	0	0	0	6	6	6	6	6	0	0	0	0	0	0	0	0	0	0	0	0	0	0	0	0	0	0	11	11	0
gsb	FBgn0001148	Homeobox|PAX	0	0	0	0	0	2	2	0	2	0	3	3	3	3	3	0	0	0	0	0	0	6	6	6	6	6	0	0	0	0	0	0	0	0	0	0	0	0	0	0	0	0	0	0	0	0	0
tup	FBgn0003896	Homeobox	0	0	0	0	0	2	2	2	2	2	3	3	3	3	3	0	0	0	0	0	0	6	6	6	6	6	0	7	0	0	0	0	0	0	0	0	0	0	0	0	0	0	0	0	11	11	0
pnt	FBgn0003118	Ets	0	0	0	0	0	2	2	2	2	2	0	3	3	3	3	0	0	0	0	0	0	6	6	6	6	6	0	0	0	0	0	0	0	0	0	0	0	9	9	0	0	10	10	10	0	11	0
dve	FBgn0020307	Homeobox	0	0	0	0	0	0	2	2	2	2	3	0	3	3	0	0	0	0	0	0	0	0	6	6	6	6	0	0	0	0	8	8	8	8	0	0	0	0	0	0	0	0	0	0	0	0	0
pdm2	FBgn0004394	Homeobox|Pou	0	0	0	0	0	2	2	2	2	2	3	3	3	3	0	0	0	0	0	0	0	0	0	0	6	6	0	0	0	0	0	8	8	8	0	0	0	0	0	0	0	0	0	0	0	0	0
CG3838	FBgn0032130	BESS	0	0	0	0	0	2	2	2	2	2	3	3	3	0	0	0	0	0	0	0	0	0	0	0	0	6	0	0	0	0	8	8	0	8	0	0	0	0	0	0	10	0	0	0	0	0	0
esg	FBgn0001981	zf-C2H2	0	0	0	0	0	2	2	2	2	2	3	3	3	3	3	0	0	0	0	0	0	0	0	0	0	6	0	0	0	0	0	8	8	8	0	0	0	0	0	0	0	0	0	0	0	0	0
HLHm7	FBgn0002633	HLH	0	0	0	1	1	0	2	2	0	2	3	3	3	3	3	0	0	0	0	0	0	0	0	0	0	6	0	0	0	0	0	0	0	0	0	0	0	0	9	0	0	0	0	0	0	0	0
vvl	FBgn0086680	Homeobox|Pou	0	0	0	0	0	0	0	0	2	2	3	0	3	3	3	0	0	0	5	5	0	0	0	0	0	6	0	7	7	0	0	0	0	0	0	0	0	0	9	0	0	0	0	0	11	11	0
kn	FBgn0001319	TIG	0	0	0	0	0	0	0	0	2	2	0	0	0	0	0	0	0	0	0	0	0	6	6	0	0	0	0	7	7	0	0	0	0	0	0	0	0	0	0	0	10	10	0	0	11	11	0
tin	FBgn0004110	Homeobox	0	0	0	0	0	0	0	0	0	0	0	0	0	0	0	0	0	0	0	0	0	6	6	6	6	0	0	0	0	0	0	0	0	0	0	0	0	0	0	10	10	10	10	0	11	11	0
ab	FBgn0259750	zf-C2H2	0	0	0	0	0	0	2	2	2	2	0	0	0	3	3	0	0	0	0	0	0	6	6	6	0	0	0	7	7	0	0	0	0	0	0	0	0	0	0	0	0	10	10	10	0	0	0
so	FBgn0003460	Homeobox	1	1	1	1	0	0	2	0	0	0	0	0	3	3	3	0	0	0	0	0	0	6	6	6	0	0	0	7	7	0	0	0	0	0	0	0	0	0	0	0	10	0	0	0	0	0	0
CG1663	FBgn0033449	zf-C2H2	0	0	0	0	0	2	2	2	2	2	0	0	0	0	0	0	0	0	0	0	0	6	6	6	6	6	0	0	0	0	0	8	8	8	0	0	0	0	0	0	0	0	10	0	0	0	0
lab	FBgn0002522	Homeobox	0	0	0	0	0	0	0	2	2	2	0	3	0	0	0	0	0	0	0	0	0	6	6	6	6	6	0	0	0	8	8	8	8	8	0	0	0	0	0	0	0	0	0	0	0	0	0
croc	FBgn0014143	Fork_head	0	0	0	0	0	0	2	2	2	2	0	0	0	0	0	0	0	0	0	0	0	6	6	6	6	6	0	0	0	8	0	0	0	0	0	0	0	0	9	0	0	0	10	10	0	0	0
hb	FBgn0001180	zf-C2H2	0	0	0	0	0	2	2	2	2	2	3	3	0	0	0	0	0	0	0	0	0	6	0	0	0	0	0	0	0	0	0	0	0	0	9	9	9	0	0	0	0	0	0	0	0	0	0
hkb	FBgn0261434	zf-C2H2	0	0	0	0	0	2	2	2	2	2	0	0	0	0	0	4	4	0	0	0	0	6	6	0	0	0	0	0	0	8	8	0	0	0	0	0	0	0	0	0	0	0	0	0	0	0	0
CG11152	FBgn0039937	Fork_head	0	0	0	0	0	2	2	2	2	2	0	0	0	0	0	0	0	0	0	0	0	6	6	6	6	6	0	0	0	0	0	0	0	0	0	0	0	0	0	0	0	0	0	0	0	0	0
Optix	FBgn0025360	Homeobox	1	0	0	0	0	2	2	2	2	2	0	0	0	0	3	0	0	0	0	0	0	6	6	6	6	6	0	0	0	0	0	0	0	0	0	0	0	0	0	0	0	0	0	0	0	0	0
Mitf	FBgn0067895	HLH	0	0	0	0	0	2	2	2	2	2	0	0	0	3	3	0	0	0	0	0	0	0	0	0	6	6	0	0	0	0	0	0	0	0	0	0	0	0	0	0	0	0	0	0	0	0	0
oc	FBgn0004102	Homeobox	0	0	0	0	0	2	2	2	2	2	0	0	0	3	3	0	0	0	0	0	0	0	0	6	6	6	0	0	0	0	0	0	0	0	0	0	0	0	0	0	0	0	0	0	0	0	0
CG14962	FBgn0035407	zf-C2H2	0	0	0	0	0	2	2	2	2	2	0	0	0	0	0	0	0	0	0	0	0	0	0	0	6	6	0	0	0	0	0	0	0	0	0	0	0	0	0	0	0	0	0	0	0	0	0
Rx	FBgn0020617	Homeobox	0	0	0	0	0	2	2	2	2	2	0	0	0	0	3	0	0	0	0	0	0	0	0	0	6	6	0	0	0	0	0	0	0	0	0	0	0	0	0	0	0	0	0	0	0	11	0
HGTX	FBgn0040318	Homeobox	0	0	0	0	0	2	2	2	2	2	0	0	3	0	0	0	0	0	0	0	0	0	0	6	6	6	0	0	0	0	0	0	8	0	0	0	0	0	0	0	0	0	0	0	0	0	0
mirr	FBgn0014343	Homeobox	0	0	0	0	0	0	0	2	2	2	0	3	3	3	0	0	0	0	0	0	0	6	6	0	6	6	0	0	0	0	0	0	0	0	0	0	0	0	0	0	0	0	0	0	0	0	0
nub	FBgn0085424	Homeobox|Pou	0	0	0	0	0	0	0	2	2	2	3	3	3	0	0	0	0	0	0	0	0	6	6	0	6	6	0	0	0	0	0	0	8	8	0	0	0	0	0	0	0	0	0	0	0	0	0
hbn	FBgn0008636	Homeobox	0	1	1	0	0	2	2	2	2	2	3	3	0	0	0	0	0	0	0	0	0	6	6	6	6	6	0	0	0	0	0	0	0	0	0	0	0	0	0	0	0	0	0	0	0	0	0
Dll	FBgn0000157	Homeobox	1	1	1	0	0	2	2	2	2	2	0	0	0	3	3	0	0	0	0	0	0	0	6	6	6	0	0	0	0	0	0	0	0	0	0	0	0	0	0	0	0	0	0	0	0	0	0
ems	FBgn0000576	Homeobox	0	0	0	0	0	2	2	2	2	2	0	3	3	3	3	0	0	0	5	5	5	0	6	6	6	6	0	0	0	0	0	0	0	0	0	0	0	0	0	0	0	0	0	0	0	0	0
Blimp-1	FBgn0035625	zf-C2H2	1	1	1	1	0	2	2	0	2	0	3	0	0	0	3	0	0	0	0	0	0	6	6	6	6	6	0	0	0	0	0	0	0	0	0	9	9	9	9	0	0	0	0	0	0	0	0
Kr	FBgn0001325	zf-C2H2	0	0	0	0	0	2	2	2	2	2	3	3	3	0	0	0	0	0	0	0	0	6	6	6	6	0	7	7	0	8	8	0	0	0	0	9	9	9	0	0	0	0	0	0	0	0	0
Doc2	FBgn0035956	T-box	1	1	0	0	0	2	2	2	0	0	3	3	3	3	3	0	0	0	0	0	0	0	0	0	6	0	0	0	0	0	0	0	0	0	9	9	9	9	9	0	0	0	0	0	11	11	0
Doc3	FBgn0035954	T-box	1	1	1	0	0	2	2	2	0	0	3	3	3	3	0	0	0	0	0	0	0	0	0	6	0	0	0	0	0	0	0	0	0	0	9	9	9	9	9	0	0	0	0	0	11	11	0
Doc1	FBgn0028789	T-box	1	1	1	1	0	2	2	2	2	0	3	3	3	3	3	0	0	0	0	0	0	6	6	6	6	6	0	0	0	0	0	0	0	0	9	9	9	9	9	0	0	0	0	0	11	0	0
CG1621	FBgn0033182	BESS	0	0	0	0	0	2	2	2	0	0	3	3	3	3	3	0	0	0	0	0	0	0	0	0	6	6	0	0	0	0	0	0	0	0	0	9	9	0	0	0	0	0	0	0	0	0	0
sob	FBgn0004892	zf-C2H2	0	0	0	0	0	2	2	2	0	0	3	3	3	3	3	0	0	0	0	0	0	0	6	6	6	6	0	0	0	0	0	0	0	0	0	9	9	9	9	0	10	0	0	0	0	0	0
en	FBgn0000577	Homeobox	0	0	0	0	0	2	2	2	2	2	3	3	3	3	3	0	0	0	0	0	0	0	0	0	6	6	0	0	0	0	0	0	0	0	0	9	9	9	9	10	10	10	0	0	0	0	0
noc	FBgn0005771	zf-C2H2	0	0	0	0	0	2	2	2	0	0	3	3	3	0	0	0	0	0	0	5	0	0	0	0	6	6	0	0	0	0	0	8	8	8	0	9	9	9	9	0	10	10	10	10	0	0	0
row	FBgn0033998	AT_hook	0	0	0	0	0	0	2	2	2	2	0	3	3	0	0	0	0	0	0	0	0	0	6	6	6	0	0	0	0	0	8	8	8	8	0	9	9	9	9	0	10	10	10	0	0	0	0
term	FBgn0003683	zf-C2H2	0	0	0	0	0	0	2	0	0	0	0	3	0	0	0	0	0	0	0	0	0	0	6	0	0	0	0	0	0	0	8	0	0	0	0	9	9	0	0	0	10	0	0	0	0	0	0
CG11696	FBgn0030314	AT_hook|zf-C2H2	0	1	1	1	1	0	2	2	2	0	3	3	3	3	0	0	0	0	0	5	5	0	0	0	6	0	0	7	7	0	8	0	0	0	0	9	0	0	0	0	10	10	0	0	0	0	0
CG11247	FBgn0037120	zf-C2H2	0	0	0	0	0	0	0	2	2	2	3	0	0	0	0	0	0	0	0	0	0	0	0	0	0	6	0	0	0	0	8	8	8	8	0	0	0	0	0	0	10	10	10	10	0	0	0
Lag1	FBgn0040918	Homeobox	0	0	0	0	0	0	0	0	2	2	0	0	0	0	0	0	0	0	0	0	5	0	0	0	6	6	0	0	0	0	8	8	8	8	0	0	0	9	9	0	10	10	10	0	0	0	0
NK7.1	FBgn0024321	Homeobox	0	0	0	0	0	0	0	0	0	0	0	0	0	0	0	0	0	0	0	5	5	0	0	0	0	6	0	0	0	8	8	0	8	8	0	0	0	0	0	0	0	0	10	10	0	11	0
sc	FBgn0004170	HLH	0	0	0	0	0	0	0	2	2	0	0	0	3	0	0	0	0	0	0	0	0	6	0	0	6	0	0	7	7	8	8	8	8	8	0	0	0	0	0	0	0	0	0	0	0	11	0
Rel	FBgn0014018	RHD|TIG	0	0	0	0	0	0	0	0	0	0	0	0	0	0	0	0	0	0	0	0	0	0	6	0	6	0	0	0	0	0	0	8	8	8	0	0	0	0	0	10	10	10	10	0	0	11	0
mod(mdg4)	FBgn0002781	BEN|FLYWCH	0	0	0	0	0	0	2	2	2	2	0	0	0	0	0	0	0	0	0	0	0	0	0	0	6	0	0	0	0	0	8	0	8	8	0	9	0	0	0	0	10	10	10	0	0	0	0
su(Hw)	FBgn0003567	zf-C2H2	0	0	0	0	0	0	2	2	2	2	0	0	0	0	0	0	4	4	0	0	0	0	0	0	6	6	0	0	0	0	0	0	8	8	0	0	0	9	9	0	0	0	10	0	0	0	0
CG2199	FBgn0035213	zf-C2H2	0	0	0	0	0	0	0	0	0	0	0	0	0	0	0	0	0	0	0	0	0	0	0	6	6	0	0	0	0	0	0	8	8	8	0	0	0	0	0	0	10	10	10	0	0	0	0
gem	FBgn0050011	CP2	0	0	0	0	0	0	0	0	0	0	0	0	0	3	3	0	0	0	0	0	0	0	0	0	0	6	0	0	0	0	0	8	8	8	0	0	0	0	0	0	0	0	0	0	0	0	0
Stat92E	FBgn0016917	STAT_bind	0	0	0	0	0	0	2	2	0	0	0	0	3	3	0	0	0	0	0	5	0	0	0	0	6	6	0	0	0	0	0	0	8	8	0	0	0	9	9	0	0	0	0	10	0	0	0
Trl	FBgn0013263	GAGA	0	0	0	0	0	0	0	0	0	2	0	0	3	3	0	0	0	4	0	5	0	0	0	0	6	6	0	0	0	0	0	0	8	8	0	0	0	9	9	0	0	0	10	10	0	0	0
Med	FBgn0011655	MH1	0	0	0	0	0	0	0	2	2	2	0	0	3	3	0	0	0	0	0	0	0	0	0	0	6	6	0	0	0	0	0	0	0	8	0	0	0	9	9	0	0	0	0	0	0	0	0
wdn	FBgn0005642	zf-C2H2	0	0	0	0	0	0	0	2	2	2	0	0	0	0	0	0	0	0	0	0	0	0	0	0	6	0	0	0	0	0	0	0	8	0	0	0	0	9	0	0	0	0	0	0	0	0	0
HmgD	FBgn0004362	HMG_box	0	0	0	0	0	0	0	0	0	2	0	0	0	0	0	0	0	0	0	0	0	0	0	0	0	6	0	0	0	0	0	0	0	8	0	0	0	0	9	0	0	0	0	0	0	0	0
hth	FBgn0001235	Homeobox	0	0	0	0	0	0	0	0	0	0	0	0	0	0	3	0	0	0	0	0	0	0	0	0	6	6	0	0	0	0	0	0	0	8	0	0	0	0	9	0	0	0	0	0	0	0	0
vfl	FBgn0259789	zf-C2H2	0	0	0	0	0	0	0	0	2	2	0	0	0	3	3	0	0	0	0	0	5	0	0	0	6	6	0	0	0	0	0	0	8	8	0	0	0	9	9	0	0	0	0	0	0	0	0
Dfd	FBgn0000439	Homeobox	0	0	0	0	0	0	0	0	2	2	3	3	3	3	3	0	0	0	0	0	0	0	0	0	0	6	0	0	0	0	0	0	0	0	0	0	0	0	0	10	10	10	0	0	0	0	0
prd	FBgn0003145	Homeobox|PAX	0	0	0	0	0	0	2	0	0	0	3	3	3	3	0	0	0	0	0	0	0	0	0	6	6	0	0	0	0	0	0	0	0	0	0	0	0	0	0	10	0	0	0	0	0	0	0
CG11966	FBgn0037645	zf-C2H2	0	0	0	0	0	0	0	0	0	0	3	3	3	0	3	0	0	0	0	0	5	0	0	0	0	6	0	0	0	0	0	0	0	0	0	0	0	0	0	0	0	0	0	0	0	0	0
ken	FBgn0011236	zf-C2H2	0	0	0	0	0	0	0	0	0	0	3	3	3	0	3	0	0	0	0	0	5	0	0	0	0	6	0	0	0	0	0	0	0	0	0	9	9	0	0	0	0	0	0	0	0	0	0
ara	FBgn0015904	Homeobox	0	0	0	0	0	0	0	0	0	0	3	0	3	3	3	0	0	0	0	0	0	0	0	0	6	6	0	0	0	0	0	0	0	0	0	0	0	0	0	0	0	0	0	0	0	0	0
cnc	FBgn0000338	bZIP	0	0	0	0	0	0	0	0	0	0	3	3	3	0	3	0	0	0	0	0	0	6	6	6	6	6	0	0	0	0	0	0	8	8	0	0	0	0	0	0	0	0	0	0	0	0	0
HLHm3	FBgn0002609	HLH	0	0	0	0	0	0	0	2	2	0	0	0	3	3	3	0	0	0	0	0	0	0	0	0	6	0	0	0	0	0	0	0	8	8	0	0	0	0	9	0	0	0	10	0	0	0	0
HLHmbeta	FBgn0002733	HLH	0	0	0	0	0	0	2	2	2	0	0	3	3	3	3	0	0	0	0	0	0	0	0	0	0	6	0	0	0	0	0	0	0	8	0	0	0	0	9	0	0	0	0	0	0	0	0
bi	FBgn0000179	T-box	0	0	1	1	1	0	0	2	2	0	0	0	0	3	0	0	0	0	0	0	0	0	0	0	6	0	0	0	0	0	0	0	0	0	0	0	0	0	0	0	0	0	0	0	0	0	0
Fer1	FBgn0037475	HLH	0	0	0	0	0	0	0	0	2	2	0	0	0	0	0	0	0	0	0	0	0	0	0	0	0	6	0	7	7	0	0	0	0	8	0	0	0	0	0	0	0	0	0	0	0	0	0
dmrt99B	FBgn0039683	DM	0	0	0	1	1	0	0	2	2	2	0	0	0	0	0	0	0	0	0	0	0	0	0	0	6	6	0	7	7	0	0	0	0	0	0	0	0	0	0	0	0	0	0	0	0	0	0
Ets21C	FBgn0005660	Ets	0	0	0	0	0	0	0	0	2	2	0	0	0	0	0	0	0	0	0	0	0	0	0	0	0	6	0	0	0	0	0	0	0	0	0	0	0	0	0	0	0	0	0	0	0	0	0
Vsx1	FBgn0029775	Homeobox	0	0	0	0	0	0	0	0	2	2	0	0	0	0	0	0	0	0	0	0	0	0	0	0	6	6	0	0	0	0	0	0	0	0	0	0	0	0	0	0	0	0	0	0	0	0	0
gsb-n	FBgn0001147	Homeobox|PAX	0	0	0	0	0	0	0	0	2	2	0	0	0	0	3	0	0	0	0	0	0	0	0	0	6	6	0	0	0	0	0	0	0	0	0	0	0	0	0	0	0	0	10	0	0	0	0
CG9650	FBgn0029939	zf-C2H2	0	0	0	0	0	0	0	2	2	2	0	0	0	0	0	0	0	0	0	0	0	0	0	0	6	6	0	0	0	0	0	0	0	0	0	0	0	0	0	0	0	0	10	0	0	0	0
dac	FBgn0005677	Ski_Sno	0	0	0	0	0	0	0	2	2	2	0	0	0	0	0	0	0	0	0	0	0	0	0	0	6	0	0	0	0	0	0	0	0	0	0	0	0	0	9	0	0	0	0	0	0	0	0
btn	FBgn0014949	Homeobox	0	0	0	0	0	2	0	0	2	2	3	3	3	3	3	0	0	0	0	0	0	0	0	0	6	6	0	0	0	0	0	0	0	0	0	0	0	0	0	0	0	0	0	0	0	0	0
fd96Cb	FBgn0004898	Fork_head	0	0	0	0	0	0	0	0	2	2	3	3	3	3	3	0	0	0	0	0	0	0	0	0	6	0	0	0	0	0	0	0	0	0	0	0	0	0	0	0	0	0	0	0	0	0	0
Sp1	FBgn0020378	zf-C2H2	0	0	0	0	0	0	0	2	2	2	0	0	3	3	3	0	0	0	0	0	0	0	0	0	6	6	0	0	0	0	0	0	0	0	0	0	0	0	0	0	0	0	0	0	0	0	0
esn	FBgn0028642	zf-C2H2	0	0	0	0	0	0	0	2	2	2	0	0	3	3	3	0	0	0	0	0	0	0	0	0	6	6	0	0	0	0	0	0	0	0	0	0	0	9	9	0	0	0	0	0	0	0	0
tio	FBgn0028979	zf-C2H2	0	0	0	0	0	0	0	0	2	2	0	3	3	3	3	0	0	0	0	0	0	0	0	0	6	6	0	0	0	0	0	0	0	0	0	0	9	9	9	0	0	0	0	0	0	0	0
ap	FBgn0000099	Homeobox	0	0	0	0	0	0	0	0	2	2	0	0	3	3	0	0	0	0	0	0	0	0	0	0	6	6	0	0	0	0	0	0	0	0	0	0	0	9	9	0	0	0	10	10	0	0	0
caup	FBgn0015919	Homeobox	0	0	0	0	0	0	0	0	0	0	0	0	0	3	3	0	0	0	0	0	5	0	6	6	6	6	0	0	0	0	0	0	0	0	0	0	0	0	0	0	0	0	0	0	0	0	0
gce	FBgn0030627	HLH	0	0	0	0	0	0	0	0	2	0	0	0	3	3	3	0	0	0	0	0	0	0	6	6	6	6	0	0	0	8	8	0	0	0	0	0	0	0	0	0	0	0	0	0	0	0	0
CG12104	FBgn0035238	HMG_box	0	0	0	0	0	0	0	0	0	0	0	0	0	0	0	0	0	0	0	0	0	0	6	6	6	6	0	0	0	0	0	0	8	8	0	0	0	0	0	0	0	0	0	0	0	0	0
disco-r	FBgn0042650	zf-C2H2	0	0	0	0	0	0	0	0	0	0	0	0	0	3	0	0	0	0	0	0	0	0	0	6	6	6	0	0	0	0	0	0	0	0	0	0	0	0	0	0	0	0	0	10	0	0	0
Lim1	FBgn0026411	Homeobox	0	0	0	0	0	0	0	0	0	2	0	0	0	0	0	0	0	0	0	0	0	6	6	6	6	6	0	0	0	0	0	0	0	0	0	0	0	0	0	0	0	0	0	0	0	0	0
scro	FBgn0028993	Homeobox	0	0	1	1	1	0	0	0	0	2	0	0	0	0	0	0	0	0	0	0	0	0	6	6	6	6	0	0	0	0	0	0	0	0	0	0	0	0	0	0	0	0	0	0	0	0	0
ato	FBgn0010433	HLH	0	0	0	0	0	0	0	0	0	2	0	3	3	0	0	0	0	0	0	0	0	0	6	6	6	0	0	0	0	0	0	0	0	0	0	0	0	0	0	0	0	0	0	0	0	0	0
CG9571	FBgn0031086	Fork_head	0	0	0	0	0	2	0	0	0	0	0	0	0	0	0	0	0	0	0	0	0	6	0	0	0	0	0	0	0	8	0	0	0	0	0	0	0	0	0	10	0	0	0	0	0	0	0
bcd	FBgn0000166	Homeobox	0	0	0	0	0	0	0	0	0	0	0	0	0	0	0	0	0	0	0	0	0	6	0	0	0	0	0	0	0	8	0	0	0	0	0	0	0	0	0	0	0	0	0	0	0	0	0
zen2	FBgn0004054	Homeobox	0	0	0	0	0	0	0	0	0	0	3	0	0	0	0	0	0	0	0	0	0	6	0	0	0	0	0	0	0	8	0	0	0	0	0	0	0	0	0	0	0	0	0	0	0	0	0
CG8388	FBgn0034062	AT_hook|zf-C2H2	0	0	0	0	0	0	0	0	0	0	0	0	0	0	0	0	0	0	0	0	0	6	6	6	0	0	0	0	0	8	8	0	0	0	0	0	0	0	0	0	0	0	0	0	0	0	0
cic	FBgn0028386	HMG_box	0	0	0	0	0	0	0	2	0	0	0	0	3	0	0	0	0	0	0	0	0	0	0	6	0	0	0	0	0	0	0	0	0	0	0	0	0	0	0	0	0	0	0	0	0	0	0
sens	FBgn0002573	zf-C2H2	0	0	1	0	0	0	0	0	0	0	0	0	3	0	0	0	4	4	0	0	0	0	0	6	0	0	0	0	0	0	0	0	0	0	0	0	0	0	0	0	0	0	0	0	0	0	0
disco	FBgn0000459	zf-C2H2	1	1	1	1	0	0	0	0	0	0	0	3	3	3	0	0	0	0	0	0	0	0	0	6	6	6	0	0	0	8	0	0	0	0	9	9	0	0	0	0	0	0	0	0	0	0	0
Hr39	FBgn0261239	zf-C4	0	0	0	0	0	0	0	0	0	0	0	0	0	3	3	0	0	0	0	0	0	0	0	0	6	6	0	0	0	0	0	0	0	0	0	0	0	9	9	0	0	0	0	0	0	0	0
Sox21b	FBgn0042630	HMG_box	0	0	0	0	0	0	0	0	0	0	0	0	0	3	3	0	0	0	0	0	0	0	0	0	0	6	0	0	0	0	0	0	0	0	0	0	0	9	9	0	0	0	0	0	0	0	0
CG14860	FBgn0038273	THAP	0	0	0	0	0	0	0	0	0	0	0	0	0	0	3	0	0	0	0	0	0	0	0	0	6	6	0	0	0	0	0	0	0	0	0	0	0	9	9	0	0	0	0	0	0	0	0
CG12029	FBgn0035454	zf-C2H2	0	0	0	0	0	0	0	0	0	0	0	0	0	3	3	0	0	0	0	0	0	0	0	0	6	6	0	0	0	0	0	0	0	0	0	0	0	0	9	0	0	0	0	0	0	0	0
dys	FBgn0039411	HLH	0	0	0	0	0	0	0	0	0	0	0	0	0	3	3	0	0	0	0	5	5	0	0	0	6	6	0	0	0	0	0	0	0	0	0	0	0	9	9	0	0	0	0	0	11	11	0
Hr46	FBgn0000448	zf-C4	0	0	0	0	0	0	0	0	0	0	0	0	0	0	3	0	0	0	0	5	5	0	0	0	0	6	0	0	0	0	0	0	8	8	0	0	0	9	9	0	0	0	0	0	0	0	0
elB	FBgn0004858	zf-C2H2	0	0	0	0	0	0	0	2	0	0	0	0	0	3	3	0	0	0	0	5	5	0	0	0	0	6	0	0	0	0	0	0	0	8	0	0	0	9	9	0	0	0	0	0	0	0	0
CG6175	FBgn0036152	MADF	0	0	0	0	0	0	0	0	0	0	0	0	0	0	0	0	0	0	0	0	0	0	0	0	6	6	0	0	0	0	0	0	0	0	0	0	0	9	9	0	10	10	10	0	0	0	0
Poxm	FBgn0003129	PAX	0	0	0	0	0	0	0	0	0	0	0	0	0	0	0	0	0	0	0	0	0	0	0	0	6	6	0	0	0	0	0	0	0	0	0	0	9	9	9	0	0	10	10	10	0	0	0
lz	FBgn0002576	Runt	0	0	0	0	0	0	0	0	0	0	0	0	0	0	0	0	0	0	0	0	0	0	0	0	6	6	0	0	0	0	0	0	0	0	0	0	0	0	0	0	0	0	0	0	0	0	12
vri	FBgn0016076	bZIP	0	0	0	0	0	0	0	0	0	0	0	0	0	0	3	0	0	0	0	0	5	0	0	0	0	6	0	0	0	0	0	0	0	0	0	0	0	0	9	0	0	0	0	0	0	0	12
CG9793	FBgn0037620	zf-C2H2	0	0	0	0	0	0	0	0	0	0	0	0	0	0	3	0	0	0	0	0	0	0	0	0	0	6	0	0	0	0	0	0	0	0	0	0	0	0	0	0	0	0	0	0	0	0	0
sr	FBgn0003499	zf-C2H2	0	0	0	0	0	0	0	0	0	0	0	0	0	0	3	0	0	0	0	0	0	0	0	0	0	6	0	0	0	0	0	0	0	0	0	0	0	0	0	0	0	0	0	0	0	0	0
CG8089	FBgn0033993	zf-C2H2	0	0	0	0	0	0	0	0	0	0	0	0	0	0	3	0	0	0	0	0	0	0	0	0	0	6	0	0	0	0	0	0	0	0	0	0	0	0	0	0	0	0	0	0	0	0	0
Ets98B	FBgn0005659	Ets	0	0	0	0	0	0	0	0	0	0	0	0	0	0	3	0	0	0	0	0	0	0	0	0	0	6	0	0	0	0	0	0	0	0	0	0	0	0	9	0	0	0	0	0	0	0	0
OdsH	FBgn0026058	Homeobox	0	0	0	0	0	0	0	0	0	0	0	0	0	0	3	0	0	0	0	0	0	0	0	0	6	6	0	0	0	0	0	0	0	0	0	0	0	0	0	0	0	0	0	0	0	0	0
H15	FBgn0016660	T-box	0	0	0	0	0	0	0	0	0	0	0	0	0	0	3	0	0	0	0	0	0	0	0	0	0	6	0	0	0	0	0	0	0	0	0	0	0	0	0	0	0	0	0	0	0	11	0
ftz-f1	FBgn0001078	zf-C4	0	0	0	0	0	0	0	0	0	0	0	0	0	0	3	0	0	0	0	0	5	0	0	0	0	6	0	0	0	0	0	0	0	0	0	0	0	0	0	0	0	0	0	0	0	0	0
Hr96	FBgn0015240	zf-C4	0	0	0	0	0	0	0	0	0	0	0	0	0	0	0	0	0	0	0	0	0	0	0	0	0	6	0	0	0	0	0	0	0	8	0	0	0	0	0	0	0	0	0	0	0	0	0
Lim3	FBgn0002023	Homeobox	0	0	0	0	0	0	0	0	0	2	0	0	0	0	0	0	0	0	0	0	0	0	0	0	0	6	0	0	0	0	0	0	0	8	0	0	0	0	0	0	0	0	0	0	0	0	0
Camta	FBgn0259234	CG-1|TIG	0	0	0	0	0	0	0	0	0	2	0	0	0	0	0	0	0	0	0	0	0	0	0	0	0	6	0	0	0	0	0	0	0	8	0	0	0	0	9	0	0	0	0	0	0	0	0
NC2beta	FBgn0028926	CBFA_NFYB_domain	0	0	0	0	0	0	0	0	0	2	0	0	0	0	3	0	0	0	0	0	0	0	0	0	0	6	0	0	0	0	0	0	0	0	0	0	0	0	9	0	0	0	0	0	0	0	0
jim	FBgn0027339	zf-C2H2	0	0	0	0	0	0	0	0	0	2	0	0	0	0	0	0	0	0	0	0	0	0	0	0	0	6	0	0	0	0	0	0	0	0	0	0	0	0	9	0	0	0	0	10	0	0	0
Hnf4	FBgn0004914	zf-C4	0	0	0	0	0	0	0	0	0	0	0	0	0	0	3	0	0	0	0	0	0	0	0	0	6	6	0	0	0	0	0	0	8	8	0	0	0	9	9	0	0	0	0	0	0	0	0
cwo	FBgn0259938	HLH	0	0	0	0	0	0	0	0	0	0	0	0	0	0	0	0	0	0	0	0	0	0	0	0	6	6	0	0	0	0	0	8	8	8	0	0	0	9	9	0	0	0	0	0	0	0	0
HLH106	FBgn0261283	HLH	0	0	0	0	0	0	0	0	0	2	0	0	0	0	0	0	0	0	0	0	0	0	0	0	0	6	0	0	0	0	0	0	8	8	0	0	0	9	9	0	0	0	0	0	0	11	0
cbt	FBgn0043364	zf-C2H2	0	0	0	0	0	0	0	0	0	0	0	0	0	0	0	0	0	0	0	0	0	0	0	0	0	6	0	0	0	0	0	8	8	8	0	0	0	9	9	0	0	0	0	10	0	0	0
CG15011	FBgn0035518	zf-NF-X1	0	0	0	0	0	0	0	0	0	0	0	0	0	0	0	0	0	0	0	0	0	0	0	0	6	6	0	0	0	0	0	0	8	8	0	0	0	0	0	0	0	0	0	0	0	0	0
Hr78	FBgn0015239	zf-C4	0	0	0	0	0	0	0	0	0	0	0	0	0	0	0	0	4	4	0	0	0	0	0	0	6	6	0	0	0	0	0	0	8	8	0	0	0	0	0	0	0	0	10	0	0	0	0
foxo	FBgn0038197	Fork_head	0	0	0	0	0	0	0	0	0	0	0	0	0	3	3	0	0	0	0	0	0	0	0	0	6	6	0	0	0	0	0	0	8	8	0	0	0	0	0	0	0	0	0	0	0	0	0
mld	FBgn0083077	zf-C2H2	0	0	1	0	1	0	2	2	0	0	0	0	0	0	3	0	0	0	0	5	5	0	0	0	6	6	0	0	0	0	0	0	0	0	0	0	0	0	0	0	0	0	0	0	0	0	0
kni	FBgn0001320	zf-C4	0	0	0	0	0	0	0	0	0	0	3	3	3	3	3	0	0	0	0	5	5	6	6	6	6	6	0	0	0	8	8	0	0	0	0	0	0	9	9	10	10	0	0	0	0	0	0
knrl	FBgn0001323	zf-C4	0	0	0	0	0	2	2	2	0	0	3	0	3	3	3	0	0	0	0	5	5	6	6	6	6	6	0	0	0	8	8	8	0	0	0	0	0	9	9	10	10	10	0	0	0	0	0
dm	FBgn0000472	HLH	0	0	0	0	0	2	0	0	0	0	0	0	0	3	3	4	4	4	0	5	0	6	6	6	6	6	0	0	0	8	8	8	8	8	0	0	0	9	9	10	10	10	10	10	0	11	0
CrebA	FBgn0004396	bZIP	0	0	0	0	0	0	0	0	0	0	0	0	3	3	3	0	4	4	0	5	5	0	0	0	6	6	0	0	0	0	0	0	0	0	0	0	0	0	0	10	10	10	10	0	0	0	0
Mes2	FBgn0037207	MADF	0	0	0	0	0	0	0	0	2	2	0	0	0	3	3	0	0	0	0	0	0	6	0	0	0	0	0	0	0	8	8	8	0	0	0	0	0	0	0	10	10	10	10	0	0	11	0
bun	FBgn0259176	TSC22	0	0	0	0	0	0	0	0	0	0	3	0	0	0	0	0	0	0	0	0	0	0	6	6	6	0	0	0	0	8	8	8	0	0	0	0	0	0	0	0	0	0	0	0	0	0	0
emc	FBgn0000575	HLH	0	0	0	0	0	0	2	0	0	2	3	3	3	3	3	0	0	0	0	0	0	0	6	6	6	0	0	0	0	8	8	8	8	0	0	9	9	9	0	0	10	10	10	0	0	0	0
GATAe	FBgn0038391	GATA	0	0	0	0	0	0	0	0	0	0	0	0	0	0	0	0	0	0	0	0	0	0	0	0	6	6	0	0	0	8	8	8	8	8	0	9	9	9	9	0	0	0	0	0	0	0	0
ttk	FBgn0003870	zf-C2H2	0	0	0	0	0	0	0	0	0	0	0	0	0	3	3	0	4	0	0	0	0	0	0	0	6	6	0	0	0	8	8	8	8	8	0	0	0	9	9	0	0	0	0	0	0	0	0
bowl	FBgn0004893	zf-C2H2	0	0	0	0	0	2	2	0	0	0	0	0	3	3	3	0	4	0	0	0	0	0	6	6	6	6	0	0	0	8	8	8	8	8	0	9	9	9	9	0	0	0	0	0	0	0	0
CHES-1-like	FBgn0029504	Fork_head	0	0	0	0	0	0	0	0	0	0	0	0	0	0	0	0	4	0	0	0	0	0	6	6	6	0	0	0	0	0	8	8	8	8	0	0	0	9	9	0	0	0	10	10	11	0	0
bab2	FBgn0025525	HTH_psq	0	0	0	0	0	0	0	0	0	0	0	0	0	0	0	0	0	0	0	0	0	0	6	6	6	6	0	0	0	0	0	0	0	0	0	9	9	9	9	0	0	0	10	10	11	0	0
rib	FBgn0003254	HTH_psq	0	0	0	0	0	0	0	0	0	0	0	0	0	3	3	0	0	0	0	0	0	6	6	6	6	6	0	0	0	8	8	8	8	0	9	9	9	9	0	0	0	10	10	0	11	0	0
fkh	FBgn0000659	Fork_head	0	0	0	0	0	0	0	2	2	2	0	0	0	0	3	4	4	4	0	0	0	6	6	6	6	6	0	7	7	8	8	8	8	8	9	9	9	9	9	0	0	0	0	0	0	0	0
[truncated: 23 more columns]

## Sheet: 7_SNS
gene			VisualPr.4.6	VisualPr.7.8	VisualPr.9.10	VisualPr.11.12	VisualPr.13.16	CNS.4.6	CNS.7.8	CNS.9.10	CNS.11.12	CNS.13.16	Ect_Epi.4.6	Ect_Epi.7.8	Ect_Epi.9.10	Ect_Epi.11.12	Ect_Epi.13.16	SalGl.9.10	SalGl.11.12	SalGl.13.16	Tracheal.9.10	Tracheal.11.12	Tracheal.13.16	FoGut.4.6	FoGut.7.8	FoGut.9.10	FoGut.11.12	FoGut.13.16	SNS.9.10	SNS.11.12	SNS.13.16	Endo_MidGut.4.6	Endo_MidGut.7.8	Endo_MidGut.9.10	Endo_MidGut.11.12	Endo_MidGut.13.16	HiGut.4.6	HiGut.7.8	HiGut.9.10	HiGut.11.12	HiGut.13.16	Meso_Muscle.4.6	Meso_Muscle.7.8	Meso_Muscle.9.10	Meso_Muscle.11.12	Meso_Muscle.13.16	Endocrine_Heart.11.12	Endocrine_Heart.13.16	Blood_Fat.9.10
Kr	FBgn0001325	zf-C2H2	0	0	0	0	0	2	2	2	2	2	3	3	3	0	0	0	0	0	0	0	0	6	6	6	6	0	7	7	0	8	8	0	0	0	0	9	9	9	0	0	0	0	0	0	0	0	0
tup	FBgn0003896	Homeobox	0	0	0	0	0	2	2	2	2	2	3	3	3	3	3	0	0	0	0	0	0	6	6	6	6	6	0	7	0	0	0	0	0	0	0	0	0	0	0	0	0	0	0	0	11	11	0
fkh	FBgn0000659	Fork_head	0	0	0	0	0	0	0	2	2	2	0	0	0	0	3	4	4	4	0	0	0	6	6	6	6	6	0	7	7	8	8	8	8	8	9	9	9	9	9	0	0	0	0	0	0	0	0
Ptx1	FBgn0020912	Homeobox	0	0	0	0	0	0	0	0	2	2	0	0	0	0	0	0	0	0	0	0	0	0	0	0	0	0	0	7	0	8	8	8	8	8	0	0	0	9	9	0	0	0	0	0	0	0	0
sc	FBgn0004170	HLH	0	0	0	0	0	0	0	2	2	0	0	0	3	0	0	0	0	0	0	0	0	6	0	0	6	0	0	7	7	8	8	8	8	8	0	0	0	0	0	0	0	0	0	0	0	11	0
HLHmdelta	FBgn0002734	HLH	0	0	0	1	1	0	2	2	2	2	0	3	3	3	0	0	0	0	0	0	0	0	0	0	0	0	7	7	7	0	0	0	0	0	0	0	0	0	0	0	0	0	10	0	0	0	0
HLHmgamma	FBgn0002735	HLH	0	0	0	1	1	0	2	2	2	2	0	3	3	0	0	0	0	0	0	0	0	0	0	0	0	0	0	7	7	0	0	0	8	0	0	0	0	9	0	0	0	0	10	0	0	0	0
E(spl)	FBgn0000591	HLH	0	0	1	1	1	2	2	2	2	2	0	3	3	3	0	0	0	0	0	0	0	0	0	0	0	0	7	7	7	0	0	8	8	0	0	0	0	0	0	0	0	0	0	0	0	0	0
l(1)sc	FBgn0002561	HLH	0	0	1	0	0	2	2	2	2	2	3	3	0	0	0	0	0	0	0	0	0	0	0	0	0	0	0	7	7	0	8	8	8	0	0	0	0	0	0	0	0	10	10	0	0	0	0
Dr	FBgn0000492	Homeobox	0	0	0	0	0	2	2	2	0	2	3	3	3	3	3	0	4	0	0	0	0	0	0	6	0	6	0	7	7	0	0	0	0	0	0	0	0	0	9	0	10	10	10	10	0	0	0
retn	FBgn0004795	ARID	0	0	0	0	0	2	2	0	0	0	0	3	0	0	0	0	0	0	0	0	0	0	0	0	0	0	0	7	7	0	0	0	0	0	0	0	0	0	0	0	0	10	10	10	0	0	0
ab	FBgn0259750	zf-C2H2	0	0	0	0	0	0	2	2	2	2	0	0	0	3	3	0	0	0	0	0	0	6	6	6	0	0	0	7	7	0	0	0	0	0	0	0	0	0	0	0	0	10	10	10	0	0	0
so	FBgn0003460	Homeobox	1	1	1	1	0	0	2	0	0	0	0	0	3	3	3	0	0	0	0	0	0	6	6	6	0	0	0	7	7	0	0	0	0	0	0	0	0	0	0	0	10	0	0	0	0	0	0
pb	FBgn0051481	Homeobox	0	0	0	0	0	0	0	0	0	2	0	0	3	0	0	0	0	0	0	0	0	0	0	0	0	0	0	0	7	0	0	0	0	0	0	0	0	0	0	0	0	0	10	10	0	0	0
slou	FBgn0002941	Homeobox	0	0	0	0	0	0	0	0	2	2	3	0	0	0	0	0	0	0	0	0	0	0	0	0	0	0	0	0	7	0	0	0	0	0	0	0	0	0	0	0	10	10	10	10	0	0	0
onecut	FBgn0028996	CUT|Homeobox	0	0	0	0	0	0	0	0	2	2	0	0	0	0	0	0	0	0	0	0	0	0	0	0	0	0	0	0	7	0	0	0	0	0	0	0	0	0	0	0	0	0	0	0	0	0	0
dmrt93B	FBgn0038851	DM	0	0	0	0	0	0	0	0	0	0	0	0	0	0	0	0	0	0	0	0	0	0	0	0	0	0	0	0	7	0	0	0	0	0	0	0	0	0	0	0	0	0	0	0	0	0	0
CG13296	FBgn0035687	zf-C2H2	0	0	0	0	0	0	0	0	2	2	0	0	0	0	0	0	0	0	0	0	0	0	0	0	0	0	0	7	7	0	0	0	0	0	0	0	0	0	0	0	0	0	0	0	0	0	0
Fer1	FBgn0037475	HLH	0	0	0	0	0	0	0	0	2	2	0	0	0	0	0	0	0	0	0	0	0	0	0	0	0	6	0	7	7	0	0	0	0	8	0	0	0	0	0	0	0	0	0	0	0	0	0
Gsc	FBgn0010323	Homeobox	0	0	0	0	0	2	2	2	2	2	0	0	0	0	0	0	0	0	0	0	0	0	0	0	0	0	7	7	7	0	0	0	0	0	0	0	0	0	0	0	0	0	0	0	0	0	0
ase	FBgn0000137	HLH	0	0	0	0	0	0	0	2	2	2	0	0	0	0	0	0	0	0	0	0	0	0	0	0	0	0	7	7	7	0	0	0	8	0	0	0	0	0	0	0	0	0	0	0	0	0	0
ac	FBgn0000022	HLH	0	0	0	0	0	0	2	2	2	0	3	0	0	0	0	0	0	0	0	0	0	0	0	0	0	0	0	0	7	0	0	0	0	0	0	0	0	0	0	0	0	0	0	0	0	0	0
dmrt99B	FBgn0039683	DM	0	0	0	1	1	0	0	2	2	2	0	0	0	0	0	0	0	0	0	0	0	0	0	0	6	6	0	7	7	0	0	0	0	0	0	0	0	0	0	0	0	0	0	0	0	0	0
kn	FBgn0001319	TIG	0	0	0	0	0	0	0	0	2	2	0	0	0	0	0	0	0	0	0	0	0	6	6	0	0	0	0	7	7	0	0	0	0	0	0	0	0	0	0	0	10	10	0	0	11	11	0
vvl	FBgn0086680	Homeobox|Pou	0	0	0	0	0	0	0	0	2	2	3	0	3	3	3	0	0	0	5	5	0	0	0	0	0	6	0	7	7	0	0	0	0	0	0	0	0	0	9	0	0	0	0	0	11	11	0
CG11696	FBgn0030314	AT_hook|zf-C2H2	0	1	1	1	1	0	2	2	2	0	3	3	3	3	0	0	0	0	0	5	5	0	0	0	6	0	0	7	7	0	8	0	0	0	0	9	0	0	0	0	10	10	0	0	0	0	0
[truncated: 23 more columns]

## Sheet: 8_EndoMidgut
gene			VisualPr.4.6	VisualPr.7.8	VisualPr.9.10	VisualPr.11.12	VisualPr.13.16	CNS.4.6	CNS.7.8	CNS.9.10	CNS.11.12	CNS.13.16	Ect_Epi.4.6	Ect_Epi.7.8	Ect_Epi.9.10	Ect_Epi.11.12	Ect_Epi.13.16	SalGl.9.10	SalGl.11.12	SalGl.13.16	Tracheal.9.10	Tracheal.11.12	Tracheal.13.16	FoGut.4.6	FoGut.7.8	FoGut.9.10	FoGut.11.12	FoGut.13.16	SNS.9.10	SNS.11.12	SNS.13.16	Endo_MidGut.4.6	Endo_MidGut.7.8	Endo_MidGut.9.10	Endo_MidGut.11.12	Endo_MidGut.13.16	HiGut.4.6	HiGut.7.8	HiGut.9.10	HiGut.11.12	HiGut.13.16	Meso_Muscle.4.6	Meso_Muscle.7.8	Meso_Muscle.9.10	Meso_Muscle.11.12	Meso_Muscle.13.16	Endocrine_Heart.11.12	Endocrine_Heart.13.16	Blood_Fat.9.10
lab	FBgn0002522	Homeobox	0	0	0	0	0	0	0	2	2	2	0	3	0	0	0	0	0	0	0	0	0	6	6	6	6	6	0	0	0	8	8	8	8	8	0	0	0	0	0	0	0	0	0	0	0	0	0
nub	FBgn0085424	Homeobox|Pou	0	0	0	0	0	0	0	2	2	2	3	3	3	0	0	0	0	0	0	0	0	6	6	0	6	6	0	0	0	0	0	0	8	8	0	0	0	0	0	0	0	0	0	0	0	0	0
CG1663	FBgn0033449	zf-C2H2	0	0	0	0	0	2	2	2	2	2	0	0	0	0	0	0	0	0	0	0	0	6	6	6	6	6	0	0	0	0	0	8	8	8	0	0	0	0	0	0	0	0	10	0	0	0	0
croc	FBgn0014143	Fork_head	0	0	0	0	0	0	2	2	2	2	0	0	0	0	0	0	0	0	0	0	0	6	6	6	6	6	0	0	0	8	0	0	0	0	0	0	0	0	9	0	0	0	10	10	0	0	0
Kr	FBgn0001325	zf-C2H2	0	0	0	0	0	2	2	2	2	2	3	3	3	0	0	0	0	0	0	0	0	6	6	6	6	0	7	7	0	8	8	0	0	0	0	9	9	9	0	0	0	0	0	0	0	0	0
sc	FBgn0004170	HLH	0	0	0	0	0	0	0	2	2	0	0	0	3	0	0	0	0	0	0	0	0	6	0	0	6	0	0	7	7	8	8	8	8	8	0	0	0	0	0	0	0	0	0	0	0	11	0
fkh	FBgn0000659	Fork_head	0	0	0	0	0	0	0	2	2	2	0	0	0	0	3	4	4	4	0	0	0	6	6	6	6	6	0	7	7	8	8	8	8	8	9	9	9	9	9	0	0	0	0	0	0	0	0
kni	FBgn0001320	zf-C4	0	0	0	0	0	0	0	0	0	0	3	3	3	3	3	0	0	0	0	5	5	6	6	6	6	6	0	0	0	8	8	0	0	0	0	0	0	9	9	10	10	0	0	0	0	0	0
knrl	FBgn0001323	zf-C4	0	0	0	0	0	2	2	2	0	0	3	0	3	3	3	0	0	0	0	5	5	6	6	6	6	6	0	0	0	8	8	8	0	0	0	0	0	9	9	10	10	10	0	0	0	0	0
apt	FBgn0015903	SANT	0	0	0	0	0	2	2	2	2	2	3	3	3	3	3	0	0	0	0	5	0	6	6	6	6	6	0	0	0	8	8	8	0	0	9	9	9	0	9	0	0	0	0	0	11	11	0
brk	FBgn0024250	BrkDBD	0	0	0	0	0	2	2	2	2	2	3	3	3	3	3	4	4	0	0	5	0	0	0	0	6	0	0	0	0	0	0	0	8	8	0	0	0	9	0	0	10	10	0	10	0	0	0
noc	FBgn0005771	zf-C2H2	0	0	0	0	0	2	2	2	0	0	3	3	3	0	0	0	0	0	0	5	0	0	0	0	6	6	0	0	0	0	0	8	8	8	0	9	9	9	9	0	10	10	10	10	0	0	0
dm	FBgn0000472	HLH	0	0	0	0	0	2	0	0	0	0	0	0	0	3	3	4	4	4	0	5	0	6	6	6	6	6	0	0	0	8	8	8	8	8	0	0	0	9	9	10	10	10	10	10	0	11	0
Hr46	FBgn0000448	zf-C4	0	0	0	0	0	0	0	0	0	0	0	0	0	0	3	0	0	0	0	5	5	0	0	0	0	6	0	0	0	0	0	0	8	8	0	0	0	9	9	0	0	0	0	0	0	0	0
elB	FBgn0004858	zf-C2H2	0	0	0	0	0	0	0	2	0	0	0	0	0	3	3	0	0	0	0	5	5	0	0	0	0	6	0	0	0	0	0	0	0	8	0	0	0	9	9	0	0	0	0	0	0	0	0
Sox100B	FBgn0024288	HMG_box	0	0	0	0	0	0	0	0	0	0	0	0	0	3	3	0	0	0	0	0	0	0	0	0	0	0	0	0	0	0	0	0	8	8	0	0	0	9	9	0	0	0	0	0	0	0	0
HLHmbeta	FBgn0002733	HLH	0	0	0	0	0	0	2	2	2	0	0	3	3	3	3	0	0	0	0	0	0	0	0	0	0	6	0	0	0	0	0	0	0	8	0	0	0	0	9	0	0	0	0	0	0	0	0
al	FBgn0000061	Homeobox	0	0	0	0	0	0	0	0	0	0	0	0	3	3	3	0	0	0	0	0	0	0	0	0	0	0	0	0	0	0	0	0	0	8	0	0	0	0	0	0	0	0	0	0	0	0	0
HLHm3	FBgn0002609	HLH	0	0	0	0	0	0	0	2	2	0	0	0	3	3	3	0	0	0	0	0	0	0	0	0	6	0	0	0	0	0	0	0	8	8	0	0	0	0	9	0	0	0	10	0	0	0	0
Stat92E	FBgn0016917	STAT_bind	0	0	0	0	0	0	2	2	0	0	0	0	3	3	0	0	0	0	0	5	0	0	0	0	6	6	0	0	0	0	0	0	8	8	0	0	0	9	9	0	0	0	0	10	0	0	0
Trl	FBgn0013263	GAGA	0	0	0	0	0	0	0	0	0	2	0	0	3	3	0	0	0	4	0	5	0	0	0	0	6	6	0	0	0	0	0	0	8	8	0	0	0	9	9	0	0	0	10	10	0	0	0
Med	FBgn0011655	MH1	0	0	0	0	0	0	0	2	2	2	0	0	3	3	0	0	0	0	0	0	0	0	0	0	6	6	0	0	0	0	0	0	0	8	0	0	0	9	9	0	0	0	0	0	0	0	0
wdn	FBgn0005642	zf-C2H2	0	0	0	0	0	0	0	2	2	2	0	0	0	0	0	0	0	0	0	0	0	0	0	0	6	0	0	0	0	0	0	0	8	0	0	0	0	9	0	0	0	0	0	0	0	0	0
vfl	FBgn0259789	zf-C2H2	0	0	0	0	0	0	0	0	2	2	0	0	0	3	3	0	0	0	0	0	5	0	0	0	6	6	0	0	0	0	0	0	8	8	0	0	0	9	9	0	0	0	0	0	0	0	0
cnc	FBgn0000338	bZIP	0	0	0	0	0	0	0	0	0	0	3	3	3	0	3	0	0	0	0	0	0	6	6	6	6	6	0	0	0	0	0	0	8	8	0	0	0	0	0	0	0	0	0	0	0	0	0
shn	FBgn0003396	zf-C2H2	0	0	0	0	0	2	0	0	0	0	3	3	3	3	3	0	0	0	0	0	0	6	6	6	6	6	0	0	0	0	0	0	0	8	0	0	0	0	9	0	0	0	0	0	0	0	0
CG8388	FBgn0034062	AT_hook|zf-C2H2	0	0	0	0	0	0	0	0	0	0	0	0	0	0	0	0	0	0	0	0	0	6	6	6	0	0	0	0	0	8	8	0	0	0	0	0	0	0	0	0	0	0	0	0	0	0	0
gce	FBgn0030627	HLH	0	0	0	0	0	0	0	0	2	0	0	0	3	3	3	0	0	0	0	0	0	0	6	6	6	6	0	0	0	8	8	0	0	0	0	0	0	0	0	0	0	0	0	0	0	0	0
disco	FBgn0000459	zf-C2H2	1	1	1	1	0	0	0	0	0	0	0	3	3	3	0	0	0	0	0	0	0	0	0	6	6	6	0	0	0	8	0	0	0	0	9	9	0	0	0	0	0	0	0	0	0	0	0
GATAe	FBgn0038391	GATA	0	0	0	0	0	0	0	0	0	0	0	0	0	0	0	0	0	0	0	0	0	0	0	0	6	6	0	0	0	8	8	8	8	8	0	9	9	9	9	0	0	0	0	0	0	0	0
ttk	FBgn0003870	zf-C2H2	0	0	0	0	0	0	0	0	0	0	0	0	0	3	3	0	4	0	0	0	0	0	0	0	6	6	0	0	0	8	8	8	8	8	0	0	0	9	9	0	0	0	0	0	0	0	0
bowl	FBgn0004893	zf-C2H2	0	0	0	0	0	2	2	0	0	0	0	0	3	3	3	0	4	0	0	0	0	0	6	6	6	6	0	0	0	8	8	8	8	8	0	9	9	9	9	0	0	0	0	0	0	0	0
cad	FBgn0000251	Homeobox	0	0	0	0	0	0	0	0	0	0	0	3	3	3	3	0	0	0	0	0	0	0	0	0	0	0	0	0	0	0	8	8	8	8	9	9	9	9	0	0	0	0	0	0	0	0	0
rib	FBgn0003254	HTH_psq	0	0	0	0	0	0	0	0	0	0	0	0	0	3	3	0	0	0	0	0	0	6	6	6	6	6	0	0	0	8	8	8	8	0	9	9	9	9	0	0	0	10	10	0	11	0	0
CHES-1-like	FBgn0029504	Fork_head	0	0	0	0	0	0	0	0	0	0	0	0	0	0	0	0	4	0	0	0	0	0	6	6	6	0	0	0	0	0	8	8	8	8	0	0	0	9	9	0	0	0	10	10	11	0	0
zen	FBgn0004053	Homeobox	0	0	0	0	0	2	0	0	0	0	3	0	0	0	0	0	0	0	0	0	0	0	0	0	0	0	0	0	0	8	0	0	0	0	0	0	0	0	0	0	0	0	0	0	0	0	0
zen2	FBgn0004054	Homeobox	0	0	0	0	0	0	0	0	0	0	3	0	0	0	0	0	0	0	0	0	0	6	0	0	0	0	0	0	0	8	0	0	0	0	0	0	0	0	0	0	0	0	0	0	0	0	0
CG9571	FBgn0031086	Fork_head	0	0	0	0	0	2	0	0	0	0	0	0	0	0	0	0	0	0	0	0	0	6	0	0	0	0	0	0	0	8	0	0	0	0	0	0	0	0	0	10	0	0	0	0	0	0	0
bcd	FBgn0000166	Homeobox	0	0	0	0	0	0	0	0	0	0	0	0	0	0	0	0	0	0	0	0	0	6	0	0	0	0	0	0	0	8	0	0	0	0	0	0	0	0	0	0	0	0	0	0	0	0	0
CG32105	FBgn0052105	Homeobox	0	0	0	0	0	2	2	0	2	2	3	0	0	0	0	0	0	0	0	0	0	0	0	0	0	0	0	0	0	8	0	0	0	0	0	0	9	0	0	0	0	0	0	0	0	0	0
Ptx1	FBgn0020912	Homeobox	0	0	0	0	0	0	0	0	2	2	0	0	0	0	0	0	0	0	0	0	0	0	0	0	0	0	0	7	0	8	8	8	8	8	0	0	0	9	9	0	0	0	0	0	0	0	0
exex	FBgn0041156	Homeobox	0	0	0	0	0	2	0	0	2	2	3	3	0	0	0	0	0	0	0	0	0	0	0	0	0	0	0	0	0	8	8	8	8	8	0	0	0	0	0	0	0	0	0	0	0	0	0
Kr-h1	FBgn0028420	zf-C2H2	0	0	0	0	0	0	0	0	2	2	0	0	0	0	0	0	0	0	0	5	0	0	0	0	0	0	0	0	0	0	0	0	8	0	0	0	0	0	0	0	0	0	0	0	0	0	0
klu	FBgn0013469	zf-C2H2	0	0	0	0	0	0	0	2	2	2	0	0	0	3	0	0	0	0	0	5	5	0	0	0	0	0	0	0	0	0	0	0	8	0	0	0	0	0	9	0	0	0	0	0	0	0	0
ase	FBgn0000137	HLH	0	0	0	0	0	0	0	2	2	2	0	0	0	0	0	0	0	0	0	0	0	0	0	0	0	0	7	7	7	0	0	0	8	0	0	0	0	0	0	0	0	0	0	0	0	0	0
CG7271	FBgn0036791	zf-C2H2	0	0	0	0	0	0	0	0	0	0	0	0	0	0	0	0	0	0	0	0	0	0	0	0	0	0	0	0	0	0	8	8	0	0	0	9	9	0	0	0	10	0	0	0	0	0	0
term	FBgn0003683	zf-C2H2	0	0	0	0	0	0	2	0	0	0	0	3	0	0	0	0	0	0	0	0	0	0	6	0	0	0	0	0	0	0	8	0	0	0	0	9	9	0	0	0	10	0	0	0	0	0	0
jing	FBgn0086655	zf-C2H2	0	0	0	0	0	0	2	0	2	2	0	0	0	3	0	0	0	0	0	0	0	0	0	0	0	0	0	0	0	0	8	0	0	0	0	9	0	0	0	0	0	10	10	10	0	0	0
hkb	FBgn0261434	zf-C2H2	0	0	0	0	0	2	2	2	2	2	0	0	0	0	0	4	4	0	0	0	0	6	6	0	0	0	0	0	0	8	8	0	0	0	0	0	0	0	0	0	0	0	0	0	0	0	0
sim	FBgn0004666	HLH	0	0	0	0	0	2	2	2	2	2	0	0	0	0	0	0	0	0	0	0	0	0	0	0	0	0	0	0	0	8	8	0	0	0	0	0	0	0	0	0	0	0	0	0	0	0	0
tll	FBgn0003720	zf-C4	0	0	0	0	0	2	2	2	2	2	0	0	0	0	0	0	0	0	0	0	0	0	0	0	0	0	0	0	0	8	8	0	0	0	9	9	9	0	0	0	0	0	0	0	0	0	0
zfh2	FBgn0004607	Homeobox|zf-C2H2	0	0	0	0	0	2	2	2	2	2	0	0	0	0	3	0	0	0	0	0	0	0	0	0	0	0	0	0	0	8	8	8	0	0	9	9	9	9	9	0	0	0	0	0	0	0	0
opa	FBgn0003002	zf-C2H2	0	0	0	0	0	0	0	2	2	2	3	3	3	3	3	0	0	0	0	0	0	0	0	0	0	0	0	0	0	0	0	0	0	8	0	0	0	0	0	10	10	0	10	10	0	0	0
tsh	FBgn0003866	zf-C2H2	0	0	0	0	0	0	0	0	2	2	3	3	3	3	3	0	0	0	0	0	0	0	0	0	0	0	0	0	0	0	0	0	0	8	0	0	0	0	0	10	10	10	10	10	0	0	0
zfh1	FBgn0004606	Homeobox|zf-C2H2	0	0	0	0	0	0	0	2	2	2	0	3	0	0	3	0	0	0	0	0	0	0	0	0	0	0	0	0	0	0	8	0	0	0	0	0	0	0	0	10	10	10	10	0	0	11	0
dpn	FBgn0010109	HLH	0	0	0	0	0	2	2	2	2	2	3	3	3	3	0	0	0	0	0	0	0	0	0	0	0	0	0	0	0	0	0	0	8	0	0	9	9	0	0	10	10	0	0	0	0	0	0
sna	FBgn0003448	zf-C2H2	0	0	0	0	0	0	0	2	2	2	0	0	3	3	0	0	0	0	0	0	0	0	0	0	0	0	0	0	0	8	8	0	0	0	0	0	0	0	0	10	10	0	0	0	0	0	0
E(spl)	FBgn0000591	HLH	0	0	1	1	1	2	2	2	2	2	0	3	3	3	0	0	0	0	0	0	0	0	0	0	0	0	7	7	7	0	0	8	8	0	0	0	0	0	0	0	0	0	0	0	0	0	0
HLHmgamma	FBgn0002735	HLH	0	0	0	1	1	0	2	2	2	2	0	3	3	0	0	0	0	0	0	0	0	0	0	0	0	0	0	7	7	0	0	0	8	0	0	0	0	9	0	0	0	0	10	0	0	0	0
l(1)sc	FBgn0002561	HLH	0	0	1	0	0	2	2	2	2	2	3	3	0	0	0	0	0	0	0	0	0	0	0	0	0	0	0	7	7	0	8	8	8	0	0	0	0	0	0	0	0	10	10	0	0	0	0
E2f	FBgn0011766	E2F_TDP	0	0	0	0	0	2	2	2	2	2	0	3	0	0	0	0	0	0	0	0	0	0	0	0	0	0	0	0	0	0	0	0	8	8	0	0	0	0	0	0	0	0	0	0	0	0	0
vnd	FBgn0003986	Homeobox	0	0	0	0	0	2	2	2	2	2	3	0	0	0	0	0	0	0	0	0	0	0	0	0	0	0	0	0	0	0	0	0	0	8	0	0	0	0	0	0	0	0	0	0	0	0	0
nerfin-1	FBgn0028999	zf-C2H2	0	0	0	0	0	0	2	2	2	2	3	3	0	0	0	0	0	0	0	0	0	0	0	0	0	0	0	0	0	0	0	0	8	0	0	0	0	0	0	0	0	0	0	0	0	0	0
pros	FBgn0004595	Prox1	0	0	1	0	0	2	2	2	2	2	3	3	0	0	3	0	0	0	0	0	0	0	0	0	0	0	0	0	0	0	0	0	0	8	0	0	0	0	0	0	0	0	0	0	0	0	0
dve	FBgn0020307	Homeobox	0	0	0	0	0	0	2	2	2	2	3	0	3	3	0	0	0	0	0	0	0	0	6	6	6	6	0	0	0	0	8	8	8	8	0	0	0	0	0	0	0	0	0	0	0	0	0
pdm2	FBgn0004394	Homeobox|Pou	0	0	0	0	0	2	2	2	2	2	3	3	3	3	0	0	0	0	0	0	0	0	0	0	6	6	0	0	0	0	0	8	8	8	0	0	0	0	0	0	0	0	0	0	0	0	0
HGTX	FBgn0040318	Homeobox	0	0	0	0	0	2	2	2	2	2	0	0	3	0	0	0	0	0	0	0	0	0	0	6	6	6	0	0	0	0	0	0	8	0	0	0	0	0	0	0	0	0	0	0	0	0	0
CG3838	FBgn0032130	BESS	0	0	0	0	0	2	2	2	2	2	3	3	3	0	0	0	0	0	0	0	0	0	0	0	0	6	0	0	0	0	8	8	0	8	0	0	0	0	0	0	10	0	0	0	0	0	0
esg	FBgn0001981	zf-C2H2	0	0	0	0	0	2	2	2	2	2	3	3	3	3	3	0	0	0	0	0	0	0	0	0	0	6	0	0	0	0	0	8	8	8	0	0	0	0	0	0	0	0	0	0	0	0	0
grn	FBgn0001138	GATA	0	0	0	0	0	2	2	2	2	2	3	3	3	3	3	0	0	0	0	5	5	0	0	6	6	6	0	0	0	0	0	0	0	8	0	0	0	0	0	0	0	0	0	0	0	0	0
CG11696	FBgn0030314	AT_hook|zf-C2H2	0	1	1	1	1	0	2	2	2	0	3	3	3	3	0	0	0	0	0	5	5	0	0	0	6	0	0	7	7	0	8	0	0	0	0	9	0	0	0	0	10	10	0	0	0	0	0
emc	FBgn0000575	HLH	0	0	0	0	0	0	2	0	0	2	3	3	3	3	3	0	0	0	0	0	0	0	6	6	6	0	0	0	0	8	8	8	8	0	0	9	9	9	0	0	10	10	10	0	0	0	0
ush	FBgn0003963	zf-C2H2	0	0	0	0	0	0	2	0	0	2	3	3	3	3	3	0	0	0	0	0	0	0	0	0	0	0	0	0	0	0	0	0	0	8	0	0	0	0	0	0	10	10	10	0	0	0	0
Mes2	FBgn0037207	MADF	0	0	0	0	0	0	0	0	2	2	0	0	0	3	3	0	0	0	0	0	0	6	0	0	0	0	0	0	0	8	8	8	0	0	0	0	0	0	0	10	10	10	10	0	0	11	0
srp	FBgn0003507	GATA	0	0	0	0	0	0	0	0	0	0	0	0	0	0	0	0	0	0	0	0	0	0	0	0	0	0	0	0	0	8	8	8	0	0	0	0	0	0	0	10	10	10	10	0	11	11	12
CG16815	FBgn0032491	bZIP	0	0	0	0	0	0	2	0	0	0	0	0	0	0	0	0	0	0	0	0	0	0	0	0	0	0	0	0	0	8	0	0	0	0	0	0	0	0	0	0	0	0	0	0	0	0	0
bun	FBgn0259176	TSC22	0	0	0	0	0	0	0	0	0	0	3	0	0	0	0	0	0	0	0	0	0	0	6	6	6	0	0	0	0	8	8	8	0	0	0	0	0	0	0	0	0	0	0	0	0	0	0
peb	FBgn0003053	zf-C2H2	0	0	0	0	0	0	0	0	0	0	3	3	0	3	3	0	0	0	5	5	0	0	0	0	0	0	0	0	0	8	8	8	8	8	0	0	0	0	0	0	0	0	0	0	0	0	0
pfk	FBgn0035405	HTH_psq	0	0	0	0	0	0	0	2	2	2	0	0	3	0	0	0	0	0	0	0	0	0	0	0	0	0	0	0	0	0	0	8	8	8	0	0	0	0	9	0	10	10	10	0	0	0	0
row	FBgn0033998	AT_hook	0	0	0	0	0	0	2	2	2	2	0	3	3	0	0	0	0	0	0	0	0	0	6	6	6	0	0	0	0	0	8	8	8	8	0	9	9	9	9	0	10	10	10	0	0	0	0
mod(mdg4)	FBgn0002781	BEN|FLYWCH	0	0	0	0	0	0	2	2	2	2	0	0	0	0	0	0	0	0	0	0	0	0	0	0	6	0	0	0	0	0	8	0	8	8	0	9	0	0	0	0	10	10	10	0	0	0	0
su(Hw)	FBgn0003567	zf-C2H2	0	0	0	0	0	0	2	2	2	2	0	0	0	0	0	0	4	4	0	0	0	0	0	0	6	6	0	0	0	0	0	0	8	8	0	0	0	9	9	0	0	0	10	0	0	0	0
Su(var)3-7	FBgn0003598	BESS	0	0	0	0	0	0	2	2	2	2	0	0	0	0	0	0	0	0	0	0	0	0	0	0	0	0	0	0	0	0	0	0	8	8	0	0	0	0	0	0	0	0	0	0	0	0	0
chif	FBgn0000307	AT_hook	0	0	0	0	0	0	0	2	2	2	0	0	0	0	0	0	0	0	0	0	0	0	0	0	0	0	0	0	0	0	0	0	8	8	0	0	0	0	0	10	0	0	0	0	0	0	0
HmgZ	FBgn0010228	HMG_box	0	0	0	0	0	0	0	0	2	2	0	0	0	0	0	0	0	0	0	0	0	0	0	0	0	0	0	0	0	0	0	0	0	8	0	0	0	0	0	0	0	0	0	0	0	0	0
polybromo	FBgn0039227	HMG_box	0	0	0	0	0	0	0	0	2	2	0	0	0	0	0	0	0	0	0	0	0	0	0	0	0	0	0	0	0	0	0	0	0	8	0	0	0	0	0	0	0	0	0	0	0	0	0
Deaf1	FBgn0013799	SAND	0	0	0	0	0	0	0	0	2	2	0	0	0	0	0	0	0	0	0	0	0	0	0	0	0	0	0	0	0	0	0	0	8	8	0	0	0	0	0	0	0	0	0	0	0	0	0
Mnf	FBgn0036134	Fork_head	0	0	0	0	0	0	0	0	2	2	0	0	0	0	0	0	0	0	0	0	0	0	0	0	0	0	0	0	0	0	0	0	8	8	0	0	0	0	0	0	0	0	0	0	0	0	0
BtbVII	FBgn0012049	HTH_psq	0	0	0	0	0	0	0	0	2	2	0	0	0	0	0	0	0	0	0	0	0	0	0	0	0	0	0	0	0	0	0	0	8	0	0	0	0	0	0	0	0	0	0	0	0	0	0
dalao	FBgn0030093	HMG_box	0	0	0	0	0	0	0	0	2	2	0	0	0	0	0	0	0	0	0	0	0	0	0	0	0	0	0	0	0	0	8	0	8	0	0	0	0	0	0	0	0	0	0	0	0	0	0
MESR4	FBgn0034240	zf-C2H2	0	0	0	0	0	0	0	0	2	2	0	0	0	0	0	0	0	0	0	0	0	0	0	0	0	0	0	0	0	0	0	8	8	8	0	0	0	0	0	0	0	0	10	0	0	0	0
lilli	FBgn0041111	AF-4|AT_hook	0	0	0	0	0	0	0	0	0	2	0	0	0	0	0	0	0	0	0	0	0	0	0	0	0	0	0	0	0	0	0	8	8	0	0	0	0	0	0	0	0	0	0	0	0	0	0
CG13624	FBgn0039209	bZIP	0	0	0	0	0	0	2	2	2	2	0	3	3	0	0	0	0	0	0	0	0	0	0	0	0	0	0	0	0	0	0	8	8	0	0	0	0	0	0	0	0	0	0	0	0	0	0
pzg	FBgn0259785	zf-C2H2	0	0	0	0	0	0	2	2	2	2	0	3	3	0	0	0	0	0	0	0	0	0	0	0	0	0	0	0	0	0	0	0	0	8	0	0	0	0	0	0	0	0	0	0	0	0	0
ATbp	FBgn0039946	zf-C2H2	0	0	0	0	0	0	0	0	0	0	0	0	0	0	3	0	0	0	0	0	0	0	0	0	0	0	0	0	0	0	0	0	0	8	0	0	0	0	9	0	0	0	0	10	0	0	0
CG10669	FBgn0039329	zf-C2H2	0	0	0	0	0	0	0	0	0	0	0	0	0	0	0	0	0	0	0	0	0	0	0	0	0	0	0	0	0	0	0	0	0	8	0	0	0	0	9	0	0	0	0	10	0	0	0
CG10565	FBgn0037051	Myb_DNA-binding	0	0	0	0	0	0	0	0	0	0	0	0	0	0	0	0	0	0	0	0	0	0	0	0	0	0	0	0	0	0	0	0	8	8	0	0	0	0	9	0	0	10	10	10	0	0	0
Opbp	FBgn0050443	zf-C2H2	0	0	0	0	0	0	0	0	0	0	0	0	0	0	0	0	0	0	0	0	0	0	0	0	0	0	0	0	0	0	0	0	8	8	0	0	0	0	0	0	0	0	10	10	0	0	0
Dp	FBgn0011763	E2F_TDP	0	0	0	0	0	0	0	0	0	0	0	0	0	0	0	0	0	0	0	0	0	0	0	0	0	0	0	0	0	0	0	0	8	8	0	0	0	0	9	0	0	0	10	0	0	0	0
CG14441	FBgn0029895	zf-C2H2	0	0	0	0	0	0	0	0	0	0	0	0	0	0	0	0	0	0	0	0	0	0	0	0	0	0	0	0	0	0	8	8	8	8	0	0	0	0	9	0	0	0	0	10	0	0	0
CG5591	FBgn0034926	HMG_box	0	0	0	0	0	0	0	0	0	2	0	0	0	0	0	0	0	0	0	0	0	0	0	0	0	0	0	0	0	0	0	0	0	8	0	0	0	0	0	0	0	0	0	0	0	0	0
Jarid2	FBgn0036004	ARID|AT_hook	0	0	0	0	0	0	0	0	0	2	0	0	0	0	0	0	0	0	0	0	0	0	0	0	0	0	0	0	0	0	0	0	0	8	0	0	0	0	0	0	0	0	0	0	0	0	0
CG17385	FBgn0033934	zf-C2H2	0	0	0	0	0	0	0	0	0	2	0	0	0	0	0	0	0	0	0	0	0	0	0	0	0	0	0	0	0	0	0	0	0	8	0	0	0	0	0	0	0	0	0	0	0	0	0
cg	FBgn0000289	zf-C2H2	0	0	0	0	0	0	0	0	0	2	0	0	0	0	0	0	0	0	0	0	0	0	0	0	0	0	0	0	0	0	0	0	0	8	0	0	0	0	0	0	0	0	0	0	0	0	0
gfzf	FBgn0250732	FLYWCH	0	0	0	0	0	0	0	0	0	2	0	0	0	0	0	0	0	0	0	0	0	0	0	0	0	0	0	0	0	0	0	0	0	8	0	0	0	0	0	0	0	0	0	0	0	0	0
Taf1	FBgn0010355	AT_hook	0	0	0	0	0	0	0	0	0	2	0	0	0	0	0	0	0	0	0	0	0	0	0	0	0	0	0	0	0	0	0	0	0	8	0	0	0	0	0	0	0	0	0	0	0	0	0
Bap170	FBgn0042085	ARID	0	0	0	0	0	0	0	0	0	2	0	0	0	0	0	0	0	0	0	0	0	0	0	0	0	0	0	0	0	0	0	0	0	8	0	0	0	0	0	0	0	0	0	0	0	0	0
Ada2b	FBgn0037555	Myb_DNA-binding	0	0	0	0	0	0	0	0	0	2	0	0	0	0	0	0	0	0	0	0	0	0	0	0	0	0	0	0	0	0	0	0	0	8	0	0	0	0	0	0	0	0	0	0	0	0	0
CG9609	FBgn0030787	zf-C2H2	0	0	0	0	0	0	0	0	0	2	0	0	0	0	0	0	0	0	0	0	0	0	0	0	0	0	0	0	0	0	0	0	0	8	0	0	0	0	0	0	0	0	0	0	0	0	0
CG10267	FBgn0037446	zf-C2H2	0	0	0	0	0	0	0	0	0	2	0	0	0	0	0	0	0	0	0	0	0	0	0	0	0	0	0	0	0	0	0	0	0	8	0	0	0	0	0	0	0	0	0	0	0	0	0
exd	FBgn0000611	Homeobox	0	0	0	0	0	0	0	0	0	2	0	0	0	0	0	0	0	0	0	0	0	0	0	0	0	0	0	0	0	0	0	0	0	8	0	0	0	0	9	0	0	0	0	10	0	0	0
Bgb	FBgn0013753	CBF-beta	0	0	0	0	0	0	0	0	2	2	0	0	0	0	0	0	0	0	0	0	0	0	0	0	0	0	0	0	0	0	0	0	0	8	0	0	0	0	9	0	0	0	0	0	0	0	0
Ssrp	FBgn0010278	HMG_box	0	0	0	0	0	0	0	0	2	2	0	0	0	0	0	0	0	0	0	0	0	0	0	0	0	0	0	0	0	0	0	0	0	8	0	0	0	0	9	0	0	0	0	0	0	0	0
HmgD	FBgn0004362	HMG_box	0	0	0	0	0	0	0	0	0	2	0	0	0	0	0	0	0	0	0	0	0	0	0	0	0	6	0	0	0	0	0	0	0	8	0	0	0	0	9	0	0	0	0	0	0	0	0
hth	FBgn0001235	Homeobox	0	0	0	0	0	0	0	0	0	0	0	0	0	0	3	0	0	0	0	0	0	0	0	0	6	6	0	0	0	0	0	0	0	8	0	0	0	0	9	0	0	0	0	0	0	0	0
Max	FBgn0017578	HLH	0	0	0	0	0	0	0	0	0	0	0	0	0	0	0	0	4	0	0	0	0	0	0	0	0	0	0	0	0	0	0	8	8	8	0	0	0	9	9	0	0	10	10	10	0	0	0
TFAM	FBgn0038805	HMG_box	0	0	0	0	0	0	0	0	0	0	0	0	0	0	3	0	0	0	0	0	0	0	0	0	0	0	0	0	0	0	0	8	8	8	0	0	0	0	9	0	0	10	10	10	0	0	0
CG7839	FBgn0036124	CBF	0	0	0	0	0	0	0	0	0	0	0	0	0	0	0	0	0	0	0	0	0	0	0	0	0	0	0	0	0	0	0	0	8	8	0	0	0	9	9	0	0	0	10	10	0	0	0
E2f2	FBgn0024371	E2F_TDP	0	0	0	0	0	0	0	0	2	2	0	0	0	0	0	0	0	0	0	0	0	0	0	0	0	0	0	0	0	0	0	0	8	8	0	0	0	9	9	0	0	0	10	10	0	0	0
dmrt11E	FBgn0030477	DM	0	0	0	0	0	0	0	0	0	2	0	0	0	0	0	0	0	0	0	0	0	0	0	0	0	0	0	0	0	0	0	0	0	8	0	0	0	0	0	0	0	10	10	10	0	0	0
MTF-1	FBgn0040305	zf-C2H2	0	0	0	0	0	0	0	0	0	0	0	0	0	0	0	0	0	0	0	0	0	0	0	0	0	0	0	0	0	0	0	0	8	8	0	0	0	0	0	0	0	10	0	0	0	0	0
Mad	FBgn0011648	MH1	0	0	0	0	0	0	0	0	0	0	0	0	0	0	0	0	0	0	0	0	0	0	0	0	0	0	0	0	0	0	0	0	8	8	0	0	0	0	0	0	0	0	0	0	0	0	0
maf-S	FBgn0034534	bZIP_Maf	0	0	0	0	0	0	0	0	2	2	0	0	0	0	0	0	0	0	0	0	0	0	0	0	0	0	0	0	0	0	0	8	8	8	0	0	0	0	0	0	0	10	0	0	0	0	0
Adf1	FBgn0000054	BESS|MADF	0	0	0	0	0	0	0	0	0	2	0	0	0	0	0	0	0	4	0	0	0	0	0	0	0	0	0	0	0	0	0	8	8	8	0	0	9	9	9	0	0	10	10	0	0	0	0
CG1529	FBgn0031144	zf-C2H2	0	0	0	0	0	0	0	0	0	0	0	0	0	0	0	0	0	0	0	0	0	0	0	0	0	0	0	0	0	0	0	8	8	8	0	0	9	9	9	0	0	10	10	0	0	0	0
CG2199	FBgn0035213	zf-C2H2	0	0	0	0	0	0	0	0	0	0	0	0	0	0	0	0	0	0	0	0	0	0	0	6	6	0	0	0	0	0	0	8	8	8	0	0	0	0	0	0	10	10	10	0	0	0	0
E(z)	FBgn0000629	SANT	0	0	0	0	0	0	0	0	0	0	0	0	0	0	0	0	0	0	0	0	0	0	0	0	0	0	0	0	0	0	0	8	8	0	0	0	0	0	0	0	0	10	10	0	0	0	0
Sox14	FBgn0005612	HMG_box	0	0	0	0	0	0	0	0	0	0	0	0	0	0	0	0	0	0	0	0	0	0	0	0	0	0	0	0	0	0	8	8	8	8	0	0	0	0	0	0	0	10	10	0	0	0	0
CG14050	FBgn0040392	zf-BED	0	0	0	0	0	0	0	0	0	0	0	0	0	0	0	0	0	0	0	0	0	0	0	0	0	0	0	0	0	8	8	8	8	0	0	0	0	0	0	0	0	0	0	0	0	0	0
stwl	FBgn0003459	BESS	0	0	0	0	0	0	0	0	0	0	0	0	0	0	0	0	0	0	0	0	0	0	0	0	0	0	0	0	0	0	8	8	8	0	0	0	0	0	0	0	0	0	0	0	0	0	0
Eip75B	FBgn0000568	zf-C4	0	0	0	0	0	0	0	0	0	0	0	0	0	0	0	0	0	0	0	0	0	0	0	0	0	0	0	0	0	0	0	0	8	8	0	0	0	0	0	0	0	0	0	0	0	0	0
sens-2	FBgn0051632	zf-C2H2	0	0	0	0	0	0	0	0	0	0	0	0	0	0	0	0	0	0	0	0	0	0	0	0	0	0	0	0	0	0	0	0	8	8	0	0	0	0	0	0	0	0	0	0	0	0	0
ERR	FBgn0035849	zf-C4	0	0	0	0	0	0	0	0	0	0	0	0	0	0	0	0	0	0	0	0	0	0	0	0	0	0	0	0	0	0	0	0	8	8	0	0	0	0	0	0	0	0	0	0	0	0	0
CG32264	FBgn0052264	RPEL	0	0	0	0	0	0	0	0	0	0	0	0	0	0	0	0	0	0	0	0	0	0	0	0	0	0	0	0	0	0	0	0	8	8	0	0	0	0	0	0	0	0	0	0	0	0	0
CG10631	FBgn0032817	THAP|zf-C2H2	0	0	0	0	0	0	0	0	0	0	0	0	0	0	0	0	0	0	0	0	0	0	0	0	0	0	0	0	0	0	0	8	8	8	0	0	0	0	0	0	0	0	0	0	0	0	0
CG9305	FBgn0032512	Myb_DNA-binding	0	0	0	0	0	0	0	0	0	0	0	0	0	0	0	0	0	0	0	0	0	0	0	0	0	0	0	0	0	0	0	8	8	8	0	0	0	0	0	0	0	0	0	0	0	0	0
CG15011	FBgn0035518	zf-NF-X1	0	0	0	0	0	0	0	0	0	0	0	0	0	0	0	0	0	0	0	0	0	0	0	0	6	6	0	0	0	0	0	0	8	8	0	0	0	0	0	0	0	0	0	0	0	0	0
Aef1	FBgn0005694	zf-C2H2	0	0	0	0	0	0	0	0	0	0	0	0	0	0	0	0	0	0	0	0	0	0	0	0	0	0	0	0	0	0	0	0	0	8	0	0	0	0	0	0	0	0	0	0	0	0	0
sug	FBgn0033782	zf-C2H2	0	0	0	0	0	0	0	0	0	0	0	0	0	0	0	0	0	0	0	0	0	0	0	0	0	0	0	0	0	0	0	0	0	8	0	0	0	0	0	0	0	0	10	10	0	0	0
CG10209	FBgn0033971	BESS	0	0	0	0	0	0	0	0	0	0	0	0	0	0	0	0	0	0	0	0	0	0	0	0	0	0	0	0	0	0	0	0	0	8	0	0	0	0	0	0	0	0	0	0	0	0	0
CG17568	FBgn0032763	zf-C2H2	0	0	0	0	0	0	0	0	0	2	0	0	0	0	0	0	0	0	0	0	0	0	0	0	0	0	0	0	0	0	0	0	0	8	0	0	0	0	0	0	0	0	0	0	0	0	0
CG2120	FBgn0030005	zf-C2H2	0	0	0	0	0	0	0	0	0	0	0	0	0	0	0	0	0	0	0	0	0	0	0	0	0	0	0	0	0	0	0	0	0	8	0	0	0	0	0	0	0	0	0	0	0	0	0
Set2	FBgn0030486	AT_hook	0	0	0	0	0	0	0	0	0	0	0	0	0	0	0	0	0	0	0	0	0	0	0	0	0	0	0	0	0	0	0	0	0	8	0	0	0	0	0	0	0	0	0	0	0	0	0
Hr96	FBgn0015240	zf-C4	0	0	0	0	0	0	0	0	0	0	0	0	0	0	0	0	0	0	0	0	0	0	0	0	0	6	0	0	0	0	0	0	0	8	0	0	0	0	0	0	0	0	0	0	0	0	0
CG7056	FBgn0038852	Homeobox	0	0	0	0	0	0	0	0	0	0	0	0	0	0	0	0	0	0	0	0	0	0	0	0	0	0	0	0	0	0	0	0	8	8	0	0	0	0	0	0	0	0	0	0	0	0	0
CG1647	FBgn0039602	zf-C2H2	0	0	0	0	0	0	0	0	0	0	0	0	0	0	0	0	0	0	0	0	0	0	0	0	0	0	0	0	0	0	0	0	0	8	0	0	0	0	0	0	0	0	0	10	0	0	0
Lim3	FBgn0002023	Homeobox	0	0	0	0	0	0	0	0	0	2	0	0	0	0	0	0	0	0	0	0	0	0	0	0	0	6	0	0	0	0	0	0	0	8	0	0	0	0	0	0	0	0	0	0	0	0	0
her	FBgn0001185	zf-C2H2	0	0	0	0	0	0	0	0	0	2	0	0	0	0	0	0	0	0	0	0	0	0	0	0	0	0	0	0	0	0	0	0	0	8	0	0	0	0	0	0	0	0	0	0	0	0	0
Camta	FBgn0259234	CG-1|TIG	0	0	0	0	0	0	0	0	0	2	0	0	0	0	0	0	0	0	0	0	0	0	0	0	0	6	0	0	0	0	0	0	0	8	0	0	0	0	9	0	0	0	0	0	0	0	0
CG18476	FBgn0037931	zf-C2H2	0	0	0	0	0	0	0	0	0	2	0	0	0	0	0	0	0	0	0	0	0	0	0	0	0	0	0	0	0	0	0	0	0	8	0	0	0	0	0	0	0	0	0	0	0	0	0
fs(1)h	FBgn0004656	zeste	0	0	0	0	0	0	0	2	2	2	0	0	0	0	0	0	0	0	0	0	0	0	0	0	0	0	0	0	0	0	0	0	8	8	0	0	0	0	0	0	0	0	0	0	0	0	0
Fer1	FBgn0037475	HLH	0	0	0	0	0	0	0	0	2	2	0	0	0	0	0	0	0	0	0	0	0	0	0	0	0	6	0	7	7	0	0	0	0	8	0	0	0	0	0	0	0	0	0	0	0	0	0
Hnf4	FBgn0004914	zf-C4	0	0	0	0	0	0	0	0	0	0	0	0	0	0	3	0	0	0	0	0	0	0	0	0	6	6	0	0	0	0	0	0	8	8	0	0	0	9	9	0	0	0	0	0	0	0	0
cwo	FBgn0259938	HLH	0	0	0	0	0	0	0	0	0	0	0	0	0	0	0	0	0	0	0	0	0	0	0	0	6	6	0	0	0	0	0	8	8	8	0	0	0	9	9	0	0	0	0	0	0	0	0
HLH106	FBgn0261283	HLH	0	0	0	0	0	0	0	0	0	2	0	0	0	0	0	0	0	0	0	0	0	0	0	0	0	6	0	0	0	0	0	0	8	8	0	0	0	9	9	0	0	0	0	0	0	11	0
cbt	FBgn0043364	zf-C2H2	0	0	0	0	0	0	0	0	0	0	0	0	0	0	0	0	0	0	0	0	0	0	0	0	0	6	0	0	0	0	0	8	8	8	0	0	0	9	9	0	0	0	0	10	0	0	0
CG12104	FBgn0035238	HMG_box	0	0	0	0	0	0	0	0	0	0	0	0	0	0	0	0	0	0	0	0	0	0	6	6	6	6	0	0	0	0	0	0	8	8	0	0	0	0	0	0	0	0	0	0	0	0	0
Hr78	FBgn0015239	zf-C4	0	0	0	0	0	0	0	0	0	0	0	0	0	0	0	0	4	4	0	0	0	0	0	0	6	6	0	0	0	0	0	0	8	8	0	0	0	0	0	0	0	0	10	0	0	0	0
foxo	FBgn0038197	Fork_head	0	0	0	0	0	0	0	0	0	0	0	0	0	3	3	0	0	0	0	0	0	0	0	0	6	6	0	0	0	0	0	0	8	8	0	0	0	0	0	0	0	0	0	0	0	0	0
kay	FBgn0001297	bZIP	0	0	0	0	0	0	0	0	0	0	0	3	0	0	0	0	0	0	0	0	0	0	0	0	0	0	0	0	0	0	0	0	0	8	0	0	0	0	9	0	0	10	0	0	0	0	0
gem	FBgn0050011	CP2	0	0	0	0	0	0	0	0	0	0	0	0	0	3	3	0	0	0	0	0	0	0	0	0	0	6	0	0	0	0	0	8	8	8	0	0	0	0	0	0	0	0	0	0	0	0	0
CG1233	FBgn0035137	zf-C2H2	0	0	0	0	0	0	0	0	2	2	0	0	0	0	0	0	0	0	0	0	0	0	0	0	0	0	0	0	0	0	8	8	8	8	0	0	0	0	0	0	10	10	0	0	0	0	0
CG3847	FBgn0029867	zf-C2H2	0	0	0	0	0	0	0	0	2	2	0	0	0	0	0	0	0	0	0	0	0	0	0	0	0	0	0	0	0	0	8	8	8	8	0	0	0	0	0	0	10	10	0	0	0	0	0
CG12391	FBgn0033581	zf-C2H2	0	0	0	0	0	0	0	2	2	2	0	3	0	0	0	0	0	0	0	0	0	0	0	0	0	0	0	0	0	0	0	8	8	8	0	0	0	0	0	0	10	10	10	10	0	0	0
CG7987	FBgn0038244	zf-C2H2	0	0	0	0	0	0	0	0	0	0	0	0	0	0	0	0	0	0	0	0	0	0	0	0	0	0	0	0	0	0	8	8	8	8	0	0	0	0	9	0	10	10	10	10	0	0	0
CG34422	FBgn0085451	ARID	0	0	0	0	0	0	0	2	0	2	0	0	0	0	0	0	0	0	0	0	0	0	0	0	0	0	0	0	0	0	8	8	0	8	0	0	0	0	0	0	10	10	10	0	0	0	0
Mes4	FBgn0034726	CBFA_NFYB_domain	0	0	0	0	0	0	0	0	2	2	0	0	0	0	0	0	0	0	0	0	0	0	0	0	0	0	0	0	0	8	8	0	0	8	0	0	0	0	0	10	10	10	10	0	0	0	0
CG1620	FBgn0033183	Myb_DNA-binding	0	0	0	0	0	0	0	0	2	2	3	0	0	0	0	0	0	0	0	0	0	0	0	0	0	0	0	0	0	0	8	8	0	0	0	0	0	0	0	0	10	10	0	0	0	0	0
CG11247	FBgn0037120	zf-C2H2	0	0	0	0	0	0	0	2	2	2	3	0	0	0	0	0	0	0	0	0	0	0	0	0	0	6	0	0	0	0	8	8	8	8	0	0	0	0	0	0	10	10	10	10	0	0	0
Lag1	FBgn0040918	Homeobox	0	0	0	0	0	0	0	0	2	2	0	0	0	0	0	0	0	0	0	0	5	0	0	0	6	6	0	0	0	0	8	8	8	8	0	0	0	9	9	0	10	10	10	0	0	0	0
NK7.1	FBgn0024321	Homeobox	0	0	0	0	0	0	0	0	0	0	0	0	0	0	0	0	0	0	0	5	5	0	0	0	0	6	0	0	0	8	8	0	8	8	0	0	0	0	0	0	0	0	10	10	0	11	0
Pdp1	FBgn0016694	bZIP	0	0	0	0	0	0	0	0	0	0	0	0	0	0	3	0	0	0	0	0	0	0	0	0	0	0	0	0	0	8	8	8	8	8	0	0	0	0	0	0	0	0	10	10	0	0	0
Mef2	FBgn0011656	SRF-TF	0	0	0	0	0	0	0	0	0	0	0	0	0	0	0	0	0	0	0	0	0	0	0	0	0	0	0	0	0	0	8	0	0	0	0	0	0	0	0	0	10	10	10	10	0	11	0
twi	FBgn0003900	HLH	0	0	0	0	0	0	0	0	0	0	0	0	0	0	0	0	0	0	0	0	0	0	0	0	0	0	0	0	0	8	8	0	0	0	0	0	0	0	0	10	10	10	10	10	0	0	0
rgr	FBgn0033310	zf-C2H2	0	0	0	0	0	0	0	0	0	0	0	0	0	3	3	0	0	0	0	0	0	0	0	0	0	0	0	0	0	0	0	0	0	8	0	0	0	0	0	10	10	10	10	10	0	0	0
ham	FBgn0045852	zf-C2H2	0	0	0	0	0	0	0	0	0	0	0	0	0	0	0	0	0	0	0	0	0	0	0	0	0	0	0	0	0	8	8	0	8	8	0	0	0	0	0	10	10	10	0	10	0	0	0
CG10462	FBgn0032815	zf-C2H2	0	0	0	0	0	0	0	0	0	0	0	0	0	0	0	0	0	0	0	0	0	0	0	0	0	0	0	0	0	0	0	0	8	8	0	0	0	0	0	0	0	0	0	10	0	0	0
CG8632	FBgn0033762	DNA_bd_put	0	0	0	0	0	0	0	0	0	0	0	0	0	0	0	0	0	0	0	0	0	0	0	0	0	0	0	0	0	0	0	0	0	8	0	0	0	0	0	0	0	0	0	0	0	0	0
CG8319	FBgn0037722	zf-C2H2	0	0	0	0	0	0	0	0	0	0	0	0	0	0	0	0	0	0	0	0	0	0	0	0	0	0	0	0	0	0	0	0	8	8	0	0	0	0	0	0	0	0	0	0	0	0	0
fu2	FBgn0029173	zf-C2H2	0	0	0	0	0	0	0	0	2	2	0	0	0	0	0	0	0	0	0	0	0	0	0	0	0	0	0	0	0	0	0	8	8	8	0	0	0	0	0	0	0	0	10	10	0	0	0
Smox	FBgn0025800	MH1	0	0	0	0	0	0	0	0	0	2	0	0	0	0	3	0	0	0	0	0	0	0	0	0	0	0	0	0	0	0	0	0	0	8	0	0	0	0	0	0	0	0	0	10	0	0	0
CG10979	FBgn0037379	zf-C2H2	0	0	0	0	0	2	2	0	2	2	3	3	0	0	0	0	0	0	0	0	0	0	0	0	0	0	0	0	0	0	0	0	8	8	0	0	0	0	0	0	0	0	10	0	0	0	0
Rel	FBgn0014018	RHD|TIG	0	0	0	0	0	0	0	0	0	0	0	0	0	0	0	0	0	0	0	0	0	0	6	0	6	0	0	0	0	0	0	8	8	8	0	0	0	0	0	10	10	10	10	0	0	11	0
[truncated: 23 more columns]

## Sheet: 9_HiGut
gene			VisualPr.4.6	VisualPr.7.8	VisualPr.9.10	VisualPr.11.12	VisualPr.13.16	CNS.4.6	CNS.7.8	CNS.9.10	CNS.11.12	CNS.13.16	Ect_Epi.4.6	Ect_Epi.7.8	Ect_Epi.9.10	Ect_Epi.11.12	Ect_Epi.13.16	SalGl.9.10	SalGl.11.12	SalGl.13.16	Tracheal.9.10	Tracheal.11.12	Tracheal.13.16	FoGut.4.6	FoGut.7.8	FoGut.9.10	FoGut.11.12	FoGut.13.16	SNS.9.10	SNS.11.12	SNS.13.16	Endo_MidGut.4.6	Endo_MidGut.7.8	Endo_MidGut.9.10	Endo_MidGut.11.12	Endo_MidGut.13.16	HiGut.4.6	HiGut.7.8	HiGut.9.10	HiGut.11.12	HiGut.13.16	Meso_Muscle.4.6	Meso_Muscle.7.8	Meso_Muscle.9.10	Meso_Muscle.11.12	Meso_Muscle.13.16	Endocrine_Heart.11.12	Endocrine_Heart.13.16	Blood_Fat.9.10
Doc2	FBgn0035956	T-box	1	1	0	0	0	2	2	2	0	0	3	3	3	3	3	0	0	0	0	0	0	0	0	0	6	0	0	0	0	0	0	0	0	0	9	9	9	9	9	0	0	0	0	0	11	11	0
Doc3	FBgn0035954	T-box	1	1	1	0	0	2	2	2	0	0	3	3	3	3	0	0	0	0	0	0	0	0	0	6	0	0	0	0	0	0	0	0	0	0	9	9	9	9	9	0	0	0	0	0	11	11	0
Doc1	FBgn0028789	T-box	1	1	1	1	0	2	2	2	2	0	3	3	3	3	3	0	0	0	0	0	0	6	6	6	6	6	0	0	0	0	0	0	0	0	9	9	9	9	9	0	0	0	0	0	11	0	0
Blimp-1	FBgn0035625	zf-C2H2	1	1	1	1	0	2	2	0	2	0	3	0	0	0	3	0	0	0	0	0	0	6	6	6	6	6	0	0	0	0	0	0	0	0	0	9	9	9	9	0	0	0	0	0	0	0	0
disco	FBgn0000459	zf-C2H2	1	1	1	1	0	0	0	0	0	0	0	3	3	3	0	0	0	0	0	0	0	0	0	6	6	6	0	0	0	8	0	0	0	0	9	9	0	0	0	0	0	0	0	0	0	0	0
tll	FBgn0003720	zf-C4	0	0	0	0	0	2	2	2	2	2	0	0	0	0	0	0	0	0	0	0	0	0	0	0	0	0	0	0	0	8	8	0	0	0	9	9	9	0	0	0	0	0	0	0	0	0	0
zfh2	FBgn0004607	Homeobox|zf-C2H2	0	0	0	0	0	2	2	2	2	2	0	0	0	0	3	0	0	0	0	0	0	0	0	0	0	0	0	0	0	8	8	8	0	0	9	9	9	9	9	0	0	0	0	0	0	0	0
D	FBgn0000411	HMG_box	0	0	0	0	0	2	2	2	2	2	3	3	3	3	3	0	0	4	0	0	0	0	0	0	0	0	0	0	0	0	0	0	0	0	9	9	9	9	9	0	0	0	0	0	0	0	0
salm	FBgn0004579	zf-C2H2	0	0	0	0	0	2	2	2	2	2	3	3	3	3	3	0	0	0	0	5	5	0	0	0	0	0	0	0	0	0	0	0	0	0	9	9	0	0	0	0	0	0	0	10	0	0	0
CG31670	FBgn0031375	zf-C2H2	0	0	0	0	0	2	2	2	2	2	0	0	0	0	0	0	0	0	0	0	0	0	0	0	0	0	0	0	0	0	0	0	0	0	0	0	9	9	0	0	0	0	0	0	0	0	0
CG32105	FBgn0052105	Homeobox	0	0	0	0	0	2	2	0	2	2	3	0	0	0	0	0	0	0	0	0	0	0	0	0	0	0	0	0	0	8	0	0	0	0	0	0	9	0	0	0	0	0	0	0	0	0	0
hb	FBgn0001180	zf-C2H2	0	0	0	0	0	2	2	2	2	2	3	3	0	0	0	0	0	0	0	0	0	6	0	0	0	0	0	0	0	0	0	0	0	0	9	9	9	0	0	0	0	0	0	0	0	0	0
ftz	FBgn0001077	Homeobox	0	0	0	0	0	0	0	2	2	0	3	3	0	0	0	0	0	0	0	0	0	0	0	0	0	0	0	0	0	0	0	0	0	0	0	0	9	0	0	10	0	0	0	0	0	0	0
dpn	FBgn0010109	HLH	0	0	0	0	0	2	2	2	2	2	3	3	3	3	0	0	0	0	0	0	0	0	0	0	0	0	0	0	0	0	0	0	8	0	0	9	9	0	0	10	10	0	0	0	0	0	0
run	FBgn0003300	Runt	0	0	0	0	0	2	2	2	2	2	3	3	3	3	0	0	0	0	0	0	0	0	0	0	0	0	0	0	0	0	0	0	0	0	9	9	9	0	0	10	0	0	0	0	0	0	0
Su(H)	FBgn0004837	TIG	0	0	0	0	0	2	0	0	2	2	3	3	0	0	0	0	0	0	0	0	0	0	0	0	0	0	0	0	0	0	0	0	0	0	9	9	0	0	0	0	0	0	0	0	0	0	0
Abd-B	FBgn0000015	Homeobox	0	0	0	0	0	0	0	2	2	2	3	3	3	3	3	0	0	0	0	5	5	0	0	0	0	0	0	0	0	0	0	0	0	0	0	0	0	0	9	10	10	10	10	10	11	11	0
vvl	FBgn0086680	Homeobox|Pou	0	0	0	0	0	0	0	0	2	2	3	0	3	3	3	0	0	0	5	5	0	0	0	0	0	6	0	7	7	0	0	0	0	0	0	0	0	0	9	0	0	0	0	0	11	11	0
HLHm3	FBgn0002609	HLH	0	0	0	0	0	0	0	2	2	0	0	0	3	3	3	0	0	0	0	0	0	0	0	0	6	0	0	0	0	0	0	0	8	8	0	0	0	0	9	0	0	0	10	0	0	0	0
HLHmbeta	FBgn0002733	HLH	0	0	0	0	0	0	2	2	2	0	0	3	3	3	3	0	0	0	0	0	0	0	0	0	0	6	0	0	0	0	0	0	0	8	0	0	0	0	9	0	0	0	0	0	0	0	0
esn	FBgn0028642	zf-C2H2	0	0	0	0	0	0	0	2	2	2	0	0	3	3	3	0	0	0	0	0	0	0	0	0	6	6	0	0	0	0	0	0	0	0	0	0	0	9	9	0	0	0	0	0	0	0	0
tio	FBgn0028979	zf-C2H2	0	0	0	0	0	0	0	0	2	2	0	3	3	3	3	0	0	0	0	0	0	0	0	0	6	6	0	0	0	0	0	0	0	0	0	0	9	9	9	0	0	0	0	0	0	0	0
inv	FBgn0001269	Homeobox	0	0	0	0	0	2	2	2	2	2	3	3	3	3	3	0	4	0	0	0	0	0	0	0	6	6	0	0	0	0	0	0	0	0	0	0	0	9	9	0	0	0	0	0	0	0	0
ap	FBgn0000099	Homeobox	0	0	0	0	0	0	0	0	2	2	0	0	3	3	0	0	0	0	0	0	0	0	0	0	6	6	0	0	0	0	0	0	0	0	0	0	0	9	9	0	0	0	10	10	0	0	0
HLHm7	FBgn0002633	HLH	0	0	0	1	1	0	2	2	0	2	3	3	3	3	3	0	0	0	0	0	0	0	0	0	0	6	0	0	0	0	0	0	0	0	0	0	0	0	9	0	0	0	0	0	0	0	0
HLHmgamma	FBgn0002735	HLH	0	0	0	1	1	0	2	2	2	2	0	3	3	0	0	0	0	0	0	0	0	0	0	0	0	0	0	7	7	0	0	0	8	0	0	0	0	9	0	0	0	0	10	0	0	0	0
CG1621	FBgn0033182	BESS	0	0	0	0	0	2	2	2	0	0	3	3	3	3	3	0	0	0	0	0	0	0	0	0	6	6	0	0	0	0	0	0	0	0	0	9	9	0	0	0	0	0	0	0	0	0	0
sob	FBgn0004892	zf-C2H2	0	0	0	0	0	2	2	2	0	0	3	3	3	3	3	0	0	0	0	0	0	0	6	6	6	6	0	0	0	0	0	0	0	0	0	9	9	9	9	0	10	0	0	0	0	0	0
en	FBgn0000577	Homeobox	0	0	0	0	0	2	2	2	2	2	3	3	3	3	3	0	0	0	0	0	0	0	0	0	6	6	0	0	0	0	0	0	0	0	0	9	9	9	9	10	10	10	0	0	0	0	0
noc	FBgn0005771	zf-C2H2	0	0	0	0	0	2	2	2	0	0	3	3	3	0	0	0	0	0	0	5	0	0	0	0	6	6	0	0	0	0	0	8	8	8	0	9	9	9	9	0	10	10	10	10	0	0	0
Dr	FBgn0000492	Homeobox	0	0	0	0	0	2	2	2	0	2	3	3	3	3	3	0	4	0	0	0	0	0	0	6	0	6	0	7	7	0	0	0	0	0	0	0	0	0	9	0	10	10	10	10	0	0	0
brk	FBgn0024250	BrkDBD	0	0	0	0	0	2	2	2	2	2	3	3	3	3	3	4	4	0	0	5	0	0	0	0	6	0	0	0	0	0	0	0	8	8	0	0	0	9	0	0	10	10	0	10	0	0	0
CG11696	FBgn0030314	AT_hook|zf-C2H2	0	1	1	1	1	0	2	2	2	0	3	3	3	3	0	0	0	0	0	5	5	0	0	0	6	0	0	7	7	0	8	0	0	0	0	9	0	0	0	0	10	10	0	0	0	0	0
GATAe	FBgn0038391	GATA	0	0	0	0	0	0	0	0	0	0	0	0	0	0	0	0	0	0	0	0	0	0	0	0	6	6	0	0	0	8	8	8	8	8	0	9	9	9	9	0	0	0	0	0	0	0	0
ttk	FBgn0003870	zf-C2H2	0	0	0	0	0	0	0	0	0	0	0	0	0	3	3	0	4	0	0	0	0	0	0	0	6	6	0	0	0	8	8	8	8	8	0	0	0	9	9	0	0	0	0	0	0	0	0
bowl	FBgn0004893	zf-C2H2	0	0	0	0	0	2	2	0	0	0	0	0	3	3	3	0	4	0	0	0	0	0	6	6	6	6	0	0	0	8	8	8	8	8	0	9	9	9	9	0	0	0	0	0	0	0	0
cad	FBgn0000251	Homeobox	0	0	0	0	0	0	0	0	0	0	0	3	3	3	3	0	0	0	0	0	0	0	0	0	0	0	0	0	0	0	8	8	8	8	9	9	9	9	0	0	0	0	0	0	0	0	0
rib	FBgn0003254	HTH_psq	0	0	0	0	0	0	0	0	0	0	0	0	0	3	3	0	0	0	0	0	0	6	6	6	6	6	0	0	0	8	8	8	8	0	9	9	9	9	0	0	0	10	10	0	11	0	0
CHES-1-like	FBgn0029504	Fork_head	0	0	0	0	0	0	0	0	0	0	0	0	0	0	0	0	4	0	0	0	0	0	6	6	6	0	0	0	0	0	8	8	8	8	0	0	0	9	9	0	0	0	10	10	11	0	0
bab2	FBgn0025525	HTH_psq	0	0	0	0	0	0	0	0	0	0	0	0	0	0	0	0	0	0	0	0	0	0	6	6	6	6	0	0	0	0	0	0	0	0	0	9	9	9	9	0	0	0	10	10	11	0	0
Xbp1	FBgn0021872	bZIP	0	0	0	0	0	0	0	0	0	0	0	0	0	0	0	0	4	0	0	5	0	0	0	0	0	0	0	0	0	0	0	0	0	0	0	0	0	9	0	0	0	10	10	0	0	0	0
jing	FBgn0086655	zf-C2H2	0	0	0	0	0	0	2	0	2	2	0	0	0	3	0	0	0	0	0	0	0	0	0	0	0	0	0	0	0	0	8	0	0	0	0	9	0	0	0	0	0	10	10	10	0	0	0
Lag1	FBgn0040918	Homeobox	0	0	0	0	0	0	0	0	2	2	0	0	0	0	0	0	0	0	0	0	5	0	0	0	6	6	0	0	0	0	8	8	8	8	0	0	0	9	9	0	10	10	10	0	0	0	0
Ptx1	FBgn0020912	Homeobox	0	0	0	0	0	0	0	0	2	2	0	0	0	0	0	0	0	0	0	0	0	0	0	0	0	0	0	7	0	8	8	8	8	8	0	0	0	9	9	0	0	0	0	0	0	0	0
Adf1	FBgn0000054	BESS|MADF	0	0	0	0	0	0	0	0	0	2	0	0	0	0	0	0	0	4	0	0	0	0	0	0	0	0	0	0	0	0	0	8	8	8	0	0	9	9	9	0	0	10	10	0	0	0	0
CG1529	FBgn0031144	zf-C2H2	0	0	0	0	0	0	0	0	0	0	0	0	0	0	0	0	0	0	0	0	0	0	0	0	0	0	0	0	0	0	0	8	8	8	0	0	9	9	9	0	0	10	10	0	0	0	0
CG7839	FBgn0036124	CBF	0	0	0	0	0	0	0	0	0	0	0	0	0	0	0	0	0	0	0	0	0	0	0	0	0	0	0	0	0	0	0	0	8	8	0	0	0	9	9	0	0	0	10	10	0	0	0
E2f2	FBgn0024371	E2F_TDP	0	0	0	0	0	0	0	0	2	2	0	0	0	0	0	0	0	0	0	0	0	0	0	0	0	0	0	0	0	0	0	0	8	8	0	0	0	9	9	0	0	0	10	10	0	0	0
Max	FBgn0017578	HLH	0	0	0	0	0	0	0	0	0	0	0	0	0	0	0	0	4	0	0	0	0	0	0	0	0	0	0	0	0	0	0	8	8	8	0	0	0	9	9	0	0	10	10	10	0	0	0
TFAM	FBgn0038805	HMG_box	0	0	0	0	0	0	0	0	0	0	0	0	0	0	3	0	0	0	0	0	0	0	0	0	0	0	0	0	0	0	0	8	8	8	0	0	0	0	9	0	0	10	10	10	0	0	0
CG7987	FBgn0038244	zf-C2H2	0	0	0	0	0	0	0	0	0	0	0	0	0	0	0	0	0	0	0	0	0	0	0	0	0	0	0	0	0	0	8	8	8	8	0	0	0	0	9	0	10	10	10	10	0	0	0
CG7271	FBgn0036791	zf-C2H2	0	0	0	0	0	0	0	0	0	0	0	0	0	0	0	0	0	0	0	0	0	0	0	0	0	0	0	0	0	0	8	8	0	0	0	9	9	0	0	0	10	0	0	0	0	0	0
term	FBgn0003683	zf-C2H2	0	0	0	0	0	0	2	0	0	0	0	3	0	0	0	0	0	0	0	0	0	0	6	0	0	0	0	0	0	0	8	0	0	0	0	9	9	0	0	0	10	0	0	0	0	0	0
ken	FBgn0011236	zf-C2H2	0	0	0	0	0	0	0	0	0	0	3	3	3	0	3	0	0	0	0	0	5	0	0	0	0	6	0	0	0	0	0	0	0	0	0	9	9	0	0	0	0	0	0	0	0	0	0
Camta	FBgn0259234	CG-1|TIG	0	0	0	0	0	0	0	0	0	2	0	0	0	0	0	0	0	0	0	0	0	0	0	0	0	6	0	0	0	0	0	0	0	8	0	0	0	0	9	0	0	0	0	0	0	0	0
jim	FBgn0027339	zf-C2H2	0	0	0	0	0	0	0	0	0	2	0	0	0	0	0	0	0	0	0	0	0	0	0	0	0	6	0	0	0	0	0	0	0	0	0	0	0	0	9	0	0	0	0	10	0	0	0
NC2beta	FBgn0028926	CBFA_NFYB_domain	0	0	0	0	0	0	0	0	0	2	0	0	0	0	3	0	0	0	0	0	0	0	0	0	0	6	0	0	0	0	0	0	0	0	0	0	0	0	9	0	0	0	0	0	0	0	0
vri	FBgn0016076	bZIP	0	0	0	0	0	0	0	0	0	0	0	0	0	0	3	0	0	0	0	0	5	0	0	0	0	6	0	0	0	0	0	0	0	0	0	0	0	0	9	0	0	0	0	0	0	0	12
CG6175	FBgn0036152	MADF	0	0	0	0	0	0	0	0	0	0	0	0	0	0	0	0	0	0	0	0	0	0	0	0	6	6	0	0	0	0	0	0	0	0	0	0	0	9	9	0	10	10	10	0	0	0	0
Poxm	FBgn0003129	PAX	0	0	0	0	0	0	0	0	0	0	0	0	0	0	0	0	0	0	0	0	0	0	0	0	6	6	0	0	0	0	0	0	0	0	0	0	9	9	9	0	0	10	10	10	0	0	0
Hnf4	FBgn0004914	zf-C4	0	0	0	0	0	0	0	0	0	0	0	0	0	0	3	0	0	0	0	0	0	0	0	0	6	6	0	0	0	0	0	0	8	8	0	0	0	9	9	0	0	0	0	0	0	0	0
cwo	FBgn0259938	HLH	0	0	0	0	0	0	0	0	0	0	0	0	0	0	0	0	0	0	0	0	0	0	0	0	6	6	0	0	0	0	0	8	8	8	0	0	0	9	9	0	0	0	0	0	0	0	0
HLH106	FBgn0261283	HLH	0	0	0	0	0	0	0	0	0	2	0	0	0	0	0	0	0	0	0	0	0	0	0	0	0	6	0	0	0	0	0	0	8	8	0	0	0	9	9	0	0	0	0	0	0	11	0
cbt	FBgn0043364	zf-C2H2	0	0	0	0	0	0	0	0	0	0	0	0	0	0	0	0	0	0	0	0	0	0	0	0	0	6	0	0	0	0	0	8	8	8	0	0	0	9	9	0	0	0	0	10	0	0	0
kay	FBgn0001297	bZIP	0	0	0	0	0	0	0	0	0	0	0	3	0	0	0	0	0	0	0	0	0	0	0	0	0	0	0	0	0	0	0	0	0	8	0	0	0	0	9	0	0	10	0	0	0	0	0
Hr39	FBgn0261239	zf-C4	0	0	0	0	0	0	0	0	0	0	0	0	0	3	3	0	0	0	0	0	0	0	0	0	6	6	0	0	0	0	0	0	0	0	0	0	0	9	9	0	0	0	0	0	0	0	0
Sox21b	FBgn0042630	HMG_box	0	0	0	0	0	0	0	0	0	0	0	0	0	3	3	0	0	0	0	0	0	0	0	0	0	6	0	0	0	0	0	0	0	0	0	0	0	9	9	0	0	0	0	0	0	0	0
CG14860	FBgn0038273	THAP	0	0	0	0	0	0	0	0	0	0	0	0	0	0	3	0	0	0	0	0	0	0	0	0	6	6	0	0	0	0	0	0	0	0	0	0	0	9	9	0	0	0	0	0	0	0	0
CG12029	FBgn0035454	zf-C2H2	0	0	0	0	0	0	0	0	0	0	0	0	0	3	3	0	0	0	0	0	0	0	0	0	6	6	0	0	0	0	0	0	0	0	0	0	0	0	9	0	0	0	0	0	0	0	0
Ets98B	FBgn0005659	Ets	0	0	0	0	0	0	0	0	0	0	0	0	0	0	3	0	0	0	0	0	0	0	0	0	0	6	0	0	0	0	0	0	0	0	0	0	0	0	9	0	0	0	0	0	0	0	0
Sox100B	FBgn0024288	HMG_box	0	0	0	0	0	0	0	0	0	0	0	0	0	3	3	0	0	0	0	0	0	0	0	0	0	0	0	0	0	0	0	0	8	8	0	0	0	9	9	0	0	0	0	0	0	0	0
byn	FBgn0011723	T-box	0	0	0	0	0	0	0	0	0	0	0	0	0	3	3	0	0	0	0	0	0	0	0	0	0	0	0	0	0	0	0	0	0	0	9	9	9	9	9	0	0	0	0	0	0	0	0
Hr46	FBgn0000448	zf-C4	0	0	0	0	0	0	0	0	0	0	0	0	0	0	3	0	0	0	0	5	5	0	0	0	0	6	0	0	0	0	0	0	8	8	0	0	0	9	9	0	0	0	0	0	0	0	0
elB	FBgn0004858	zf-C2H2	0	0	0	0	0	0	0	2	0	0	0	0	0	3	3	0	0	0	0	5	5	0	0	0	0	6	0	0	0	0	0	0	0	8	0	0	0	9	9	0	0	0	0	0	0	0	0
dys	FBgn0039411	HLH	0	0	0	0	0	0	0	0	0	0	0	0	0	3	3	0	0	0	0	5	5	0	0	0	6	6	0	0	0	0	0	0	0	0	0	0	0	9	9	0	0	0	0	0	11	11	0
ct	FBgn0004198	CUT|Homeobox	0	0	0	0	0	0	0	2	2	2	0	0	0	0	0	0	0	0	0	5	5	0	0	0	0	0	0	0	0	0	0	0	0	0	0	9	9	9	9	0	0	0	0	0	0	0	0
otp	FBgn0015524	Homeobox	0	0	0	0	0	0	0	0	2	2	0	0	0	0	3	0	0	0	0	0	0	0	0	0	0	0	0	0	0	0	0	0	0	0	0	9	9	9	9	0	0	0	0	0	0	0	0
dac	FBgn0005677	Ski_Sno	0	0	0	0	0	0	0	2	2	2	0	0	0	0	0	0	0	0	0	0	0	0	0	0	6	0	0	0	0	0	0	0	0	0	0	0	0	0	9	0	0	0	0	0	0	0	0
klu	FBgn0013469	zf-C2H2	0	0	0	0	0	0	0	2	2	2	0	0	0	3	0	0	0	0	0	5	5	0	0	0	0	0	0	0	0	0	0	0	8	0	0	0	0	0	9	0	0	0	0	0	0	0	0
pfk	FBgn0035405	HTH_psq	0	0	0	0	0	0	0	2	2	2	0	0	3	0	0	0	0	0	0	0	0	0	0	0	0	0	0	0	0	0	0	8	8	8	0	0	0	0	9	0	10	10	10	0	0	0	0
row	FBgn0033998	AT_hook	0	0	0	0	0	0	2	2	2	2	0	3	3	0	0	0	0	0	0	0	0	0	6	6	6	0	0	0	0	0	8	8	8	8	0	9	9	9	9	0	10	10	10	0	0	0	0
Stat92E	FBgn0016917	STAT_bind	0	0	0	0	0	0	2	2	0	0	0	0	3	3	0	0	0	0	0	5	0	0	0	0	6	6	0	0	0	0	0	0	8	8	0	0	0	9	9	0	0	0	0	10	0	0	0
Trl	FBgn0013263	GAGA	0	0	0	0	0	0	0	0	0	2	0	0	3	3	0	0	0	4	0	5	0	0	0	0	6	6	0	0	0	0	0	0	8	8	0	0	0	9	9	0	0	0	10	10	0	0	0
Med	FBgn0011655	MH1	0	0	0	0	0	0	0	2	2	2	0	0	3	3	0	0	0	0	0	0	0	0	0	0	6	6	0	0	0	0	0	0	0	8	0	0	0	9	9	0	0	0	0	0	0	0	0
wdn	FBgn0005642	zf-C2H2	0	0	0	0	0	0	0	2	2	2	0	0	0	0	0	0	0	0	0	0	0	0	0	0	6	0	0	0	0	0	0	0	8	0	0	0	0	9	0	0	0	0	0	0	0	0	0
vfl	FBgn0259789	zf-C2H2	0	0	0	0	0	0	0	0	2	2	0	0	0	3	3	0	0	0	0	0	5	0	0	0	6	6	0	0	0	0	0	0	8	8	0	0	0	9	9	0	0	0	0	0	0	0	0
CG10654	FBgn0036294	zf-C2H2	0	0	0	0	0	0	0	0	0	0	0	0	0	0	3	0	4	4	0	0	0	0	0	0	0	0	0	0	0	0	0	0	0	0	0	0	0	0	9	0	0	0	0	0	0	0	0
NFAT	FBgn0030505	RHD|TIG	0	0	0	0	0	0	0	0	0	0	0	0	0	0	3	0	0	0	0	0	0	0	0	0	0	0	0	0	0	0	0	0	0	0	0	0	0	0	9	0	0	0	0	0	0	0	0
ATbp	FBgn0039946	zf-C2H2	0	0	0	0	0	0	0	0	0	0	0	0	0	0	3	0	0	0	0	0	0	0	0	0	0	0	0	0	0	0	0	0	0	8	0	0	0	0	9	0	0	0	0	10	0	0	0
CG10669	FBgn0039329	zf-C2H2	0	0	0	0	0	0	0	0	0	0	0	0	0	0	0	0	0	0	0	0	0	0	0	0	0	0	0	0	0	0	0	0	0	8	0	0	0	0	9	0	0	0	0	10	0	0	0
CG10565	FBgn0037051	Myb_DNA-binding	0	0	0	0	0	0	0	0	0	0	0	0	0	0	0	0	0	0	0	0	0	0	0	0	0	0	0	0	0	0	0	0	8	8	0	0	0	0	9	0	0	10	10	10	0	0	0
Dp	FBgn0011763	E2F_TDP	0	0	0	0	0	0	0	0	0	0	0	0	0	0	0	0	0	0	0	0	0	0	0	0	0	0	0	0	0	0	0	0	8	8	0	0	0	0	9	0	0	0	10	0	0	0	0
CG14441	FBgn0029895	zf-C2H2	0	0	0	0	0	0	0	0	0	0	0	0	0	0	0	0	0	0	0	0	0	0	0	0	0	0	0	0	0	0	8	8	8	8	0	0	0	0	9	0	0	0	0	10	0	0	0
Bgb	FBgn0013753	CBF-beta	0	0	0	0	0	0	0	0	2	2	0	0	0	0	0	0	0	0	0	0	0	0	0	0	0	0	0	0	0	0	0	0	0	8	0	0	0	0	9	0	0	0	0	0	0	0	0
Ssrp	FBgn0010278	HMG_box	0	0	0	0	0	0	0	0	2	2	0	0	0	0	0	0	0	0	0	0	0	0	0	0	0	0	0	0	0	0	0	0	0	8	0	0	0	0	9	0	0	0	0	0	0	0	0
exd	FBgn0000611	Homeobox	0	0	0	0	0	0	0	0	0	2	0	0	0	0	0	0	0	0	0	0	0	0	0	0	0	0	0	0	0	0	0	0	0	8	0	0	0	0	9	0	0	0	0	10	0	0	0
HmgD	FBgn0004362	HMG_box	0	0	0	0	0	0	0	0	0	2	0	0	0	0	0	0	0	0	0	0	0	0	0	0	0	6	0	0	0	0	0	0	0	8	0	0	0	0	9	0	0	0	0	0	0	0	0
hth	FBgn0001235	Homeobox	0	0	0	0	0	0	0	0	0	0	0	0	0	0	3	0	0	0	0	0	0	0	0	0	6	6	0	0	0	0	0	0	0	8	0	0	0	0	9	0	0	0	0	0	0	0	0
mod(mdg4)	FBgn0002781	BEN|FLYWCH	0	0	0	0	0	0	2	2	2	2	0	0	0	0	0	0	0	0	0	0	0	0	0	0	6	0	0	0	0	0	8	0	8	8	0	9	0	0	0	0	10	10	10	0	0	0	0
su(Hw)	FBgn0003567	zf-C2H2	0	0	0	0	0	0	2	2	2	2	0	0	0	0	0	0	4	4	0	0	0	0	0	0	6	6	0	0	0	0	0	0	8	8	0	0	0	9	9	0	0	0	10	0	0	0	0
Kr	FBgn0001325	zf-C2H2	0	0	0	0	0	2	2	2	2	2	3	3	3	0	0	0	0	0	0	0	0	6	6	6	6	0	7	7	0	8	8	0	0	0	0	9	9	9	0	0	0	0	0	0	0	0	0
emc	FBgn0000575	HLH	0	0	0	0	0	0	2	0	0	2	3	3	3	3	3	0	0	0	0	0	0	0	6	6	6	0	0	0	0	8	8	8	8	0	0	9	9	9	0	0	10	10	10	0	0	0	0
fkh	FBgn0000659	Fork_head	0	0	0	0	0	0	0	2	2	2	0	0	0	0	3	4	4	4	0	0	0	6	6	6	6	6	0	7	7	8	8	8	8	8	9	9	9	9	9	0	0	0	0	0	0	0	0
croc	FBgn0014143	Fork_head	0	0	0	0	0	0	2	2	2	2	0	0	0	0	0	0	0	0	0	0	0	6	6	6	6	6	0	0	0	8	0	0	0	0	0	0	0	0	9	0	0	0	10	10	0	0	0
pnt	FBgn0003118	Ets	0	0	0	0	0	2	2	2	2	2	0	3	3	3	3	0	0	0	0	0	0	6	6	6	6	6	0	0	0	0	0	0	0	0	0	0	0	9	9	0	0	10	10	10	0	11	0
kni	FBgn0001320	zf-C4	0	0	0	0	0	0	0	0	0	0	3	3	3	3	3	0	0	0	0	5	5	6	6	6	6	6	0	0	0	8	8	0	0	0	0	0	0	9	9	10	10	0	0	0	0	0	0
knrl	FBgn0001323	zf-C4	0	0	0	0	0	2	2	2	0	0	3	0	3	3	3	0	0	0	0	5	5	6	6	6	6	6	0	0	0	8	8	8	0	0	0	0	0	9	9	10	10	10	0	0	0	0	0
h	FBgn0001168	HLH	0	0	0	0	0	2	2	2	0	0	3	3	3	3	3	0	0	0	0	0	0	6	6	6	6	0	0	0	0	0	0	0	0	0	0	0	0	9	9	0	0	0	0	0	0	0	0
shn	FBgn0003396	zf-C2H2	0	0	0	0	0	2	0	0	0	0	3	3	3	3	3	0	0	0	0	0	0	6	6	6	6	6	0	0	0	0	0	0	0	8	0	0	0	0	9	0	0	0	0	0	0	0	0
drm	FBgn0024244	zf-C2H2	0	0	0	0	0	0	0	0	0	0	3	3	3	3	3	0	0	0	0	0	0	6	6	6	6	6	0	0	0	0	0	0	0	0	9	9	9	9	9	0	0	0	0	0	0	11	0
odd	FBgn0002985	zf-C2H2	0	0	0	0	0	2	2	2	0	2	3	3	3	3	3	0	0	0	0	0	0	6	6	6	6	6	0	0	0	0	0	0	0	0	0	0	0	9	9	10	10	10	0	0	11	11	0
apt	FBgn0015903	SANT	0	0	0	0	0	2	2	2	2	2	3	3	3	3	3	0	0	0	0	5	0	6	6	6	6	6	0	0	0	8	8	8	0	0	9	9	9	0	9	0	0	0	0	0	11	11	0
dm	FBgn0000472	HLH	0	0	0	0	0	2	0	0	0	0	0	0	0	3	3	4	4	4	0	5	0	6	6	6	6	6	0	0	0	8	8	8	8	8	0	0	0	9	9	10	10	10	10	10	0	11	0
[truncated: 23 more columns]

[truncated: 8 more sheets: 10_MesoMuscle, 11_EndocrineHeart, 12_BloodFat, 13_PoleGermCell, 14_Extraemb, 15_ImagPr, 16_PNS, 17_with_Ubiq]
