# Supplementary material for: Spatial expression of transcription factors in Drosophila embryonic organ development
Source: Genome Biol. 2013 Dec 20;14(12):R140. doi: 10.1186/gb-2013-14-12-r140 (PMC4053779; doi:10.1186/gb-2013-14-12-r140)
Supplement: Additional file 12: Table S7 — RNA-seq sample descriptions, accession numbers, and references. [file gb-2013-14-12-r140-S12.xlsx]

## Sheet: RNA-Seq Accession numbers
Strain or Stock	Biological ID	Description	Organ/Tissue	Age	Sex	Biological Replicate	RNA Fraction	Read Type	Stranded/Unstranded	Library Type	# of Mate Pairs	# of Single Reads	Ribosomal Depletion	GEO/SRA Sample Accession	Publication
Oregon-R-modENCODE	BS238	mated female, eclosion + 1 day, heads	Neural	Adult	Female	1	PolyA(+)	2X80	Stranded	Illumina Universal mRNA	45129554	N/A	No	SRR070434	Brown et al., 2013
Oregon-R-modENCODE	BS239	mated female, eclosion + 1 day, heads	Neural	Adult	Female	2	PolyA(+)	2X100	Stranded	Illumina Universal mRNA	86766586	N/A	No	SRR100279	Brown et al., 2013
Oregon-R-modENCODE	BS287	mated female, eclosion + 20 days, heads	Neural	Adult	Female	1	PolyA(+)	2X76	Stranded	Illumina Universal mRNA	21227893	N/A	No	SRR116383	Brown et al., 2013
Oregon-R-modENCODE	BS288	mated female, eclosion + 20 days, heads	Neural	Adult	Female	2	PolyA(+)	2X76,2X78	Stranded	Illumina Universal mRNA	14321427	N/A	No	SRR070420	Brown et al., 2013
Oregon-R-modENCODE	BS257	mated female, eclosion + 4 days, heads	Neural	Adult	Female	1	PolyA(+)	2X78	Stranded	Illumina Universal mRNA	32698378	N/A	No	SRR070414	Brown et al., 2013
Oregon-R-modENCODE	BS258	mated female, eclosion + 4 days, heads	Neural	Adult	Female	2	PolyA(+)	2X78	Stranded	Illumina Universal mRNA	36146686	N/A	No	SRR070415	Brown et al., 2013
Oregon-R-modENCODE	BS268	mated female, eclosion + 4 days, ovaries	Gonad	Adult	Female	1	PolyA(+)	2X76,2X80	Stranded	Illumina Universal mRNA	33457059	N/A	No	SRR070431	Brown et al., 2013
Oregon-R-modENCODE	BS269	mated female, eclosion + 4 days, ovaries	Gonad	Adult	Female	2	PolyA(+)	2X100	Stranded	Illumina Universal mRNA	102928055	N/A	No	SRR100283	Brown et al., 2013
Oregon-R-modENCODE	BS242	mated male, eclosion + 1 day, heads	Neural	Adult	Male	1	PolyA(+)	2X80	Stranded	Illumina Universal mRNA	39690445	N/A	No	SRR070432	Brown et al., 2013
Oregon-R-modENCODE	BS243	mated male, eclosion + 1 day, heads	Neural	Adult	Male	2	PolyA(+)	2X100	Stranded	Illumina Universal mRNA	58321991	N/A	No	SRR100280	Brown et al., 2013
Oregon-R-modENCODE	BS290	mated male, eclosion + 20 days, heads	Neural	Adult	Male	1	PolyA(+)	2X78	Stranded	Illumina Universal mRNA	27012750	N/A	No	SRR070421	Brown et al., 2013
Oregon-R-modENCODE	BS291	mated male, eclosion + 20 days, heads	Neural	Adult	Male	2	PolyA(+)	2X80	Stranded	Illumina Universal mRNA	25691289	N/A	No	SRR070424	Brown et al., 2013
Oregon-R-modENCODE	BS275	mated male, eclosion + 4 days, accessory glands	Gonad	Adult	Male	1	PolyA(+)	2X76	Stranded	Illumina Universal mRNA	18710951	N/A	No	SRR070397	Brown et al., 2013
Oregon-R-modENCODE	BS276	mated male, eclosion + 4 days, accessory glands	Gonad	Adult	Male	2	PolyA(+)	2X76,2X78,2X100	Stranded	Illumina Universal mRNA	34955708	N/A	No	SRR070418	Brown et al., 2013
Oregon-R-modENCODE	BS260	mated male, eclosion + 4 days, heads	Neural	Adult	Male	1	PolyA(+)	2X78	Stranded	Illumina Universal mRNA	33449133	N/A	No	SRR070416	Brown et al., 2013
Oregon-R-modENCODE	BS261	mated male, eclosion + 4 days, heads	Neural	Adult	Male	2	PolyA(+)	2X76	Stranded	Illumina Universal mRNA	30233683	N/A	No	SRR070400	Brown et al., 2013
Oregon-R-modENCODE	BS272	mated male, eclosion + 4 days, testes	Gonad	Adult	Male	1	PolyA(+)	2X80,2X100	Stranded	Illumina Universal mRNA	143031036	N/A	No	SRR070422	Brown et al., 2013
Oregon-R-modENCODE	BS273	mated male, eclosion + 4 days, testes	Gonad	Adult	Male	2	PolyA(+)	2X76,2X100	Stranded	Illumina Universal mRNA	93554877	N/A	No	SRR070423	Brown et al., 2013
Oregon-R-modENCODE	BS249	mixed males and females, eclosion + 1 day, carcass	Muscle	Adult	Mixed Male/Female	1	PolyA(+)	2X76	Stranded	Illumina Universal mRNA	23006201	N/A	No	SRR070395	Brown et al., 2013
Oregon-R-modENCODE	BS250	mixed males and females, eclosion + 1 day, carcass	Muscle	Adult	Mixed Male/Female	2	PolyA(+)	2X76	Stranded	Illumina Universal mRNA	34297325	N/A	No	SRR070399	Brown et al., 2013
Oregon-R-modENCODE	BS246	mixed males and females, eclosion + 1 day, digestive system	Gut	Adult	Mixed Male/Female	1	PolyA(+)	2X76	Stranded	Illumina Universal mRNA	21838296	N/A	No	SRR070394	Brown et al., 2013
Oregon-R-modENCODE	BS247	mixed males and females, eclosion + 1 day, digestive system	Gut	Adult	Mixed Male/Female	2	PolyA(+)	2X76	Stranded	Illumina Universal mRNA	8080647	N/A	No	SRR070398	Brown et al., 2013
Oregon-R-modENCODE	BS296	mixed males and females, eclosion + 20 days, carcass	Muscle	Adult	Mixed Male/Female	1	PolyA(+)	2X76	Stranded	Illumina Universal mRNA	6857658	N/A	No	SRR070391	Brown et al., 2013
Oregon-R-modENCODE	BS297	mixed males and females, eclosion + 20 days, carcass	Muscle	Adult	Mixed Male/Female	2	PolyA(+)	2X76	Stranded	Illumina Universal mRNA	25063815	N/A	No	SRR070404	Brown et al., 2013
Oregon-R-modENCODE	BS293	mixed males and females, eclosion + 20 days, digestive system	Gut	Adult	Mixed Male/Female	1	PolyA(+)	2X76	Stranded	Illumina Universal mRNA	22062971	N/A	No	SRR070403	Brown et al., 2013
Oregon-R-modENCODE	BS294	mixed males and females, eclosion + 20 days, digestive system	Gut	Adult	Mixed Male/Female	2	PolyA(+)	2X76	Stranded	Illumina Universal mRNA	31027502	N/A	No	SRR070390	Brown et al., 2013
Oregon-R-modENCODE	BS281	mixed males and females, eclosion + 4 days, carcass	Muscle	Adult	Mixed Male/Female	1	PolyA(+)	2X76	Stranded	Illumina Universal mRNA	8241619	N/A	No	SRR070387	Brown et al., 2013
Oregon-R-modENCODE	BS282	mixed males and females, eclosion + 4 days, carcass	Muscle	Adult	Mixed Male/Female	2	PolyA(+)	2X76	Stranded	Illumina Universal mRNA	37834298	N/A	No	SRR070402	Brown et al., 2013
Oregon-R-modENCODE	BS278	mixed males and females, eclosion + 4 days, digestive system	Gut	Adult	Mixed Male/Female	1	PolyA(+)	2X76	Stranded	Illumina Universal mRNA	29276383	N/A	No	SRR070401	Brown et al., 2013
Oregon-R-modENCODE	BS279	mixed males and females, eclosion + 4 days, digestive system	Gut	Adult	Mixed Male/Female	2	PolyA(+)	2X76	Stranded	Illumina Universal mRNA	53162510	N/A	No	SRR070386	Brown et al., 2013
Oregon-R-modENCODE	BS323	Pupae, WPP+2d, CNS	Neural	L4/Pupa	Mixed Male/Female	1	PolyA(+)	2X76	Stranded	Illumina Universal mRNA	26928177	N/A	No	SRR100271	Brown et al., 2013
Oregon-R-modENCODE	BS324	Pupae, WPP+2d, CNS	Neural	L4/Pupa	Mixed Male/Female	2	PolyA(+)	2X76	Stranded	Illumina Universal mRNA	25222470	N/A	No	SRR070412	Brown et al., 2013
Oregon-R-modENCODE	BS314	third instar larvae, CNS	Neural	L3	Mixed Male/Female	1	PolyA(+)	2X76	Stranded	Illumina Universal mRNA	7249312	N/A	No	SRR070409	Brown et al., 2013
Oregon-R-modENCODE	BS315	third instar larvae, CNS	Neural	L3	Mixed Male/Female	2	PolyA(+)	22X76	Stranded	Illumina Universal mRNA	23628510	N/A	No	SRR070410	Brown et al., 2013
Oregon-R-modENCODE	BS311	third instar larvae, wandering stage, carcass	Muscle	L3	Mixed Male/Female	1	PolyA(+)	2X76	Stranded	Illumina Universal mRNA	18990987	N/A	No	SRR100269	Brown et al., 2013
Oregon-R-modENCODE	BS312	third instar larvae, wandering stage, carcass	Muscle	L3	Mixed Male/Female	2	PolyA(+)	2X80	Stranded	Illumina Universal mRNA	25161469	N/A	No	SRR070426	Brown et al., 2013
Oregon-R-modENCODE	BS308	third instar larvae, wandering stage, digestive system	Gut	L3	Mixed Male/Female	1	PolyA(+)	2X76	Stranded	Illumina Universal mRNA	27682977	N/A	No	SRR100268	Brown et al., 2013
Oregon-R-modENCODE	BS309	third instar larvae, wandering stage, digestive system	Gut	L3	Mixed Male/Female	2	PolyA(+)	2X76	Stranded	Illumina Universal mRNA	19516639	N/A	No	SRR070408	Brown et al., 2013
Oregon-R-modENCODE	BS300	third instar larvae, wandering stage, fat body	Endocrine/Liver	L3	Mixed Male/Female	1	PolyA(+)	2X76	Stranded	Illumina Universal mRNA	11200030	N/A	No	SRR070405	Brown et al., 2013
Oregon-R-modENCODE	BS301	third instar larvae, wandering stage, fat body	Endocrine/Liver	L3	Mixed Male/Female	2	PolyA(+)	2X76	Stranded	Illumina Universal mRNA	19184671	N/A	No	SRR070406	Brown et al., 2013
Oregon-R-modENCODE	BS303	third instar larvae, wandering stage, imaginal discs	Epithelial	L3	Mixed Male/Female	1	PolyA(+)	2X76,2X100	Stranded	Illumina Universal mRNA	92610560	N/A	No	SRR070392	Brown et al., 2013
Oregon-R-modENCODE	BS304	third instar larvae, wandering stage, imaginal discs	Epithelial	L3	Mixed Male/Female	2	PolyA(+)	2X76,2X100	Stranded	Illumina Universal mRNA	114894441	N/A	No	SRR070393	Brown et al., 2013
Oregon-R-modENCODE	BS305	third instar larvae, wandering stage, salivary glands	Exocrine gland	L3	Mixed Male/Female	1	PolyA(+)	2X80	Stranded	Illumina Universal mRNA	26723602	N/A	No	SRR070425	Brown et al., 2013
Oregon-R-modENCODE	BS306	third instar larvae, wandering stage, salivary glands	Exocrine gland	L3	Mixed Male/Female	2	PolyA(+)	2X76	Stranded	Illumina Universal mRNA	14957798	N/A	No	SRR070407	Brown et al., 2013
Oregon-R-modENCODE	BS234	virgin female, eclosion + 1 day, heads	Neural	Adult	Female	1	PolyA(+)	2X80	Stranded	Illumina Universal mRNA	33934675	N/A	No	SRR070436	Brown et al., 2013
Oregon-R-modENCODE	BS235	virgin female, eclosion + 1 day, heads	Neural	Adult	Female	2	PolyA(+)	2X100	Stranded	Illumina Universal mRNA	105072963	N/A	No	SRR100281	Brown et al., 2013
Oregon-R-modENCODE	BS284	virgin female, eclosion + 20 days, heads	Neural	Adult	Female	1	PolyA(+)	2X76	Stranded	Illumina Universal mRNA	15567474	N/A	No	SRR070388	Brown et al., 2013
Oregon-R-modENCODE	BS285	virgin female, eclosion + 20 days, heads	Neural	Adult	Female	2	PolyA(+)	2X76,2X78	Stranded	Illumina Universal mRNA	41378947	N/A	No	SRR070419	Brown et al., 2013
Oregon-R-modENCODE	BS252	virgin female, eclosion + 4 days, heads	Neural	Adult	Female	1	PolyA(+)	2X76,2X80	Stranded	Illumina Universal mRNA	41553639	N/A	No	SRR070430	Brown et al., 2013
Oregon-R-modENCODE	BS253	virgin female, eclosion + 4 days, heads	Neural	Adult	Female	2	PolyA(+)	2X100	Stranded	Illumina Universal mRNA	84868661	N/A	No	SRR100282	Brown et al., 2013
Oregon-R-modENCODE	BS264	virgin female, eclosion + 4 days, ovaries	Gonad	Adult	Female	1	PolyA(+)	2X76	Stranded	Illumina Universal mRNA	28669465	N/A	No	SRR070396	Brown et al., 2013
Oregon-R-modENCODE	BS265	virgin female, eclosion + 4 days, ovaries	Gonad	Adult	Female	2	PolyA(+)	2X78	Stranded	Illumina Universal mRNA	28710401	N/A	No	SRR070417	Brown et al., 2013
Oregon-R-modENCODE	BS320	WPP, fat body	Endocrine/Liver	L4/Pupa	Mixed Male/Female	1	PolyA(+)	2X76	Stranded	Illumina Universal mRNA	15419872	N/A	No	SRR070411	Brown et al., 2013
Oregon-R-modENCODE	BS321	WPP, fat body	Endocrine/Liver	L4/Pupa	Mixed Male/Female	2	PolyA(+)	2X80	Stranded	Illumina Universal mRNA	30901788	N/A	No	SRR070428	Brown et al., 2013
Oregon-R-modENCODE	BS317	WPP, salivary glands	Exocrine gland	L4/Pupa	Mixed Male/Female	1	PolyA(+)	2X80	Stranded	Illumina Universal mRNA	34719584	N/A	No	SRR070427	Brown et al., 2013
Oregon-R-modENCODE	BS318	WPP, salivary glands	Exocrine gland	L4/Pupa	Mixed Male/Female	2	PolyA(+)	2X76	Stranded	Illumina Universal mRNA	12352607	N/A	No	SRR100270	Brown et al., 2013
Oregon-R-modENCODE	BS326	WPP+2d, fat	Endocrine/Liver	L4/Pupa	Mixed Male/Female	1	PolyA(+)	2X80	Stranded	Illumina Universal mRNA	26299626	N/A	No	SRR070429	Brown et al., 2013
Oregon-R-modENCODE	BS327	WPP+2d, fat	Endocrine/Liver	L4/Pupa	Mixed Male/Female	2	PolyA(+)	2X76	Stranded	Illumina Universal mRNA	1314805	N/A	No	SRR070413	Brown et al., 2013
											2132792876
y:cn,bw,sp	BS153	adult female 1 d	Whole organism	Adult	Female	1	PolyA(+)	1X75,1X76,2X76	Unstranded	Illumina mRNA¶	20776923	80142190	No	SRS004689	Graveley et al., 2011
y; cn bw sp	BS165	adult female 30 d	Whole organism	Adult	Female	1	PolyA(+)	1X75,1X76,2X76	Unstranded	Illumina mRNA	29592802	30225753	No	SRS004692	Graveley et al., 2011
y; cn bw sp	BS159	adult female 5 d	Whole organism	Adult	Female	1	PolyA(+)	1X75,1X76,2X76	Unstranded	Illumina mRNA	26401778	37939911	No	SRS004693	Graveley et al., 2011
y; cn bw sp	BS150	adult male 1 d	Whole organism	Adult	Male	1	PolyA(+)	1X75,1X76,2X76	Unstranded	Illumina mRNA	24437147	62761079	No	SRS004695	Graveley et al., 2011
y; cn bw sp	BS162	adult male 30 d	Whole organism	Adult	Male	1	PolyA(+)	1X75,1X76,2X76	Unstranded	Illumina mRNA	14021405	75975031	No	SRS004697	Graveley et al., 2011
y; cn bw sp	BS156	adult male 5 d	Whole organism	Adult	Male	1	PolyA(+)	1X75,1X76,2X76	Unstranded	Illumina mRNA	44435030	34037841	No	SRS004696	Graveley et al., 2011
y; cn bw sp	BS40	Embryos 0-2 hr	Whole organism	0-2	Mixed Male/Female	1	PolyA(+)	1X75,1X76,2X76	Unstranded	Illumina mRNA	34013598	32843141	No	SRS004668	Graveley et al., 2011
y; cn bw sp	BS55	Embryos 10-12 hr	Whole organism	10-12	Mixed Male/Female	1	PolyA(+)	1X75,1X76,2X76	Unstranded	Illumina mRNA	40128800	58610532	No	SRS004673	Graveley et al., 2011
y; cn bw sp	BS58	Embryos 12-14 hr	Whole organism	12-14	Mixed Male/Female	1	PolyA(+)	1X75,1X76,2X76	Unstranded	Illumina mRNA	53917925	72275543	No	SRS004674	Graveley et al., 2011
y; cn bw sp	BS62	Embryos 14-16 hr	Whole organism	14-16	Mixed Male/Female	1	PolyA(+)	1X75,1X76,2X76	Unstranded	Illumina mRNA	41688931	53877799	No	SRS004675	Graveley et al., 2011
y; cn bw sp	BS66	Embryos 16-18 hr	Whole organism	16-18	Mixed Male/Female	1	PolyA(+)	1X75,1X76,2X76	Unstranded	Illumina mRNA	28079995	61074453	No	SRS004676	Graveley et al., 2011
y; cn bw sp	BS67	Embryos 18-20 hr	Whole organism	18-20	Mixed Male/Female	1	PolyA(+)	1X75,1X76,2X76	Unstranded	Illumina mRNA	27469135	71648227	No	SRS004677	Graveley et al., 2011
y; cn bw sp	BS43	Embryos 2-4 hr	Whole organism	2-4	Mixed Male/Female	1	PolyA(+)	1X75,1X76,2X76	Unstranded	Illumina mRNA	22850977	33902528	No	SRS004669	Graveley et al., 2011
y; cn bw sp	BS71	Embryos 20-22 hr	Whole organism	20-22	Mixed Male/Female	1	PolyA(+)	1X75,1X76,2X76	Unstranded	Illumina mRNA	19688143	34391212	No	SRS004678	Graveley et al., 2011
y; cn bw sp	BS73	Embryos 22-24 hr	Whole organism	22-24	Mixed Male/Female	1	PolyA(+)	1X75,1X76,2X76	Unstranded	Illumina mRNA	48327111	58830086	No	SRS004679	Graveley et al., 2011
y; cn bw sp	BS46	Embryos 4-6 hr	Whole organism	4-6	Mixed Male/Female	1	PolyA(+)	1X75,1X76,2X76	Unstranded	Illumina mRNA	63572282	66265211	No	SRS004670	Graveley et al., 2011
y; cn bw sp	BS49	Embryos 6-8 hr	Whole organism	6-8	Mixed Male/Female	1	PolyA(+)	1X75,1X76,2X76	Unstranded	Illumina mRNA	35779153	47115246	No	SRS004671	Graveley et al., 2011
y; cn bw sp	BS54	Embryos 8-10 hr	Whole organism	8-10	Mixed Male/Female	1	PolyA(+)	1X75,1X76,2X76	Unstranded	Illumina mRNA	27513786	52543247	No	SRS004672	Graveley et al., 2011
y; cn bw sp	BS107	L1 larvae	Whole organism	L1	Mixed Male/Female	1	PolyA(+)	1X75,1X76,2X76	Unstranded	Illumina mRNA	30189224	65281580	No	SRS004680	Graveley et al., 2011
y; cn bw sp	BS111	L2 larvae	Whole organism	L2	Mixed Male/Female	1	PolyA(+)	1X75,1X76,2X76	Unstranded	Illumina mRNA	61217795	66375040	No	SRS004681	Graveley et al., 2011
y; cn bw sp	BS113	L3 larvae 12 hr post-molt	Whole organism	L3	Mixed Male/Female	1	PolyA(+)	1X75,1X76,2X76	Unstranded	Illumina mRNA	19936100	32763657	No	SRS004682	Graveley et al., 2011
y; cn bw sp	BS196	L3 larvae PS 1-2	Whole organism	L3	Mixed Male/Female	1	PolyA(+)	1X75,1X76,2X76	Unstranded	Illumina mRNA	21391728	36677210	No	SRS004686	Graveley et al., 2011
y; cn bw sp	BS200	L3 larvae PS 3-6	Whole organism	L3	Mixed Male/Female	1	PolyA(+)	1X75,1X76,2X76	Unstranded	Illumina mRNA	14759565	42937112	No	SRS004687	Graveley et al., 2011
y; cn bw sp	BS203	L3 larvae PS 7-9	Whole organism	L3	Mixed Male/Female	1	PolyA(+)	1X75,1X76,2X76	Unstranded	Illumina mRNA	17906524	67593286	No	SRS004867	Graveley et al., 2011
y; cn bw sp	BS137	pupae WPP 2 d	Whole organism	L4/Pupa	Mixed Male/Female	1	PolyA(+)	1X75,1X76,2X76	Unstranded	Illumina mRNA	20204796	76988761	No	SRS004869	Graveley et al., 2011
y; cn bw sp	BS140	pupae WPP 3 d	Whole organism	L4/Pupa	Mixed Male/Female	1	PolyA(+)	1X75,1X76,2X76	Unstranded	Illumina mRNA	34322086	85632302	No	SRS004870	Graveley et al., 2011
y; cn bw sp	BS143	pupae WPP 4 d	Whole organism	L4/Pupa	Mixed Male/Female	1	PolyA(+)	1X75,1X76,2X76	Unstranded	Illumina mRNA	21449164	63489154	No	SRS004703	Graveley et al., 2011
y; cn bw sp	BS129	white pre-pupae	Whole organism	L4/Pupa	Mixed Male/Female	1	PolyA(+)	1X75,1X76,2X76	Unstranded	Illumina mRNA	16208706	81336477	No	SRS004868	Graveley et al., 2011
y; cn bw sp	BS133	WPP 12 hr	Whole organism	L4/Pupa	Mixed Male/Female	1	PolyA(+)	1X75,1X76,2X76	Unstranded	Illumina mRNA	35200824	59097137	No	SRS004701	Graveley et al., 2011
y; cn bw sp	BS136	WPP 24 hr	Whole organism	L4/Pupa	Mixed Male/Female	1	PolyA(+)	1X75,1X76,2X76	Unstranded	Illumina mRNA	25546762	54193268	No	SRS004702	Graveley et al., 2011
